# Supplementary material for: Automated four-dimensional long term imaging enables single cell tracking within organotypic brain slices to study neurodevelopment and degeneration
Source: Commun Biol. 2019 May 1;2:155. doi: 10.1038/s42003-019-0411-9 (PMC6494885; doi:10.1038/s42003-019-0411-9)
Supplement: Supplementary file 3 — Supplementary Data 1 [file 42003_2019_411_MOESM3_ESM.csv]

0	Background	Neuron1	Neuron2	Neuron3	Neuron4	Neuron5	Neuron6	Neuron7	Neuron8	Neuron9	Neuron10	Neuron11	Neuron12
24	-0.000230644	0.205513894	-0.010137488	0.001179523	0.122288021	0.086733532	0.084793528	-0.073837152	0.23840267	0.660695008	-0.309754235	0.529432639	0.67772385
48	0.003330504	0.893651457	-0.188439029	0.158945034	1.145320659	-0.099699189	0.208114668	0.499063898	0.65088809	0.739131313	-0.124930312	0.441540007	1.392600113
72	0.0026847	0.416195474	-0.153183528	-0.038543053	0.930656972	-0.41656374	0.172801619	0.241941905	0.633722298	0.302189894	-0.214600338	0.353871497	1.03011202
96	0.000129161	0.358763823	0.071640201	0.013174805	1.002484114	-0.337670949	0.27364439	0.108171497	0.540810057	0.18762622	-0.307536174	0.394822067	1.147020784
120	0.015729943	0.926618609	0.071640201	-0.02898042	0.961358229	-0.186063388	0.062536928	0.159005344	0.508462495	0.120060439	-0.3698003	0.27391647	1.140915633
144	0.015480847	0.601360618	-0.139385466	0.046835574	0.938881737	-0.13696233	-0.144563715	-0.01800773	0.002759231	0.121532852	-0.344376305	0.305524946	1.054299681
168	0.009151967	1.353298349	0.204700556	0.191458363	1.017986138	0.036403131	0.338037954	0.04294466	0.125752608	-0.085376108	-0.345288041	0.213269434	1.401730024
192	0.016384973	1.172196902	0.021022005	-0.099189431	0.983834722	0.027242518	0.083449529	0.132444169	0.268354206	-0.043118579	-0.306167075	0.232401863	1.406868642
216	0.015554653	1.863726327	0.279254303	-0.020378391	1.047418561	-0.114001571	0.270682129	0.045674482	0.070647991	-0.11897357	-0.299961289	0.303862719	1.212717209
240	0.022759982	1.437371005	0.29033856	0.135809389	1.149207494	-0.1661796	0.373487599	0.12366779	0.206997518	-0.12624384	-0.212705122	0.342904528	1.601990084
264	0.018276257	2.099828712	0.260028629	0.55399481	1.348556598	-0.273400757	0.059314866	0.12535118	-0.411245406	-0.097335336	-0.307386709	0.21414724	1.333947557
288	0.022012695	2.141402623	-0.092430507	0.671730125	1.181589544	-0.283309185	0.304945262	0.050237836	-0.373820987	-0.177888464	-0.285935494	0.041932966	1.601506818
312	0.025047974	2.084840121	-0.085737874		0.988481621	-0.215080822	0.253871161	0.045863295	-0.435117673	-0.051905325	-0.138413549	0.115048578	1.016205072
336	0.018636062	2.085757691	-0.265703918		1.575243313	-0.389066974	0.268185901				0.054726606	0.154456451	0.76095346
360	0.019826186	1.903725358	-0.16548487			-0.237759887	0.144834229				0.096962423	0.464631901	0.961787182
384	0.024872684	1.729351951	0.279853524			-0.271910424	0.024105202				-0.059833825		1.137922163
408	0.025500037					-0.484830143
