# Supplementary material for: Automated four-dimensional long term imaging enables single cell tracking within organotypic brain slices to study neurodevelopment and degeneration
Source: Commun Biol. 2019 May 1;2:155. doi: 10.1038/s42003-019-0411-9 (PMC6494885; doi:10.1038/s42003-019-0411-9)
Supplement: Supplementary file 4 — Supplementary Data 2 [file 42003_2019_411_MOESM4_ESM.csv]

	Timepoint	ObjectCount	ObjectLabelsFound	MeasurementTag	BlobArea	BlobPerimeter	Radius	BlobCentroidX	BlobCentroidY	BlobCircularity	Spread	Convexity	PixelIntensityMaximum	PixelIntensityMinimum	PixelIntensityMean	PixelIntensityVariance	PixelIntensityStdDev	PixelIntensity1Percentile	PixelIntensity5Percentile	PixelIntensity10Percentile	PixelIntensity25Percentile	PixelIntensity50Percentile	PixelIntensity75Percentile	PixelIntensity90Percentile	PixelIntensity95Percentile	PixelIntensity99Percentile	PixelIntensitySkewness	PixelIntensityKurtosis	PixelIntensityInterquartileRange	PixelIntensityTotal	Sci_PlateID	Sci_WellID	RowID	ColumnID	ZDepths	neuron_time	distanceX	distanceY	distanceX2	distanceY2	sumdistance	squaredistance	sum	standard
1	0	66	1	Confocal-GFP	562	176.4507912	20.65785599	10560.87793	12195.29883	0.817379239	0.778932779	FALSE	95	0	34.12006319	387.3821093	19.68202503	7	12	13	19	29	47	64	74	90.68	0.878266607	0.084245211	28	21598	PID20180216_HumanSlice10	B11	B	11	NA	1_B11_0	NA	NA	0	0	NA	0	0	NA
2	0	66	10	Confocal-GFP	192.5	132.7523068	18.89425468	8264.611328	9082.704102	0.950887669	0.629084967	FALSE	62	2	20.41056911	83.70541675	9.149066441	3.45	9	11	14	19	25	33	37.75	44	0.953501182	1.574193506	11	5021	PID20180216_HumanSlice10	B11	B	11	NA	10_B11_0	NA	NA	0	0	NA	0	0	NA
3	0	66	11	Confocal-GFP	471	152.9949477	16.09691048	7772.867676	9005.572266	0.429620035	0.796280642	FALSE	84	1	34.82397004	309.0551558	17.57996461	8.33	12	13.3	20	33	48	58	67	77.67	0.480940987	-0.547394625	28	18596	PID20180216_HumanSlice10	B11	B	11	NA	11_B11_0	NA	NA	0	0	NA	0	0	NA
4	0	66	12	Confocal-GFP	163	167.622364	14.72935963	7690.213379	8157.307129	0.819933729	0.471780029	FALSE	42	4	18.69565217	62.91606805	7.931964955	5	8	10	13	17	24	31	33.55	38	0.610735463	-0.16619003	11	4300	PID20180216_HumanSlice10	B11	B	11	NA	12_B11_0	NA	NA	0	0	NA	0	0	NA
5	0	66	13	Confocal-GFP	316.5	139.5807338	17.72079086	9512.830078	8117.364746	0.899361072	0.712837838	FALSE	88	3	24.92761394	177.8258595	13.33513627	5	10	11	15	22	31	45	51	64.28	1.220403236	1.84507478	16	9298	PID20180216_HumanSlice10	B11	B	11	NA	13_B11_0	NA	NA	0	0	NA	0	0	NA
6	0	66	14	Confocal-GFP	225.5	178.6934316	24.24332047	8125.627441	7961.817383	0.966867126	0.55955335	FALSE	60	1	22.85521886	128.1103516	11.31858434	2.96	11	12	15	20	30	39	47.2	55.04	0.923999773	0.565967948	15	6788	PID20180216_HumanSlice10	B11	B	11	NA	14_B11_0	NA	NA	0	0	NA	0	0	NA
7	0	66	15	Confocal-GFP	654.5	148.7523069	17.95301437	8013.700195	7835.202148	0.493583997	0.834821429	FALSE	222	4	74.17039106	2656.457	51.54082848	8.15	12	15	26	66	111	150.5	168.5	188	0.539970143	-0.779212674	85	53106	PID20180216_HumanSlice10	B11	B	11	NA	15_B11_0	NA	NA	0	0	NA	0	0	NA
8	0	66	16	Confocal-GFP	5019.5	786.4722115	71.01026154	212.390686	7784.20459	0.910815892	0.724419108	FALSE	73	0	18.87082865	72.12373471	8.492569382	3	6	9	13	18	24	30	34	42.67	0.646208527	1.029493191	11	100657	PID20180216_HumanSlice10	B11	B	11	NA	16_B11_0	NA	NA	0	0	NA	0	0	NA
9	0	66	17	Confocal-GFP	1052.5	213.5218589	27.80999947	2230.345459	7747.563477	0.844812761	0.84742351	FALSE	397	1	112.3339176	9086.487097	95.32306697	9	12	16	31	81	179	263	305	357.6	0.872322638	-0.274833136	148	128173	PID20180216_HumanSlice10	B11	B	11	NA	17_B11_0	NA	NA	0	0	NA	0	0	NA
10	0	66	18	Confocal-GFP	396	199.4213537	20.91305733	1932.549072	7174.899414	0.874133885	0.66	FALSE	64	1	21.6092437	104.0994104	10.20291186	4.75	9	11	14	20	27	35	41	56.25	1.072615645	1.67114324	13	10286	PID20180216_HumanSlice10	B11	B	11	NA	18_B11_0	NA	NA	0	0	NA	0	0	NA
11	0	66	19	Confocal-GFP	486.5	209.1787131	24.55313492	9546.173828	7046.669922	0.909158676	0.656545209	FALSE	88	0	27.37762238	205.6021566	14.33883386	7	11	12	16	25	35	46.9	57	70.29	1.034698574	1.009706622	19	15660	PID20180216_HumanSlice10	B11	B	11	NA	19_B11_0	NA	NA	0	0	NA	0	0	NA
12	0	66	2	Confocal-GFP	123.5	74.32590091	9.167477608	10678.75	12104.33691	0.704710013	0.741741742	FALSE	85	1	33.30519481	333.9782847	18.27507277	9.12	12	13	18	28.5	44	60.1	68.35	83	0.823949793	0.003985648	26	5129	PID20180216_HumanSlice10	B11	B	11	NA	2_B11_0	NA	NA	0	0	NA	0	0	NA
13	0	66	20	Confocal-GFP	170	146.6518018	13.99057007	2000.649414	6992.676758	0.703098	0.506706408	FALSE	40	0	17.92139738	57.05059019	7.553184109	1.28	5.4	10	13	17	22	27.2	31	39.16	0.378953585	0.438638914	9	4104	PID20180216_HumanSlice10	B11	B	11	NA	20_B11_0	NA	NA	0	0	NA	0	0	NA
14	0	66	21	Confocal-GFP	939	462.1564156	49.36483765	1569.143066	7023.786133	0.953493657	0.472334004	FALSE	160	0	35.86879433	751.4047709	27.41176337	4	11	12	16	25	49	79.3	92.65	118.92	1.330011976	1.166100071	33	40460	PID20180216_HumanSlice10	B11	B	11	NA	21_B11_0	NA	NA	0	0	NA	0	0	NA
15	0	66	22	Confocal-GFP	508.5	253.4629838	22.77422142	1408.926514	6792.020508	0.864979643	0.615617433	FALSE	58	2	21.86437909	103.1204959	10.15482623	4.11	10	11	14	20	27.25	36	43	51.78	0.858175349	0.46114816	13.25	13381	PID20180216_HumanSlice10	B11	B	11	NA	22_B11_0	NA	NA	0	0	NA	0	0	NA
16	0	66	23	Confocal-GFP	185.5	156.0660152	17.02618408	1333.411499	6794.783203	0.815998726	0.456334563	FALSE	48	0	16.95582329	59.95387171	7.742988552	3.48	6	8	12	15	21	28.2	32	38.04	0.834349021	0.889910612	9	4222	PID20180216_HumanSlice10	B11	B	11	NA	23_B11_0	NA	NA	0	0	NA	0	0	NA
17	0	66	24	Confocal-GFP	192.5	93.15432799	12.02279663	1629.939575	6713.738281	0.667308072	0.720973783	FALSE	69	4	24.22413793	119.6135553	10.93679822	6.31	11	12	15	23.5	31	39	44	48.38	0.718028761	0.539899693	16	5620	PID20180216_HumanSlice10	B11	B	11	NA	24_B11_0	NA	NA	0	0	NA	0	0	NA
18	0	66	25	Confocal-GFP	571.5	178.6934317	23.06027031	1487.618652	6659.145996	0.885498139	0.695678637	FALSE	214	1	45.24416796	1435.111455	37.88286493	6	11	12	17	29	64.5	104.8	125.9	156.16	1.30984956	1.047260607	47.5	29092	PID20180216_HumanSlice10	B11	B	11	NA	25_B11_0	NA	NA	0	0	NA	0	0	NA
19	0	66	26	Confocal-GFP	530.5	294.5756814	23.27207565	8844.674805	6528.668457	0.687224252	0.538852209	FALSE	101	0	25.95230769	325.5038793	18.04172606	4	8	11	13	19	33	53	66	86.51	1.504626243	2.011457434	20	16869	PID20180216_HumanSlice10	B11	B	11	NA	26_B11_0	NA	NA	0	0	NA	0	0	NA
20	0	66	27	Confocal-GFP	941.5	216.4924214	28.72585487	1322.341431	6481.177246	0.823281415	0.78556529	FALSE	295	0	71.04567541	4555.901704	67.49741998	5	11	13	21	42	102	182	216.6	267	1.315883873	0.790729296	81	73106	PID20180216_HumanSlice10	B11	B	11	NA	27_B11_0	NA	NA	0	0	NA	0	0	NA
21	0	66	28	Confocal-GFP	1139.5	252.4335458	30.20931244	9303.541992	6456.213867	0.891107925	0.798248687	FALSE	247	1	65.56774194	2747.851863	52.41995672	8	11	13.9	24	50	93	140.1	176	224.83	1.170927395	0.797185373	69	81304	PID20180216_HumanSlice10	B11	B	11	NA	28_B11_0	NA	NA	0	0	NA	0	0	NA
22	0	66	29	Confocal-GFP	318.5	112.1248904	12.96736908	6555.771484	6399.574707	0.390710725	0.79525593	FALSE	68	0	26.5369863	179.508906	13.39809337	5	11	12	16	23	35	45.6	52	63.36	0.822222097	0.167836927	19	9686	PID20180216_HumanSlice10	B11	B	11	NA	29_B11_0	NA	NA	0	0	NA	0	0	NA
23	0	66	3	Confocal-GFP	235	118.0243851	15.31205082	10412.58301	12088.64258	0.871399174	0.719754977	FALSE	62	0	20.60070671	88.93243766	9.430399656	0.82	8	11	13	20	26	33	38	44.54	0.686470631	0.904585927	13	5830	PID20180216_HumanSlice10	B11	B	11	NA	3_B11_0	NA	NA	0	0	NA	0	0	NA
24	0	66	30	Confocal-GFP	151	74.91168714	9.049612045	1395.290405	6333.257813	0.487313921	0.768447837	FALSE	109	3	29.84615385	404.7455621	20.11828924	5.43	11	11	14.25	24	37.75	59.9	70.85	95.9	1.39503156	1.874036313	23.5	5432	PID20180216_HumanSlice10	B11	B	11	NA	30_B11_0	NA	NA	0	0	NA	0	0	NA
25	0	66	31	Confocal-GFP	1020	253.3624784	27.87668037	1258.383911	6342.876465	0.833367436	0.740740741	FALSE	164	0	42.39750446	978.945377	31.2881028	6	11	12	19	32	58	92.9	107	131.79	1.167471699	0.634366399	39	47570	PID20180216_HumanSlice10	B11	B	11	NA	31_B11_0	NA	NA	0	0	NA	0	0	NA
26	0	66	32	Confocal-GFP	516	225.9066347	22.12103462	1342.320068	6304.71875	0.692756066	0.575892857	FALSE	87	0	25.62664474	219.316198	14.80932807	4	9	11	14	21	34	47	55	64.86	1.025011032	0.804475295	20	15581	PID20180216_HumanSlice10	B11	B	11	NA	32_B11_0	NA	NA	0	0	NA	0	0	NA
27	0	66	33	Confocal-GFP	164.5	136.409161	13.82858372	1304.560913	6284.066406	0.71648394	0.495481928	FALSE	43	1	16.64383562	47.94620629	6.924319916	2.36	6	9.8	12	16	21	26	28.1	35	0.644798799	0.99577248	9	3645	PID20180216_HumanSlice10	B11	B	11	NA	33_B11_0	NA	NA	0	0	NA	0	0	NA
28	0	66	34	Confocal-GFP	269.5	148.8944423	14.20233917	1407.86853	6260.766602	0.686509641	0.653333333	FALSE	79	2	26.63525836	199.2894559	14.11699175	7	11	12	15	23	34	46	53	74.72	1.098820689	1.236131946	19	8763	PID20180216_HumanSlice10	B11	B	11	NA	34_B11_0	NA	NA	0	0	NA	0	0	NA
29	0	66	35	Confocal-GFP	606.5	147.2375882	16.18327522	9399.930664	6233.777344	0.263349953	0.85122807	FALSE	295	7	86.91441441	5251.765948	72.46906891	11	13	16	27	59.5	136.75	203	231.75	270	0.907942613	-0.311947201	109.75	57885	PID20180216_HumanSlice10	B11	B	11	NA	35_B11_0	NA	NA	0	0	NA	0	0	NA
30	0	66	36	Confocal-GFP	195.5	138.7523068	15.79799747	8670.547852	5946.777344	0.885154077	0.558571429	FALSE	72	2	24.24206349	145.921564	12.07979983	5.51	11	12	14.75	22	31	43	48	54	0.873630588	0.370603697	16.25	6109	PID20180216_HumanSlice10	B11	B	11	NA	36_B11_0	NA	NA	0	0	NA	0	0	NA
31	0	66	37	Confocal-GFP	499	120.8528119	15.34984207	9447.493164	5913.008301	0.410992289	0.858125537	FALSE	342	2	106.5547445	7903.663061	88.90254812	8.47	13	15	27	75.5	185	242	269.65	305.95	0.666366542	-0.875541235	158	58392	PID20180216_HumanSlice10	B11	B	11	NA	37_B11_0	NA	NA	0	0	NA	0	0	NA
32	0	66	38	Confocal-GFP	507.5	226.835567	35.20129395	7578.416992	5897.149902	0.990069256	0.612552806	FALSE	88	0	29.52246256	216.2361843	14.70497141	7	11	12	17	28	38	50	55	68	0.692799832	0.25213496	21	17743	PID20180216_HumanSlice10	B11	B	11	NA	38_B11_0	NA	NA	0	0	NA	0	0	NA
33	0	66	39	Confocal-GFP	414	253.2203432	18.76870918	968.218689	5864.3125	0.469571203	0.54295082	FALSE	79	0	21.59073359	166.9251651	12.91995221	2	6.85	10	13	18	27	37	47	65.83	1.491398748	3.013956551	14	11184	PID20180216_HumanSlice10	B11	B	11	NA	39_B11_0	NA	NA	0	0	NA	0	0	NA
34	0	66	4	Confocal-GFP	197.5	91.6396091	14.24419689	11374.73047	12034.25293	0.86679565	0.746691871	FALSE	107	0	29.54468085	265.7543866	16.30197493	3.68	10.4	12	17	27	39	50.6	61	77.3	1.091689653	1.905676538	22	6943	PID20180216_HumanSlice10	B11	B	11	NA	4_B11_0	NA	NA	0	0	NA	0	0	NA
35	0	66	40	Confocal-GFP	246	223.9066347	18.27932739	7701.072266	5753.414551	0.796820469	0.445652174	FALSE	73	0	25.86350148	238.1653444	15.43260653	5	10.8	12	14	21	33	50.4	59.2	70	1.114734908	0.469959477	19	8716	PID20180216_HumanSlice10	B11	B	11	NA	40_B11_0	NA	NA	0	0	NA	0	0	NA
36	0	66	41	Confocal-GFP	110.5	114.1248902	13.86679935	8828.757813	5576.804688	0.867829426	0.442	FALSE	76	0	19.28481013	104.0264781	10.19933714	1	6.85	10.7	13	17	25	33	37.15	48.72	1.592368633	5.406966877	12	3047	PID20180216_HumanSlice10	B11	B	11	NA	41_B11_0	NA	NA	0	0	NA	0	0	NA
37	0	66	42	Confocal-GFP	144.5	87.49747384	9.475017548	1102.803345	5541.362793	0.539808535	0.698067633	FALSE	57	6	20.3956044	61.75558507	7.858472184	6.81	11	12	14	19	25	30	32.95	42.14	1.048979075	2.116849329	11	3712	PID20180216_HumanSlice10	B11	B	11	NA	42_B11_0	NA	NA	0	0	NA	0	0	NA
38	0	66	43	Confocal-GFP	563	217.0782079	20.10158157	978.6066895	5539.676758	0.804203709	0.714920635	FALSE	102	1	27.80491551	243.696197	15.61077183	5.5	9.5	12	15	25	37	50	56.5	73.5	1.064502431	1.310587645	22	18101	PID20180216_HumanSlice10	B11	B	11	NA	43_B11_0	NA	NA	0	0	NA	0	0	NA
39	0	66	44	Confocal-GFP	194.5	96.46803629	10.52670479	9121.016602	5493.6875	0.596573194	0.709854015	FALSE	176	1	45.47435897	1315.616864	36.27143317	7.33	11	13	19	32	60.75	102	127.35	150.01	1.339002449	1.10618806	41.75	10641	PID20180216_HumanSlice10	B11	B	11	NA	44_B11_0	NA	NA	0	0	NA	0	0	NA
40	0	66	45	Confocal-GFP	413.5	310.5756814	31.73001862	936.3059082	5501.705078	0.975323879	0.475834292	FALSE	61	0	18.61737523	86.96080716	9.32527786	3	6	9	13	16	23	31	37	48	1.199110619	2.129209001	10	10072	PID20180216_HumanSlice10	B11	B	11	NA	45_B11_0	NA	NA	0	0	NA	0	0	NA
41	0	66	46	Confocal-GFP	1033	407.1858531	30.60266495	9002.354492	5482.604004	0.777785354	0.613420428	FALSE	103	0	22.32414369	140.2925917	11.84451737	3	8	11	14	20	28	39	45	58.08	1.258148083	2.874182714	14	26722	PID20180216_HumanSlice10	B11	B	11	NA	46_B11_0	NA	NA	0	0	NA	0	0	NA
42	0	66	47	Confocal-GFP	354	151.8233747	16.01911354	862.588623	5444.000977	0.706791952	0.721712538	FALSE	56	0	23.57692308	105.1335059	10.25346312	2.3	10	12	15.75	22	31	38	43	48.85	0.478306227	-0.292224047	15.25	9808	PID20180216_HumanSlice10	B11	B	11	NA	47_B11_0	NA	NA	0	0	NA	0	0	NA
43	0	66	48	Confocal-GFP	2231.5	509.8548998	59.88190079	931.5247192	5394.185547	0.931827149	0.610617047	FALSE	738	0	82.5897541	12443.28293	111.549464	6	12	14	21	41	85	209	334.1	566	2.77959156	8.214274941	64	201519	PID20180216_HumanSlice10	B11	B	11	NA	48_B11_0	NA	NA	0	0	NA	0	0	NA
44	0	66	49	Confocal-GFP	505.5	132.7523068	16.77509117	8458.15625	5311.992676	0.573585097	0.840399002	FALSE	135	0	45.75670841	826.924709	28.7562986	8.58	11	14	22	39	66	87.2	99.1	122	0.760444166	-0.197489858	44	25578	PID20180216_HumanSlice10	B11	B	11	NA	49_B11_0	NA	NA	0	0	NA	0	0	NA
45	0	66	5	Confocal-GFP	147.5	75.49747372	9.454142571	10575.00098	11915.84668	0.536239104	0.74120603	FALSE	86	6	31.29608939	269.4821635	16.4159119	8	11	13	18	27	41	56	63.1	71.22	0.79902657	-0.059038453	23	5602	PID20180216_HumanSlice10	B11	B	11	NA	5_B11_0	NA	NA	0	0	NA	0	0	NA
46	0	66	50	Confocal-GFP	351.5	162.5512962	16.71546555	879.3998413	5261.493652	0.674271318	0.601368691	FALSE	76	1	17.4028777	65.89524352	8.117588528	3.16	6	9	12	16	22	27	32	40.68	1.470864164	6.358935512	10	7257	PID20180216_HumanSlice10	B11	B	11	NA	50_B11_0	NA	NA	0	0	NA	0	0	NA
47	0	66	51	Confocal-GFP	864.5	238.4924214	30.70194817	780.6911011	4953.282715	0.891648951	0.755681818	FALSE	164	1	35.61163032	635.982087	25.21868527	6	11	12	18	28	46	75	90.9	119	1.508250345	2.220833516	28	34294	PID20180216_HumanSlice10	B11	B	11	NA	51_B11_0	NA	NA	0	0	NA	0	0	NA
48	0	66	52	Confocal-GFP	835.5	189.0365777	21.61773491	9133.568359	4931.081543	0.728337628	0.841813602	FALSE	335	0	91.66374589	5690.733593	75.43695111	9.12	13	15	27	66	150	208	237.4	281.88	0.812043022	-0.445974124	123	83689	PID20180216_HumanSlice10	B11	B	11	NA	52_B11_0	NA	NA	0	0	NA	0	0	NA
49	0	66	53	Confocal-GFP	269	155.3380935	16.45584106	8297.056641	4897.920898	0.866179172	0.653705954	FALSE	66	3	21.57784431	95.38166481	9.766353711	4.33	9.65	11.3	14	20	28	35.7	39	48.35	0.863637005	0.97890281	14	7207	PID20180216_HumanSlice10	B11	B	11	NA	53_B11_0	NA	NA	0	0	NA	0	0	NA
50	0	66	54	Confocal-GFP	664	203.2792181	22.86971092	7696.729004	4622.111816	0.758089735	0.738598443	FALSE	94	0	27.84893048	260.1737021	16.12990087	6	10	11	15	24	37	50	59	76.53	1.119721869	1.191885457	22	20831	PID20180216_HumanSlice10	B11	B	11	NA	54_B11_0	NA	NA	0	0	NA	0	0	NA
51	0	66	55	Confocal-GFP	132.5	110.6101716	13.17173004	8502.87207	3932.183838	0.881883516	0.581140351	FALSE	59	0	20.2259887	94.35570877	9.713686672	2.52	8.6	11	13	19	25	33.4	38.2	48.4	1.014247705	1.694721744	12	3580	PID20180216_HumanSlice10	B11	B	11	NA	55_B11_0	NA	NA	0	0	NA	0	0	NA
52	0	66	56	Confocal-GFP	138	221.0782077	18.60426331	7903.135742	3876.158691	0.714702723	0.253443526	FALSE	45	0	15.14473684	43.3343144	6.582880403	1	5	8	11	14	18	23	26	34.65	0.723646558	2.063301181	7	3453	PID20180216_HumanSlice10	B11	B	11	NA	56_B11_0	NA	NA	0	0	NA	0	0	NA
53	0	66	57	Confocal-GFP	223	183.9655101	14.40357685	9899.430664	3370.589355	0.630007415	0.501123596	FALSE	52	0	16.6187291	61.76098701	7.858815879	1.98	5	8	12	15	21	27	31.1	41.02	0.907870727	1.846641635	9	4969	PID20180216_HumanSlice10	B11	B	11	NA	57_B11_0	NA	NA	0	0	NA	0	0	NA
54	0	66	58	Confocal-GFP	161.5	135.0954529	11.35861015	9903.216797	3344.977539	0.601902005	0.553082192	FALSE	40	0	17.30875576	47.05213532	6.859455905	2.16	8.8	10	13	16	22	26	30	35.84	0.516998633	0.465043185	9	3756	PID20180216_HumanSlice10	B11	B	11	NA	58_B11_0	NA	NA	0	0	NA	0	0	NA
55	0	66	59	Confocal-GFP	233	169.6223638	13.45315552	8295.681641	3220.108154	0.192188584	0.57960199	FALSE	43	1	17.02657807	46.83650291	6.843719961	4	8	10	12	16	21	27	29	36	0.730648445	0.789025828	9	5125	PID20180216_HumanSlice10	B11	B	11	NA	59_B11_0	NA	NA	0	0	NA	0	0	NA
56	0	66	6	Confocal-GFP	137.5	68.18376541	9.111280441	10995.61621	11656.77148	0.56396186	0.77247191	FALSE	124	3	38.23952096	667.3797555	25.83369419	9.98	12	13	18.5	29	53	76	89	116.7	1.15037033	0.696083229	34.5	6386	PID20180216_HumanSlice10	B11	B	11	NA	6_B11_0	NA	NA	0	0	NA	0	0	NA
57	0	66	60	Confocal-GFP	404.5	187.5218591	21.86173439	7792.953613	3042.561768	0.914693023	0.666392092	FALSE	88	0	27.16875	230.4902734	15.18190612	5.79	11	12	15	24	36	50	57	73.21	1.032144897	0.817225319	21	13041	PID20180216_HumanSlice10	B11	B	11	NA	60_B11_0	NA	NA	0	0	NA	0	0	NA
58	0	66	61	Confocal-GFP	345	176.9949476	18.99684143	7340.394043	2979.376709	0.876587257	0.68452381	FALSE	56	0	21.23095238	103.0395181	10.1508383	3	9.95	11	13	18	28	35.1	39	52.62	0.816968898	0.499769301	15	8917	PID20180216_HumanSlice10	B11	B	11	NA	61_B11_0	NA	NA	0	0	NA	0	0	NA
59	0	66	62	Confocal-GFP	672.5	210.835567	24.29250145	378.7735291	1852.76123	0.875125237	0.751816657	FALSE	104	0	29.12401055	289.7418773	17.02180594	6	11	12	16	25	38	53	63.15	82.72	1.261866474	1.619704869	22	22076	PID20180216_HumanSlice10	B11	B	11	NA	62_B11_0	NA	NA	0	0	NA	0	0	NA
60	0	66	63	Confocal-GFP	511.5	224.4924216	25.08213806	6948.177246	1399.416504	0.880081169	0.618874773	FALSE	100	1	30.4013267	365.149053	19.10887367	5	11	12	16	25	42	58.8	70.9	84.9	1.073766103	0.622276947	26	18332	PID20180216_HumanSlice10	B11	B	11	NA	63_B11_0	NA	NA	0	0	NA	0	0	NA
61	0	66	64	Confocal-GFP	344.5	129.9238797	13.51813698	7501.897461	1160.949219	0.417014263	0.775900901	FALSE	95	2	33.44332494	401.9697099	20.04918227	6	11	12	17	28	46	62.4	73	85.04	0.804931702	-0.127842749	29	13277	PID20180216_HumanSlice10	B11	B	11	NA	64_B11_0	NA	NA	0	0	NA	0	0	NA
62	0	66	65	Confocal-GFP	615	183.6223642	19.56999969	6747.137695	976.6184692	0.769948635	0.750915751	FALSE	153	0	32.77826087	633.6769187	25.17294021	3.89	10	12	16	25	40	65.1	91.55	121.22	1.880043785	3.811475051	24	22617	PID20180216_HumanSlice10	B11	B	11	NA	65_B11_0	NA	NA	0	0	NA	0	0	NA
63	0	66	66	Confocal-GFP	465.5	159.7228692	17.48187256	9543.957031	300.3771667	0.536768408	0.727912432	FALSE	120	2	35.30943396	577.4174582	24.02951223	5	11	12	17	28	46.75	72	86.65	101	1.115556214	0.506032855	29.75	18714	PID20180216_HumanSlice10	B11	B	11	NA	66_B11_0	NA	NA	0	0	NA	0	0	NA
64	0	66	7	Confocal-GFP	299	76.08326006	11.75509357	7081.746094	11215.95996	0.583673594	0.910197869	FALSE	182	3	59.03625378	1424.131616	37.7376684	11	13	16	27	51	85	112	132	155.5	0.703467293	-0.302315201	58	19541	PID20180216_HumanSlice10	B11	B	11	NA	7_B11_0	NA	NA	0	0	NA	0	0	NA
65	0	66	8	Confocal-GFP	442.5	148.7523071	18.25164604	2483.611084	9631.842773	0.789852428	0.74432296	FALSE	278	0	64.14880952	3965.868729	62.97514374	7	11	13	18	34	92.25	170	205.85	239	1.323365125	0.701696335	74.25	32331	PID20180216_HumanSlice10	B11	B	11	NA	8_B11_0	NA	NA	0	0	NA	0	0	NA
66	0	66	9	Confocal-GFP	113.5	79.15432775	9.309723854	6903.076172	9324.201172	0.632677378	0.64305949	FALSE	62	2	20.06849315	108.5706512	10.41972414	4	9	11	13	17	25.75	34.5	40.75	52.4	1.330578897	1.977458136	12.75	2930	PID20180216_HumanSlice10	B11	B	11	NA	9_B11_0	NA	NA	0	0	NA	0	0	NA
67	1	32	17	Confocal-GFP	566	139.6812394	17.59246254	2256.90918	7769.512695	0.592437117	0.850488355	FALSE	392	42	147.9271152	7309.315703	85.4945361	56	61	67	86.75	130.5	221.25	290.7	326.85	356	0.795509222	-0.49156246	134.5	97967	PID20180216_HumanSlice10	B11	B	11	NA	17_B11_1	705.63127336584	481.768170811553	705.63127336584	481.768170811553	1187.39944417739	34.4586628321151	924.71340130797	0.0372641542594438
68	1	32	19	Confocal-GFP	168.5	104.4680361	13.42955685	9545.297852	7091.778809	0.884592693	0.634651601	FALSE	149	23	75.27358491	304.6704343	17.45481121	50.11	55	56	62	73	85	97	111.35	124.67	0.959857003	1.674475467	23	15958	PID20180216_HumanSlice10	B11	B	11	NA	19_B11_1	0.767333952578056	2034.8116863788	0.767333952578056	2034.8116863788	2035.57902033138	45.1173915506136	924.71340130797	0.0487906755615273
69	1	32	24	Confocal-GFP	310	99.88224971	14.53906155	1550.364502	6751.976074	0.826917765	0.829986613	FALSE	205	41	104.1253561	1143.129585	33.81019942	53	58	62	76	100	129	149	164.5	182	0.449488224	-0.660119859	53	36548	PID20180216_HumanSlice10	B11	B	11	NA	24_B11_1	6332.19224295536	1462.12881351087	6332.19224295536	1462.12881351087	7794.32105646623	88.2854521224546	924.71340130797	0.0954733131341867
70	1	32	25	Confocal-GFP	296.5	101.1543279	13.54753494	1563.813843	6667.467285	0.683751157	0.824756606	FALSE	234	44	112.8735294	1817.216358	42.62882075	52.78	59	63	77	103	143	175.1	192	211.61	0.571231983	-0.634553945	66	38377	PID20180216_HumanSlice10	B11	B	11	NA	25_B11_1	5805.70713152645	69.2438506215131	5805.70713152645	69.2438506215131	5874.95098214796	76.6482288259028	924.71340130797	0.0828886319993709
71	1	32	27	Confocal-GFP	375.5	141.5807338	21.51935959	1280.77832	6537.985352	0.928697817	0.769467213	FALSE	248	39	95.95776968	1981.779838	44.51718587	48.32	56.6	59	70	95	135	169.8	195.8	220	0.859005455	-0.139643334	65	45922	PID20180216_HumanSlice10	B11	B	11	NA	27_B11_1	1727.49219599833	3227.16090730718	1727.49219599833	3227.16090730718	4954.65310330551	70.3892967950775	924.71340130797	0.0761201218620977
72	1	32	28	Confocal-GFP	511	127.1959581	19.54287529	9287.230469	6485.571289	0.786606925	0.813046937	FALSE	290	39	122.3705674	3361.641049	57.97966065	53	58	61.3	73	101.5	165.25	215	235	254.22	0.760327175	-0.566289886	92.25	69017	PID20180216_HumanSlice10	B11	B	11	NA	28_B11_1	266.065782579539	861.858226486086	266.065782579539	861.858226486086	1127.92400906563	33.584579929867	924.71340130797	0.0363189068984649
73	1	32	31	Confocal-GFP	315.5	131.0954529	18.71796417	1179.016724	6375.938477	0.926250773	0.752085816	FALSE	224	29	97.40310797	1465.294174	38.27916109	45.72	57	61	71	100	136	157.2	171.6	190.32	0.494745672	-0.635306026	65	38680	PID20180216_HumanSlice10	B11	B	11	NA	31_B11_1	6299.15037229294	1093.09663748811	6299.15037229294	1093.09663748811	7392.24700978105	85.9781775207003	924.71340130797	0.0929781891330737
74	1	32	36	Confocal-GFP	211	85.39696836	13.70469189	8682.667969	5977.391113	0.905301882	0.778597786	FALSE	169	36	81.54065041	406.3702988	20.15862839	43.35	56	59	67	79	94	110	117	130	0.720691119	0.789208896	27	20059	PID20180216_HumanSlice10	B11	B	11	NA	36_B11_1	146.897236093698	937.202852385336	146.897236093698	937.202852385336	1084.10008847903	32.925675216752	924.71340130797	0.0356063567048774
75	1	32	43	Confocal-GFP	3569	911.2833929	82.61376953	922.2585449	5565.117676	0.800676717	0.416331292	FALSE	640	33	127.5402591	6749.850614	82.15747449	48	58	63	77	105	144	206	309.4	462	2.479673695	7.053472105	67	502126	PID20180216_HumanSlice10	B11	B	11	NA	43_B11_1	3175.11339986252	647.240308682736	3175.11339986252	647.240308682736	3822.35370854525	61.8251866842734	924.71340130797	0.0668587549362042
76	1	32	45	Confocal-GFP	1029	201.7644997	33.37978745	913.6501465	5460.807617	0.887025546	0.804534793	FALSE	745	40	233.8028803	31288.63531	176.8859387	56	60	67	95	164	329	519	629.5	710.8	1.144555376	0.33762541	234	259755	PID20180216_HumanSlice10	B11	B	11	NA	45_B11_1	513.283538207186	1672.60231624649	513.283538207186	1672.60231624649	2185.88585445367	46.753458208497	924.71340130797	0.0505599444566999
77	1	32	47	Confocal-GFP	1625	364.0731552	48.48937607	843.0820923	5514.005859	0.965601657	0.666529943	FALSE	242	34	112.4717833	1700.397059	41.23587103	52	59	63	78	106	142	172	188	212.29	0.551755402	-0.530502927	64	199300	PID20180216_HumanSlice10	B11	B	11	NA	47_B11_1	380.504739950042	4900.68350383395	380.504739950042	4900.68350383395	5281.18824378399	72.6717843718179	924.71340130797	0.0785884407742189
78	1	32	50	Confocal-GFP	592	181.1370829	24.6178627	805.8796387	5321.555176	0.773387852	0.706865672	FALSE	378	30	124.5496675	5627.397468	75.01598142	46.98	58	63	76.5	107	177.5	258.4	291	325	1.006022018	-0.059684155	101	90122	PID20180216_HumanSlice10	B11	B	11	NA	50_B11_1	5405.22019034506	3607.38666520254	5405.22019034506	3607.38666520254	9012.6068555476	94.9347505160655	924.71340130797	0.102663971757935
79	1	32	51	Confocal-GFP	283.5	129.7817446	14.45953941	734.9348755	5030.769043	0.629363223	0.669421488	FALSE	128	38	74.65976331	256.6860141	16.0214236	44.74	53.85	57	63	72.5	85	97	104.15	118.41	0.64840876	0.282349132	22	25235	PID20180216_HumanSlice10	B11	B	11	NA	51_B11_1	2093.63218115809	6004.13102692358	2093.63218115809	6004.13102692358	8097.76320808167	89.987572520219	924.71340130797	0.0973140136099847
80	1	32	52	Confocal-GFP	395	109.8822496	17.87725067	9113.179688	4965.088867	0.815909033	0.831578947	FALSE	382	48	146.047619	5541.002268	74.43790881	56	60	64	83	125	195	260	284	321.6	0.763303408	-0.342489186	112	64407	PID20180216_HumanSlice10	B11	B	11	NA	52_B11_1	415.697905146266	1156.49808564099	415.697905146266	1156.49808564099	1572.19599078725	39.6509267330191	924.71340130797	0.0428791522615921
81	1	32	61	Confocal-GFP	169	64.42640615	10.26130199	7347.061523	3030.445557	0.7602028	0.849246231	FALSE	182	55	96.82653061	946.1943982	30.76027305	57	59.75	62	70.75	88.5	118.25	143	153.25	174.3	0.683289274	-0.413925191	47.5	18978	PID20180216_HumanSlice10	B11	B	11	NA	61_B11_1	44.4552895504009	2608.02723604709	44.4552895504009	2608.02723604709	2652.48252559749	51.5022574805949	924.71340130797	0.0556953726503228
82	1	32	67	Confocal-GFP	291	78.0832603	11.690341	1675.893311	7144.90332	0.505595173	0.900928793	FALSE	367	45	150.1481481	4930.829904	70.2198683	56.23	61.15	68	88.25	139.5	202	246.1	278	326.77	0.613746145	-0.343204142	113.75	48648	PID20180216_HumanSlice10	B11	B	11	NA	67_B11_1	NA	NA	0	0	NA	0	924.71340130797	0
83	1	32	68	Confocal-GFP	193.5	147.92388	19.38617516	1422.781372	7053.384766	0.958293541	0.54815864	FALSE	133	28	70.39607843	208.2078278	14.42940843	37	54.7	57	61	68	75	88	96.6	116.92	1.051762996	2.545233643	14	17951	PID20180216_HumanSlice10	B11	B	11	NA	68_B11_1	NA	NA	0	0	NA	0	924.71340130797	0
84	1	32	69	Confocal-GFP	152.5	121.9238796	15.31205082	1300.543579	6588.999512	0.865177758	0.528596187	FALSE	224	48	108.7711443	2106.624242	45.89797645	56	58	60	70	96	142	179	203	216	0.779789721	-0.450988431	72	21863	PID20180216_HumanSlice10	B11	B	11	NA	69_B11_1	NA	NA	0	0	NA	0	924.71340130797	0
85	1	32	70	Confocal-GFP	222.5	160.8944423	20.05857277	1210.504395	6460.266113	0.919343843	0.513264129	FALSE	123	33	69.01736111	191.0656708	13.82265064	43.74	51	55	59.75	66	77	86	94.65	113	0.86501922	1.209768674	17.25	19877	PID20180216_HumanSlice10	B11	B	11	NA	70_B11_1	NA	NA	0	0	NA	0	924.71340130797	0
86	1	32	71	Confocal-GFP	457.5	163.7228693	21.63612938	1133.689331	6399.322754	0.908259617	0.754328112	FALSE	168	37	86.62022901	622.3080641	24.94610318	44.23	57	59	66.75	83.5	102	120.7	132.85	154.77	0.713002546	0.118097463	35.25	45389	PID20180216_HumanSlice10	B11	B	11	NA	71_B11_1	NA	NA	0	0	NA	0	924.71340130797	0
87	1	32	72	Confocal-GFP	938	241.7644998	40.73712158	1083.609131	6087.554199	0.932969976	0.646896552	FALSE	476	43	162.6567308	9478.533128	97.35775844	56	60	66	86	129	214.25	326.2	374	424.61	1.060979835	0.240158429	128.25	169163	PID20180216_HumanSlice10	B11	B	11	NA	72_B11_1	NA	NA	0	0	NA	0	924.71340130797	0
88	1	32	73	Confocal-GFP	986.5	283.605119	34.72337723	890.2599487	5693.846191	0.733314814	0.559875142	FALSE	428	33	150.5657298	7323.17043	85.57552472	55.02	58	63.2	80	126	204	283	325.8	382.98	0.998842467	0.123121296	124	166074	PID20180216_HumanSlice10	B11	B	11	NA	73_B11_1	NA	NA	0	0	NA	0	924.71340130797	0
89	1	32	74	Confocal-GFP	101	58.42640603	7.713568687	882.4077759	5624.455078	0.293054338	0.770992366	FALSE	170	48	88.296	670.960384	25.902903	50.24	57	60	65	82	109	125.6	133	148.12	0.61426506	-0.417378525	44	11037	PID20180216_HumanSlice10	B11	B	11	NA	74_B11_1	NA	NA	0	0	NA	0	924.71340130797	0
90	1	32	75	Confocal-GFP	676.5	235.3208483	36.87917709	748.6485596	5361.95752	0.970147553	0.627842227	FALSE	167	35	80.59508409	461.9951634	21.49407275	43	52.6	57	65	77	94	109.8	120	137	0.753889634	0.543658934	29	62300	PID20180216_HumanSlice10	B11	B	11	NA	75_B11_1	NA	NA	0	0	NA	0	924.71340130797	0
91	1	32	76	Confocal-GFP	133.5	73.01219261	11.94533539	642.2102661	5013.886719	0.869511716	0.723577236	FALSE	133	43	84.1030303	352.1651423	18.76606358	54.56	57	61	69	82	96	110.6	117.8	130.36	0.439545962	-0.36020598	27	13877	PID20180216_HumanSlice10	B11	B	11	NA	76_B11_1	NA	NA	0	0	NA	0	924.71340130797	0
92	1	32	77	Confocal-GFP	231.5	133.0954529	22.15098763	1008.295288	5005.907715	0.975935748	0.655807365	FALSE	169	43	81.45804196	488.1643234	22.09444101	46.85	56	57	64	77	95	112.5	124	136.3	0.870147379	0.447146814	31	23297	PID20180216_HumanSlice10	B11	B	11	NA	77_B11_1	NA	NA	0	0	NA	0	924.71340130797	0
93	1	32	78	Confocal-GFP	315.5	104.4680362	13.12997532	9172.666016	4782.729492	0.625390771	0.832453826	FALSE	244	47	119.3983287	1948.65749	44.14360078	56.58	59	62.8	80.5	117	154.5	182	192.2	214.26	0.310054468	-0.901000789	74	42864	PID20180216_HumanSlice10	B11	B	11	NA	78_B11_1	NA	NA	0	0	NA	0	924.71340130797	0
94	2	103	100	Confocal-GFP	173	147.8233746	18.01764107	1481.636841	7179.741211	0.956405049	0.54488189	FALSE	75	6	29.25751073	156.3113706	12.50245458	7	15	17	20	26	37	45.8	52.4	67.68	0.973803914	1.016697297	17	6817	PID20180216_HumanSlice10	B11	B	11	NA	100_B11_2	NA	NA	0	0	NA	0	1138.34207503172	0
95	2	103	101	Confocal-GFP	953	500.9259673	46.19237137	1390.552979	7194.918457	0.654411706	0.35218034	FALSE	68	2	27.22058824	123.0144896	11.09118973	9	13	16	19	25	33	43	49	59	0.825301873	0.468319936	14	31467	PID20180216_HumanSlice10	B11	B	11	NA	101_B11_2	NA	NA	0	0	NA	0	1138.34207503172	0
96	2	103	102	Confocal-GFP	221.5	90.81118214	13.59638977	1511.32959	7108.451172	0.842454042	0.782685512	FALSE	79	6	34.0965251	240.6200265	15.51193175	11	16	17	22	31	42	58.2	65.1	76.26	0.828403592	0.012631134	20	8831	PID20180216_HumanSlice10	B11	B	11	NA	102_B11_2	NA	NA	0	0	NA	0	1138.34207503172	0
97	2	103	103	Confocal-GFP	2674	765.116873	82.56880951	1203.934082	7094.124023	0.933303778	0.488178914	FALSE	142	0	41.03788133	517.018679	22.73804475	8	14	17	22	35	57	75	84	101	0.75683322	-0.131854254	35	122416	PID20180216_HumanSlice10	B11	B	11	NA	103_B11_2	NA	NA	0	0	NA	0	1138.34207503172	0
98	2	103	104	Confocal-GFP	882	362.9015822	35.69860458	7054.179199	7041.159668	0.795019452	0.542102028	FALSE	134	2	40.77529183	632.6469771	25.15247457	8.54	16	17	22	32	53	82	92	112	1.168721358	0.621868004	31	41917	PID20180216_HumanSlice10	B11	B	11	NA	104_B11_2	NA	NA	0	0	NA	0	1138.34207503172	0
99	2	103	105	Confocal-GFP	375.5	166.8944424	23.0832634	1574.024292	7015.518555	0.940018139	0.700559701	FALSE	72	6	28.37387387	137.8331913	11.74023813	9	14	16	19	26	36	44	52	60	0.822719105	0.42555859	17	12598	PID20180216_HumanSlice10	B11	B	11	NA	105_B11_2	NA	NA	0	0	NA	0	1138.34207503172	0
100	2	103	106	Confocal-GFP	590	378.0731554	37.08000183	1396.69873	6843.272949	0.957455467	0.484003281	FALSE	73	0	26.1733871	128.4148294	11.33202671	6	11.15	15	18	24	32	42	49	59	0.986767495	1.239040252	14	19473	PID20180216_HumanSlice10	B11	B	11	NA	106_B11_2	NA	NA	0	0	NA	0	1138.34207503172	0
101	2	103	107	Confocal-GFP	221.5	146.4091609	17.37314224	8700.604492	6641.480957	0.885914244	0.594630872	FALSE	87	3	31.48754448	218.691126	14.78820902	10.4	16	17	20	28	40	54	60	74.2	1.027219606	0.71728569	20	8848	PID20180216_HumanSlice10	B11	B	11	NA	107_B11_2	NA	NA	0	0	NA	0	1138.34207503172	0
102	2	103	108	Confocal-GFP	3289.5	664.5067015	94.01959229	1171.962524	6644.726074	0.974631639	0.505610206	FALSE	621	0	90.09297753	8699.259614	93.26982156	14	18	21	32	60	112	185	274.05	499.82	2.659511861	8.398595806	80	320731	PID20180216_HumanSlice10	B11	B	11	NA	108_B11_2	NA	NA	0	0	NA	0	1138.34207503172	0
103	2	103	109	Confocal-GFP	599	301.6467493	33.51063156	1092.231201	6617.624512	0.885840519	0.519739696	FALSE	120	6	38.47434119	393.9442099	19.84802786	12	16	18	23	34	51	68	77	91	1.003400084	0.583333649	28	27740	PID20180216_HumanSlice10	B11	B	11	NA	109_B11_2	NA	NA	0	0	NA	0	1138.34207503172	0
104	2	103	110	Confocal-GFP	247	126.8528123	15.01470184	920.9105835	6559.508301	0.767250379	0.662198391	FALSE	77	4	28.00668896	136.3946041	11.67881005	8.96	13	16	20	26	34	44.2	51.1	62.02	1.028899829	1.193681031	14	8374	PID20180216_HumanSlice10	B11	B	11	NA	110_B11_2	NA	NA	0	0	NA	0	1138.34207503172	0
105	2	103	111	Confocal-GFP	175.5	134.6101714	16.71173096	1108.711304	6532.291504	0.886993471	0.500713267	FALSE	69	5	27.78448276	149.7294144	12.23639712	6.62	13.55	16	19	24.5	32	47.9	55.45	62.07	1.135259663	0.995581522	13	6446	PID20180216_HumanSlice10	B11	B	11	NA	111_B11_2	NA	NA	0	0	NA	0	1138.34207503172	0
106	2	103	112	Confocal-GFP	5709.5	1812.525157	96.65138245	992.3740234	6526.885254	0.803390323	0.401286196	FALSE	287	0	48.4266646	1978.323157	44.47834481	8	14.1	17	22	32	53	107	152	221	2.244173575	5.12560099	31	312013	PID20180216_HumanSlice10	B11	B	11	NA	112_B11_2	NA	NA	0	0	NA	0	1138.34207503172	0
107	2	103	113	Confocal-GFP	126.5	103.2964634	12.20886803	833.5591431	6254.223633	0.838557348	0.556043956	FALSE	61	0	27.26035503	123.6363573	11.1191887	9.04	13	16	19	25	36	43	47	59	0.668276862	0.15211217	17	4607	PID20180216_HumanSlice10	B11	B	11	NA	113_B11_2	NA	NA	0	0	NA	0	1138.34207503172	0
108	2	103	114	Confocal-GFP	127.5	93.98275507	14.74735641	760.800415	6221.000977	0.924320975	0.617433414	FALSE	52	0	22.73652695	76.27788734	8.733721277	4.32	11	13	17	21	28	34	38	49.68	0.568769728	0.771356262	11	3797	PID20180216_HumanSlice10	B11	B	11	NA	114_B11_2	NA	NA	0	0	NA	0	1138.34207503172	0
109	2	103	115	Confocal-GFP	168.5	156.8944423	19.81913948	792.8748169	6205.880859	0.949595545	0.470670391	FALSE	86	3	28.10775862	174.337526	13.20369365	7.62	14	16	18	24.5	34.25	46	53	72.21	1.338717224	2.40461355	16.25	6521	PID20180216_HumanSlice10	B11	B	11	NA	115_B11_2	NA	NA	0	0	NA	0	1138.34207503172	0
110	2	103	116	Confocal-GFP	637	317.6467493	41.04520798	727.9498291	6212.804688	0.985699813	0.628515047	FALSE	78	1	26.52672751	112.8724929	10.62414669	6	12	15	19	25	32	41	47	58.02	0.896558575	1.549765594	13	20346	PID20180216_HumanSlice10	B11	B	11	NA	116_B11_2	NA	NA	0	0	NA	0	1138.34207503172	0
111	2	103	117	Confocal-GFP	171.5	105.6396092	18.46115112	919.7609863	6190.22168	0.973303904	0.67519685	FALSE	151	7	44.90740741	756.5192044	27.50489419	11.15	16	18	24	40	59	84.5	104	131.4	1.248503188	1.354894775	35	9700	PID20180216_HumanSlice10	B11	B	11	NA	117_B11_2	NA	NA	0	0	NA	0	1138.34207503172	0
112	2	103	118	Confocal-GFP	256	103.0538226	12.65764523	8318.272461	6137.338379	0.583591328	0.731428571	FALSE	93	5	38.37123746	289.3504771	17.01030503	11.98	16	19	25	36	51	61.2	68.2	84	0.647289441	-0.172042523	26	11473	PID20180216_HumanSlice10	B11	B	11	NA	118_B11_2	NA	NA	0	0	NA	0	1138.34207503172	0
113	2	103	119	Confocal-GFP	6040.5	1576.476387	153.5788422	1003.302795	6153.033691	0.969471918	0.406904682	FALSE	483	0	57.35898204	3587.681012	59.89725379	1	8	15	22	38	67	125.1	181	328.21	2.684345417	8.846439116	45	383158	PID20180216_HumanSlice10	B11	B	11	NA	119_B11_2	NA	NA	0	0	NA	0	1138.34207503172	0
114	2	103	120	Confocal-GFP	384.5	228.1492755	33.88449478	7591.492188	5944.931641	0.992266708	0.623682076	FALSE	86	3	31.19287212	147.3925697	12.14053416	8	16	17	21	29	39	47	53	62	0.704233326	0.806957392	18	14879	PID20180216_HumanSlice10	B11	B	11	NA	120_B11_2	NA	NA	0	0	NA	0	1138.34207503172	0
115	2	103	121	Confocal-GFP	135	131.6812392	12.08658123	976.1217041	5931.167969	0.698707427	0.495412844	FALSE	79	2	24.60846561	93.01072198	9.644206654	8.4	12	16	18	23	29	36.2	41.6	51.2	1.459725775	5.254523724	11	4651	PID20180216_HumanSlice10	B11	B	11	NA	121_B11_2	NA	NA	0	0	NA	0	1138.34207503172	0
116	2	103	122	Confocal-GFP	130	126.3675308	15.36392689	694.631958	5895.720703	0.909349249	0.503875969	FALSE	54	2	20.01092896	53.28949804	7.299965619	2.82	7	12	17	19	25	28	32	36.54	0.430434723	2.163022785	8	3662	PID20180216_HumanSlice10	B11	B	11	NA	122_B11_2	NA	NA	0	0	NA	0	1138.34207503172	0
117	2	103	123	Confocal-GFP	642	334.9604577	51.11229324	773.6200562	5869.746094	0.991014828	0.577078652	FALSE	93	7	33.2195122	212.6052162	14.58098818	10.78	16	17	22	30	42	54	60.1	74.44	0.925126715	0.64695034	20	25878	PID20180216_HumanSlice10	B11	B	11	NA	123_B11_2	NA	NA	0	0	NA	0	1138.34207503172	0
118	2	103	124	Confocal-GFP	115.5	67.49747372	7.95773983	6810.742188	5813.643555	0.488309936	0.728706625	FALSE	87	11	33.74825175	214.146413	14.63374228	12.42	16	17	22	31	43	55	60	73.74	0.817279787	0.426824375	21	4826	PID20180216_HumanSlice10	B11	B	11	NA	124_B11_2	NA	NA	0	0	NA	0	1138.34207503172	0
119	2	103	125	Confocal-GFP	1607	732.8326024	76.09462738	716.1842041	5696.353027	0.985312119	0.513746803	FALSE	106	0	27.43644958	201.4339866	14.19274415	6	10	14	18	24	33	48	57	70	1.277892269	1.878957518	15	52239	PID20180216_HumanSlice10	B11	B	11	NA	125_B11_2	NA	NA	0	0	NA	0	1138.34207503172	0
120	2	103	126	Confocal-GFP	128	77.25483322	8.804684639	9174.381836	5565.280762	0.468099523	0.715083799	FALSE	83	11	36.32919255	280.6556074	16.7527791	13.8	16	18	24	32	47	63	70	80.4	0.8600834	0.027256276	23	5849	PID20180216_HumanSlice10	B11	B	11	NA	126_B11_2	NA	NA	0	0	NA	0	1138.34207503172	0
121	2	103	127	Confocal-GFP	4134	767.6610298	108.468338	629.5339355	5597.020508	0.97727251	0.556655221	FALSE	317	0	72.12544964	2932.570144	54.15320991	14.47	18	22	35	59.5	85	145	201.3	265	1.798648445	3.278123724	50	320814	PID20180216_HumanSlice10	B11	B	11	NA	127_B11_2	NA	NA	0	0	NA	0	1138.34207503172	0
122	2	103	128	Confocal-GFP	549.5	373.4873686	26.78064156	8999.401367	5555.131348	0.791209923	0.444579288	FALSE	58	0	23.14550642	81.93032574	9.051537203	5	10	13	17	22	28	36	41	50	0.762544539	1.054715876	11	16225	PID20180216_HumanSlice10	B11	B	11	NA	128_B11_2	NA	NA	0	0	NA	0	1138.34207503172	0
123	2	103	129	Confocal-GFP	171.5	103.7817444	11.07239056	9518.650391	5516.575195	0.618788674	0.67254902	FALSE	55	3	22.64788732	68.1436223	8.254915039	5.12	11	14	17	21	28	34.8	37	44.88	0.700641895	0.924384467	11	4824	PID20180216_HumanSlice10	B11	B	11	NA	129_B11_2	NA	NA	0	0	NA	0	1138.34207503172	0
124	2	103	130	Confocal-GFP	102.5	70.32590067	8.42873764	636.4762573	5500.140137	0.578510376	0.692567568	FALSE	64	11	29.35877863	164.9018122	12.84141006	12.6	16	17	19	24	36	52	55.5	62.8	0.964332941	-0.001515438	17	3846	PID20180216_HumanSlice10	B11	B	11	NA	130_B11_2	NA	NA	0	0	NA	0	1138.34207503172	0
125	2	103	131	Confocal-GFP	174	108.7106769	13.39990044	667.8726807	5498.594238	0.849116057	0.687747036	FALSE	97	8	36.24657534	371.0076938	19.26156	11.36	16	17	20.5	30	48	68	73.1	94.38	1.022617373	0.377001668	27.5	7938	PID20180216_HumanSlice10	B11	B	11	NA	131_B11_2	NA	NA	0	0	NA	0	1138.34207503172	0
126	2	103	132	Confocal-GFP	265.5	155.0954529	21.6545105	1021.848206	5448.990234	0.944725753	0.597300337	FALSE	96	2	28.13897281	146.294886	12.09524229	8.6	15.5	16	19	26	34	44	51.5	64.4	1.356795024	3.2851232	15	9314	PID20180216_HumanSlice10	B11	B	11	NA	132_B11_2	NA	NA	0	0	NA	0	1138.34207503172	0
127	2	103	133	Confocal-GFP	147	81.39696848	9.1515522	8453.500977	5417.491699	0.544473766	0.722358722	FALSE	67	8	28.4	131.8955556	11.48457903	10	14.95	16	20	26.5	34	44.1	53	60.68	0.945841807	0.743117624	14	5112	PID20180216_HumanSlice10	B11	B	11	NA	133_B11_2	NA	NA	0	0	NA	0	1138.34207503172	0
128	2	103	134	Confocal-GFP	6903.5	1244.427617	156.2649536	664.4685059	5412.606445	0.947884968	0.431968213	FALSE	500	0	84.61653831	6442.914165	80.26776542	10	17	20	30	55	111	193	251	388	1.921977612	3.912547042	81	626247	PID20180216_HumanSlice10	B11	B	11	NA	134_B11_2	NA	NA	0	0	NA	0	1138.34207503172	0
129	2	103	135	Confocal-GFP	196	80.91168714	10.84523106	8235.983398	4990.590332	0.676506099	0.771653543	FALSE	83	6	34.13913043	225.3893384	15.01297234	10.29	16	18	23	30.5	44.75	55.1	63.55	71.71	0.750322166	-0.033053686	21.75	7852	PID20180216_HumanSlice10	B11	B	11	NA	135_B11_2	NA	NA	0	0	NA	0	1138.34207503172	0
130	2	103	136	Confocal-GFP	275.5	131.4385986	14.4291935	6707.963379	4966.071289	0.744755125	0.723097113	FALSE	140	5	42.71212121	813.3140955	28.51866223	8.58	15	16	21	33	57	86	103.85	124	1.215712351	0.732873725	36	14095	PID20180216_HumanSlice10	B11	B	11	NA	136_B11_2	NA	NA	0	0	NA	0	1138.34207503172	0
131	2	103	137	Confocal-GFP	623.5	193.1787131	21.13383293	8484.083984	4784.154297	0.722561675	0.744477612	FALSE	165	7	55.34664765	1334.834186	36.53538266	12	17	18	24	43	80	110	127	153	0.904900624	-0.09878907	56	38798	PID20180216_HumanSlice10	B11	B	11	NA	137_B11_2	NA	NA	0	0	NA	0	1138.34207503172	0
132	2	103	138	Confocal-GFP	257	137.6812394	13.91453362	7630.331543	4684.528809	0.687246993	0.651457541	FALSE	70	2	21.55095541	71.83976023	8.475833896	6.13	10	12	16	20	26	32.7	37	42	1.125308913	3.41823085	10	6767	PID20180216_HumanSlice10	B11	B	11	NA	138_B11_2	NA	NA	0	0	NA	0	1138.34207503172	0
133	2	103	139	Confocal-GFP	476.5	162.0660151	16.79071617	8283.561523	3307.648438	0.370667912	0.75936255	FALSE	87	5	34.47882136	242.1537872	15.56129131	10	15.1	17	22	32	45	58	63	73.58	0.694866387	-0.111507342	23	18722	PID20180216_HumanSlice10	B11	B	11	NA	139_B11_2	NA	NA	0	0	NA	0	1138.34207503172	0
134	2	103	140	Confocal-GFP	399	183.1370829	22.68339539	7229.960449	3051.602295	0.93598515	0.689119171	FALSE	93	5	35.12210526	314.1324587	17.72378229	8	14	17	21	32	45	60	69.3	86.26	0.919720261	0.433060632	24	16683	PID20180216_HumanSlice10	B11	B	11	NA	140_B11_2	NA	NA	0	0	NA	0	1138.34207503172	0
135	2	103	141	Confocal-GFP	196	118.0243851	11.2592268	368.5611267	2573.455322	0.349268494	0.639477977	FALSE	50	0	22.78278689	69.95691682	8.364025157	4	10.15	13	17	22	28	33	37.85	48.14	0.519877044	0.771691177	11	5559	PID20180216_HumanSlice10	B11	B	11	NA	141_B11_2	NA	NA	0	0	NA	0	1138.34207503172	0
136	2	103	142	Confocal-GFP	235	109.8822495	13.47883987	398.8381348	1823.666992	0.847581198	0.732087227	FALSE	79	9	28.4911032	141.4456504	11.89309255	9.8	14	16	19	26	35	43	50	65.8	1.193864128	2.265232888	16	8006	PID20180216_HumanSlice10	B11	B	11	NA	142_B11_2	NA	NA	0	0	NA	0	1138.34207503172	0
137	2	103	143	Confocal-GFP	549	232.391916	23.38616371	6938.032227	1498.975342	0.805204118	0.597388466	FALSE	96	5	33.91912908	231.7010804	15.22173053	11	16	17	22	31	43	57	62.9	76.16	0.820487233	0.293481269	21	21810	PID20180216_HumanSlice10	B11	B	11	NA	143_B11_2	NA	NA	0	0	NA	0	1138.34207503172	0
138	2	103	144	Confocal-GFP	213	108.0243851	14.53906155	2099.737793	1240.659668	0.893840849	0.719594595	FALSE	61	3	25.99609375	107.7460785	10.38008085	6.55	13.75	16	18	24	33	40	44.25	54	0.763086837	0.320301546	15	6655	PID20180216_HumanSlice10	B11	B	11	NA	144_B11_2	NA	NA	0	0	NA	0	1138.34207503172	0
139	2	103	145	Confocal-GFP	123	79.74011421	9.352363586	7568.331543	1210.940552	0.605466317	0.685236769	FALSE	44	4	19.77564103	47.16120151	6.867401365	4.55	9	10	16	19	24	29	30	36	0.258027135	0.426969546	8	3085	PID20180216_HumanSlice10	B11	B	11	NA	145_B11_2	NA	NA	0	0	NA	0	1138.34207503172	0
140	2	103	146	Confocal-GFP	342.5	203.5218591	18.38196564	6726.388184	1068.697632	0.824320605	0.581000848	FALSE	96	3	30.44366197	236.0637274	15.36436551	6.5	14	16	20	26	36.75	51	61	80.75	1.405757027	2.285926071	16.75	12969	PID20180216_HumanSlice10	B11	B	11	NA	146_B11_2	NA	NA	0	0	NA	0	1138.34207503172	0
141	2	103	147	Confocal-GFP	266.5	134.6101713	12.2414093	9497.670898	364.8312378	0.552811458	0.703166227	FALSE	91	5	31.79256966	217.8238457	14.75885652	8	14	17	22	28	41	53	59	71.56	0.922551381	0.623263596	19	10269	PID20180216_HumanSlice10	B11	B	11	NA	147_B11_2	NA	NA	0	0	NA	0	1138.34207503172	0
142	2	103	17	Confocal-GFP	2145	555.8376551	45.97706223	2283.145508	7824.432129	0.697647447	0.552906302	FALSE	262	5	57.00929054	1827.059035	42.74411112	11	16	19	26	43	74	117	148	201	1.612167101	2.655326391	48	134998	PID20180216_HumanSlice10	B11	B	11	NA	17_B11_2	688.344906923582	3016.1442308803	688.344906923582	3016.1442308803	3704.48913780388	60.8645146025488	1138.34207503172	0.053467684220363
143	2	103	19	Confocal-GFP	633	184.3086559	20.83680725	9548.208984	7107.675781	0.769441905	0.795226131	FALSE	201	8	53.76197183	1415.263061	37.6199822	13.09	16.45	19	26	39	71.75	113	133	172.82	1.305590426	1.137149274	45.75	38171	PID20180216_HumanSlice10	B11	B	11	NA	19_B11_2	8.47468952143034	252.71371876877	8.47468952143034	252.71371876877	261.1884082902	16.1613244596537	1138.34207503172	0.0141972477466436
144	2	103	24	Confocal-GFP	1401.5	340.0315251	41.69274139	1516.07019	6780.67334	0.795467365	0.64259514	FALSE	229	5	53.95454545	1365.397934	36.95129137	12.39	17	20	27	44	67.25	104	136	181.83	1.611688098	2.706496325	40.25	83090	PID20180216_HumanSlice10	B11	B	11	NA	24_B11_2	1176.09983555334	823.533075874763	1176.09983555334	823.533075874763	1999.63291142811	44.7172551866515	1138.34207503172	0.0392827922005829
145	2	103	25	Confocal-GFP	1106	267.3624786	33.02431107	1540.146118	6687.39502	0.889712348	0.791696492	FALSE	202	3	51.30041152	1432.248025	37.84505284	11	16	18	25	39	61	107	142	180.72	1.713333242	2.657079958	36	62330	PID20180216_HumanSlice10	B11	B	11	NA	25_B11_2	560.161206675626	397.114622230233	560.161206675626	397.114622230233	957.275828905859	30.9398744164526	1138.34207503172	0.0271797688015621
146	2	103	27	Confocal-GFP	219	132.8528119	14.20690823	1271.222778	6425.023438	0.837995455	0.623044097	FALSE	67	0	24.86861314	164.0849273	12.8095639	3.46	7	10.3	17	22	32	43	51	58.27	0.802488032	0.358867392	15	6814	PID20180216_HumanSlice10	B11	B	11	NA	27_B11_2	91.3083829137608	12760.3940145433	91.3083829137608	12760.3940145433	12851.702397457	113.365349192145	1138.34207503172	0.0995881217770031
147	2	103	28	Confocal-GFP	1833.5	409.2863587	50.71377182	9287.683594	6509.536133	0.922253212	0.747604485	FALSE	277	0	56.74648215	1871.430438	43.2600328	12	17	19	28	46	74	120	153	206.01	1.670284907	3.026294499	46	117557	PID20180216_HumanSlice10	B11	B	11	NA	28_B11_2	0.205322265625	574.313747944296	0.205322265625	574.313747944296	574.519070209921	23.9691274394777	1138.34207503172	0.0210561728018441
148	2	103	31	Confocal-GFP	1098	313.6467495	39.89837646	1193.681152	6388.821777	0.746090533	0.549274637	FALSE	208	0	54.86636763	1655.420038	40.68685338	9	16	17	23	38	75	117.5	143	171.5	1.23106639	0.749870115	52	66679	PID20180216_HumanSlice10	B11	B	11	NA	31_B11_2	215.045448567185	165.979418890011	215.045448567185	165.979418890011	381.024867457196	19.5198582847621	1138.34207503172	0.0171476208363977
149	2	103	36	Confocal-GFP	111.5	118.6101716	18.26617241	8669.80957	6048.009277	0.979864897	0.516203704	FALSE	61	12	41.73036288	105.7777734	10.2848322	12.59	15.95	17	20	24	32	41	47.05	59.41	1.150499036	1.046803042	12	4357	PID20180216_HumanSlice10	B11	B	11	NA	36_B11_2	165.338424843218	4986.92508673096	165.338424843218	4986.92508673096	5152.26351157418	71.7792693719724	1138.34207503172	0.0630559749537258
150	2	103	43	Confocal-GFP	386.5	318.3746711	28.40005112	894.1988525	5577.65625	0.827332634	0.351683348	FALSE	63	3	23.69871368	91.4927175	9.565182565	7	12	16	18	23	29	37	43	53	0.908516515	1.268870556	11	12618	PID20180216_HumanSlice10	B11	B	11	NA	43_B11_2	787.346337582612	157.21583795348	787.346337582612	157.21583795348	944.562175536092	30.7337302574239	1138.34207503172	0.026998677226762
151	2	103	47	Confocal-GFP	265	223.078208	24.53152084	851.9810791	5545.791992	0.967585441	0.496254682	FALSE	56	3	65.27991229	65.27303213	8.079172738	5	11	16	18	22	27	34.5	38	45	0.707525765	1.413098397	9	8291	PID20180216_HumanSlice10	B11	B	11	NA	47_B11_2	79.191966066574	1010.35825109372	79.191966066574	1010.35825109372	1089.5502171603	33.0083355708872	1138.34207503172	0.0289968510300099
152	2	103	52	Confocal-GFP	830	264.5340515	25.24505806	9171.074219	4994.003418	0.670871702	0.716134599	FALSE	406	7	88.4445629	7660.131788	87.52217884	13	16	18.7	26	46	124	239.6	285	345.26	1.398506167	0.906134279	98	82961	PID20180216_HumanSlice10	B11	B	11	NA	52_B11_2	3351.77671970995	836.051259531592	3351.77671970995	836.051259531592	4187.82797924154	64.7134296668129	1138.34207503172	0.056848842791838
153	2	103	67	Confocal-GFP	142	123.1959581	16.58428001	1634.100464	7208.719727	0.952132903	0.568	FALSE	57	2	209.0661728	91.43638755	9.562237581	6	12.2	16	18	23	30	39.8	42.8	50.08	0.680758287	0.400988677	12	4798	PID20180216_HumanSlice10	B11	B	11	NA	67_B11_2	1746.6420603654	4072.53380238957	1746.6420603654	4072.53380238957	5819.17586275497	76.2835228785022	1138.34207503172	0.0670128290534957
154	2	103	68	Confocal-GFP	128	82.91168725	11.43485546	1422.224487	7149.28125	0.798566126	0.663212435	FALSE	54	4	48.67567317	96.75366028	9.836343847	8	15	16	19	24	31	39	46.6	52	0.711593442	0.230512495	12	4243	PID20180216_HumanSlice10	B11	B	11	NA	68_B11_2	0.310120903224962	9196.13564356223	0.310120903224962	9196.13564356223	9196.44576446546	95.8981009429564	1138.34207503172	0.0842436584277922
155	2	103	70	Confocal-GFP	776.5	367.9726502	40.89307404	1235.975708	6434.154297	0.890257897	0.466086435	FALSE	103	4	30.84199134	278.9317432	16.70124975	8	14	16	20	26	37	55	65.85	88	1.544187794	2.41091508	17	28498	PID20180216_HumanSlice10	B11	B	11	NA	70_B11_2	648.787785943969	681.826934817837	648.787785943969	681.826934817837	1330.61472076181	36.4775920362324	1138.34207503172	0.0320444906995254
156	2	103	71	Confocal-GFP	133.5	73.49747384	9.151798248	1115.500854	6451.972656	0.574355579	0.74789916	FALSE	78	0	59.52425668	205.4971371	14.33517133	9.26	13	16	19	25.5	37	51.8	59	69.74	1.007432446	0.664483781	18	4873	PID20180216_HumanSlice10	B11	B	11	NA	71_B11_2	330.820695579534	2772.01218060962	330.820695579534	2772.01218060962	3102.83287618915	55.7030777981715	1138.34207503172	0.0489335139409824
157	2	103	73	Confocal-GFP	200.5	106.4680363	12.81740379	848.8080444	5752.281738	0.820194448	0.65203252	FALSE	76	5	90.4091902	204.1855227	14.28934997	7.76	16	17	22	30	40	53	60.8	72.24	0.774806936	0.209136379	18	7993	PID20180216_HumanSlice10	B11	B	11	NA	73_B11_2	1718.26037009636	3414.71315318921	1718.26037009636	3414.71315318921	5132.97352328557	71.6447731749189	1138.34207503172	0.062937824004197
158	2	103	74	Confocal-GFP	2089.5	795.643785	86.2328949	820.2919922	5624.961426	0.909304262	0.365169521	FALSE	158	2	39.43918638	530.5900128	23.03453956	10	16	17	22	32	51	72	86	113	1.377914637	2.103178823	29	95009	PID20180216_HumanSlice10	B11	B	11	NA	74_B11_2	3858.37058466519	0.256388297103888	3858.37058466519	0.256388297103888	3858.6269729623	62.1178474591828	1138.34207503172	0.0545687002366594
159	2	103	75	Confocal-GFP	215	117.1959581	13.71293259	775.6607056	5449.922363	0.834222408	0.650529501	FALSE	65	6	35.66146938	118.871026	10.902799	9.62	14.1	16	19	25	34	42.8	49.9	59.76	0.904624612	0.546096691	15	7206	PID20180216_HumanSlice10	B11	B	11	NA	75_B11_2	729.656031525318	7737.8136040146	729.656031525318	7737.8136040146	8467.46963553992	92.0188547828103	1138.34207503172	0.0808358548815356
160	2	103	76	Confocal-GFP	1854	498.0975407	46.47571564	593.4074097	5050.34082	0.837466047	0.594326014	FALSE	179	0	38.76153037	771.4014179	27.77411417	7	14	17	21	31.5	50	84	104.25	129.9	1.591182695	2.319222713	29	83464	PID20180216_HumanSlice10	B11	B	11	NA	76_B11_2	2381.71879279902	1328.90147971822	2381.71879279902	1328.90147971822	3710.62027251724	60.9148608511687	1138.34207503172	0.0535119119175765
161	2	103	77	Confocal-GFP	1052.5	318.374671	32.55580521	1033.431396	5041.598145	0.528769471	0.540159097	FALSE	211	3	49.94157494	1265.26585	35.57057562	10	16	18	24	39	64	104	127	163.2	1.48506619	1.942489405	40	58981	PID20180216_HumanSlice10	B11	B	11	NA	77_B11_2	631.82392538766	1273.80679358488	631.82392538766	1273.80679358488	1905.63071897254	43.6535304296518	1138.34207503172	0.0383483413177321
162	2	103	78	Confocal-GFP	962	177.96551	21.5136795	9203.399414	4796.935547	0.545647627	0.870194482	FALSE	515	6	128.3603865	13399.06143	115.7543149	12	17.7	21	34	85	194	306	370	466.66	1.130181085	0.447679352	160	132853	PID20180216_HumanSlice10	B11	B	11	NA	78_B11_2	944.541752626423	201.811998663015	944.541752626423	201.811998663015	1146.35375128944	33.8578462293371	1138.34207503172	0.0297431211337714
163	2	103	79	Confocal-GFP	335	119.539104	15.05386162	10583.32422	12271.92969	0.75859099	0.786384977	FALSE	74	4	32.45974026	174.9288986	13.2260689	10	14	17	21	31	41	51	55	67.16	0.499477036	-0.306831137	20	12497	PID20180216_HumanSlice10	B11	B	11	NA	79_B11_2	NA	NA	0	0	NA	0	1138.34207503172	0
164	2	103	80	Confocal-GFP	100.5	55.35533822	8.16126442	10692.01953	12169.8916	0.630489757	0.744444444	FALSE	111	12	41.53225806	445.4586368	21.10589105	15.23	16	19	23.75	37	51.5	75	80.85	97.78	0.870567969	0.197913145	27.75	5150	PID20180216_HumanSlice10	B11	B	11	NA	80_B11_2	NA	NA	0	0	NA	0	1138.34207503172	0
165	2	103	81	Confocal-GFP	164.5	87.63960922	12.2414093	11388.79883	12081.15625	0.868698536	0.732739421	FALSE	93	6	36.62	278.1656	16.67829728	8.98	16	17	22.75	33.5	46	59	68.1	83.02	0.693840414	0.138714316	23.25	7324	PID20180216_HumanSlice10	B11	B	11	NA	81_B11_2	NA	NA	0	0	NA	0	1138.34207503172	0
166	2	103	82	Confocal-GFP	126.5	57.35533857	8.176568031	10585.39258	11993.28223	0.296073382	0.798107256	FALSE	85	10	35.25827815	250.4432262	15.82539814	13.5	16	17	22	32	45.5	57	64	79	0.766100436	0.040692072	23.5	5324	PID20180216_HumanSlice10	B11	B	11	NA	82_B11_2	NA	NA	0	0	NA	0	1138.34207503172	0
167	2	103	83	Confocal-GFP	110.5	52.87005723	8.070601463	10995.18066	11713.07422	0.571059182	0.797833935	FALSE	144	7	42.23880597	584.8086434	24.18281711	8.66	16.65	18	23.25	37	51	78.9	88.7	111.37	1.282217194	1.936412368	27.75	5660	PID20180216_HumanSlice10	B11	B	11	NA	83_B11_2	NA	NA	0	0	NA	0	1138.34207503172	0
168	2	103	84	Confocal-GFP	100.5	113.2964634	12.2414093	2444.311279	11357.92676	0.852206101	0.496296296	FALSE	45	1	20.58108108	53.82450694	7.336518721	6.47	8	11	16	20	25	30	32	39.53	0.349576024	0.602246169	9	3046	PID20180216_HumanSlice10	B11	B	11	NA	84_B11_2	NA	NA	0	0	NA	0	1138.34207503172	0
169	2	103	85	Confocal-GFP	224	83.74011445	11.24777031	7042.276855	11266.97949	0.548454536	0.817518248	FALSE	163	8	54.40540541	919.9862256	30.33127471	16	19	21	28	49	73.5	94	109.3	145.42	0.918549151	0.599552463	45.5	14091	PID20180216_HumanSlice10	B11	B	11	NA	85_B11_2	NA	NA	0	0	NA	0	1138.34207503172	0
170	2	103	86	Confocal-GFP	1038	276.1909055	37.00123596	2510.415527	10648.30566	0.916943053	0.690389092	FALSE	128	5	41.25977411	546.0376434	23.36744837	11	16	18	23	34	54	75	90	111.5	1.099659405	0.764241796	31	47490	PID20180216_HumanSlice10	B11	B	11	NA	86_B11_2	NA	NA	0	0	NA	0	1138.34207503172	0
171	2	103	87	Confocal-GFP	391	190.1076454	20.2886467	2102.088379	10037.67383	0.924720385	0.679409209	FALSE	73	2	23.13247863	81.5679195	9.031495972	3.67	9	12	17	22	28	35.3	38.65	45.33	0.586789433	1.623942271	11	10826	PID20180216_HumanSlice10	B11	B	11	NA	87_B11_2	NA	NA	0	0	NA	0	1138.34207503172	0
172	2	103	88	Confocal-GFP	134	67.2548331	10.22245884	7319.605957	9783.021484	0.879196529	0.774566474	FALSE	83	2	33.24074074	230.2692044	15.1746237	9.22	16	17	22	30	40.75	55.9	64.95	79.17	1.038297469	0.89975805	18.75	5385	PID20180216_HumanSlice10	B11	B	11	NA	88_B11_2	NA	NA	0	0	NA	0	1138.34207503172	0
173	2	103	89	Confocal-GFP	1323.5	555.7960248	51.38469696	7286.219727	9534.960938	0.706833504	0.3327467	FALSE	271	1	48.13096774	1798.248009	42.40575443	8	16	17	22	32	53	112.1	149	198	2.014498703	3.772978385	31	74603	PID20180216_HumanSlice10	B11	B	11	NA	89_B11_2	NA	NA	0	0	NA	0	1138.34207503172	0
174	2	103	90	Confocal-GFP	412	228.2497809	17.47967911	7706.381836	8867.668945	0.567660161	0.63093415	FALSE	51	2	22.95652174	68.21945351	8.259506857	5.05	10.25	14	18	22	28	34	38	44	0.477620545	0.282935397	10	11616	PID20180216_HumanSlice10	B11	B	11	NA	90_B11_2	NA	NA	0	0	NA	0	1138.34207503172	0
175	2	103	91	Confocal-GFP	154	153.4802289	12.875	9695.376953	8291.876953	0.809230001	0.517647059	FALSE	49	0	20.98611111	56.36554784	7.507699237	6	9	13	17	20	24.25	31	35.25	40.85	0.599439153	1.235081331	7.25	4533	PID20180216_HumanSlice10	B11	B	11	NA	91_B11_2	NA	NA	0	0	NA	0	1138.34207503172	0
176	2	103	92	Confocal-GFP	247	134.5096662	14.16952133	2118.280273	8286.919922	0.727874518	0.649145861	FALSE	89	5	33.36092715	236.5088044	15.37884275	10.01	16	18	22.25	29	40.75	55.9	65	80.98	1.153189828	1.158174959	18.5	10075	PID20180216_HumanSlice10	B11	B	11	NA	92_B11_2	NA	NA	0	0	NA	0	1138.34207503172	0
177	2	103	93	Confocal-GFP	258.5	157.0954529	20.61287117	11460.1123	8236.015625	0.890310277	0.578947368	FALSE	50	0	22.44307692	63.72983669	7.983096936	4.48	9.2	13	18	21	28	33	36	44	0.284264641	0.416350926	10	7294	PID20180216_HumanSlice10	B11	B	11	NA	93_B11_2	NA	NA	0	0	NA	0	1138.34207503172	0
178	2	103	94	Confocal-GFP	161	136.5096664	13.14143944	9828.298828	8201.119141	0.81292262	0.563922942	FALSE	47	3	22.640553	60.4606596	7.775645285	7	10.8	15	17	21	28	33	36	43.52	0.430675529	0.261069518	11	4913	PID20180216_HumanSlice10	B11	B	11	NA	94_B11_2	NA	NA	0	0	NA	0	1138.34207503172	0
179	2	103	95	Confocal-GFP	138	112.7106768	12.02279663	7867.386719	8171.387695	0.779754059	0.56097561	FALSE	53	4	24.55135135	90.30141709	9.502705777	5	11	15.4	18	23	29	38.6	44	49.32	0.631841234	0.280387787	11	4542	PID20180216_HumanSlice10	B11	B	11	NA	95_B11_2	NA	NA	0	0	NA	0	1138.34207503172	0
180	2	103	96	Confocal-GFP	203	116.3675309	12.63905621	8065.108398	7949.439453	0.561016996	0.619847328	FALSE	65	3	26.99203187	152.406311	12.3452951	7.5	11.5	16	18	23	35	46	50.5	62	0.88748009	0.278169927	17	6775	PID20180216_HumanSlice10	B11	B	11	NA	96_B11_2	NA	NA	0	0	NA	0	1138.34207503172	0
181	2	103	97	Confocal-GFP	5285.5	859.0996282	71.87341309	206.8540497	7867.167969	0.898454758	0.719605174	FALSE	66	0	24.76531156	83.71165309	9.149407254	6	11	14	18	24	30	37	41	49	0.508845314	0.536606241	12	139503	PID20180216_HumanSlice10	B11	B	11	NA	97_B11_2	NA	NA	0	0	NA	0	1138.34207503172	0
182	2	103	98	Confocal-GFP	292	113.539104	17.18897057	1965.529175	7536.999023	0.898935703	0.770448549	FALSE	76	5	28.32743363	129.4650586	11.37827134	7	13	16	20	26	37	44	48.1	57.86	0.62952683	0.267236755	17	9603	PID20180216_HumanSlice10	B11	B	11	NA	98_B11_2	NA	NA	0	0	NA	0	1138.34207503172	0
183	2	103	99	Confocal-GFP	317.5	194.5512965	21.14010811	1918.576294	7205.921875	0.881680804	0.569506726	FALSE	51	4	23.34837093	73.06911389	8.548047373	7.98	11.9	14	18	22	28	35	41	47	0.710328523	0.326075265	10	9316	PID20180216_HumanSlice10	B11	B	11	NA	99_B11_2	NA	NA	0	0	NA	0	1138.34207503172	0
184	3	101	103	Confocal-GFP	504.5	287.261973	37.65139389	1166.404663	7075.300781	0.984997801	0.59668835	FALSE	77	5	52.07527973	152.7567462	12.35948001	11.21	16.05	19	22	30	41	50	54.95	65	0.700028934	0.144337405	19	20141	PID20180216_HumanSlice10	B11	B	11	NA	103_B11_3	1408.45729047756	354.314439390579	1408.45729047756	354.314439390579	1762.77172986814	41.9853751902747	3022.5472920541	0.0138907256474197
185	3	101	104	Confocal-GFP	793	328.9604573	31.42214966	7049.21582	6978.652344	0.880919715	0.537444934	FALSE	155	5	42.64724919	640.7482745	25.31300604	12.26	18	20	24	34	55	82	97	121	1.36448852	1.446036594	31	39534	PID20180216_HumanSlice10	B11	B	11	NA	104_B11_3	24.6351310976391	3907.165553641	24.6351310976391	3907.165553641	3931.80068473863	62.7040723138349	3022.5472920541	0.0207454396093904
186	3	101	106	Confocal-GFP	101	169.4802287	16.13027382	1423.520752	6797.248047	0.888041051	0.32423756	FALSE	53	9	25.40350877	55.57402278	7.454798641	13.7	17	19	20	24	28	35	41	51.3	1.377473966	2.524622068	8	4344	PID20180216_HumanSlice10	B11	B	11	NA	106_B11_3	719.420864168475	2118.29160410961	719.420864168475	2118.29160410961	2837.71246827809	53.2701836703994	3022.5472920541	0.0176242680504752
187	3	101	107	Confocal-GFP	203	150.6518017	15.75597	8725.113281	6559.47998	0.869796606	0.577524893	FALSE	105	3	28.38636364	100.2598141	10.01298228	14.63	18	19	21	26	33	41	46	52.74	2.226209536	12.01993551	12	7494	PID20180216_HumanSlice10	B11	B	11	NA	107_B11_3	600.680738246498	6724.16022895448	600.680738246498	6724.16022895448	7324.84096720098	85.5852847585435	3022.5472920541	0.0283156147741796
188	3	101	108	Confocal-GFP	954.5	236.4924214	33.62914276	1191.63269	6604.322754	0.907295321	0.781096563	FALSE	404	7	90.51901141	7472.688802	86.44471529	13.51	20	22	31	54	117	234.9	300.35	352.49	1.582118862	1.601527295	86	95226	PID20180216_HumanSlice10	B11	B	11	NA	108_B11_3	386.915430467551	1632.42826702243	386.915430467551	1632.42826702243	2019.34369748998	44.937108245747	3022.5472920541	0.0148672969861815
189	3	101	109	Confocal-GFP	3132	1069.106769	147.9269714	1000.14325	6703.568848	0.997853824	0.563968668	FALSE	157	2	49.69135802	688.5388591	26.24002399	14	19	21	28	43	67	88	101	122	0.874468756	0.140032497	39	177100	PID20180216_HumanSlice10	B11	B	11	NA	109_B11_3	8480.19071937842	7386.42889048082	8480.19071937842	7386.42889048082	15866.6196098592	125.962770729526	3022.5472920541	0.0416743754715326
190	3	101	110	Confocal-GFP	252.5	290.7178168	32.12047958	921.3528442	6496.723145	0.919653305	0.322271857	FALSE	90	0	24.68206522	72.87989573	8.536972281	7.34	11.35	16	20	24	29	35	39	46.66	1.392740238	8.818187725	9	9083	PID20180216_HumanSlice10	B11	B	11	NA	110_B11_3	0.195594526764508	3941.97581394433	0.195594526764508	3941.97581394433	3942.17140847109	62.7867136301231	3022.5472920541	0.0207727812217138
191	3	101	112	Confocal-GFP	9406	1326.528122	128.524231	1045.341431	6455.036621	0.923366375	0.597984678	FALSE	366	0	59.69545546	2559.149058	50.58803276	5	13	18	26	43	76	123	162	270.55	2.111446478	5.723463124	50	593731	PID20180216_HumanSlice10	B11	B	11	NA	112_B11_3	2805.54626786454	5162.22606396863	2805.54626786454	5162.22606396863	7967.77233183317	89.2623791517634	3022.5472920541	0.0295321695665187
192	3	101	114	Confocal-GFP	204	148.1665205	18.20800018	762.9812012	6297.685059	0.945719691	0.583690987	FALSE	71	4	28.26037736	92.37371307	9.611124443	9.64	17	19	21	26	33	42.6	46.8	51.36	0.896459513	1.372490834	12	7489	PID20180216_HumanSlice10	B11	B	11	NA	114_B11_3	4.75582845011019	5880.44843218283	4.75582845011019	5880.44843218283	5885.20426063294	76.7150849613877	3022.5472920541	0.0253809378477095
193	3	101	117	Confocal-GFP	9773.5	1553.93223	126.5287018	867.9613037	6112.532227	0.915592301	0.567665679	FALSE	370	0	58.1039623	2850.113735	53.38645648	0	3	9	23	42	76	126	170	259.03	1.913853578	4.41876706	53	604165	PID20180216_HumanSlice10	B11	B	11	NA	117_B11_3	2683.20711746074	6035.6511074392	2683.20711746074	6035.6511074392	8718.85822489994	93.3748265053271	3022.5472920541	0.0308927594783374
194	3	101	120	Confocal-GFP	320	237.220343	33.88840866	7570.481934	5900.977051	0.991450829	0.544217687	FALSE	82	4	32.64182692	138.9366159	11.78713773	13	19	20	24	31	40	48	54.25	63.85	0.817933984	0.779012574	16	13579	PID20180216_HumanSlice10	B11	B	11	NA	120_B11_3	441.430773144508	1932.00598206812	441.430773144508	1932.00598206812	2373.43675521263	48.7179305308901	3022.5472920541	0.0161181698162221
195	3	101	121	Confocal-GFP	133.5	145.9238799	13.90499973	957.6673584	5857.074707	0.795438736	0.445742905	FALSE	69	5	28.33505155	119.0269157	10.90994572	5.93	14.65	19	22	26	33	43.7	51	59.42	1.036747116	1.46013875	11	5497	PID20180216_HumanSlice10	B11	B	11	NA	121_B11_3	340.562875215108	5489.81147380069	340.562875215108	5489.81147380069	5830.3743490158	76.3568880260046	3022.5472920541	0.0252624295496509
196	3	101	125	Confocal-GFP	11703.5	2680.695853	142.5047455	769.921936	5646.406738	0.888475708	0.427962848	FALSE	478	2	71.91053414	4963.365578	70.4511574	12.86	19	21	28	45	80	178	236	330.14	2.125122131	4.542254089	52	919520	PID20180216_HumanSlice10	B11	B	11	NA	125_B11_3	2887.74382975627	2494.63178487156	2887.74382975627	2494.63178487156	5382.37561462784	73.3646755232233	3022.5472920541	0.0242724657166126
197	3	101	126	Confocal-GFP	127.5	66.66904676	8.320079803	9203.733398	5491.594238	0.472404657	0.796875	FALSE	91	9	41.5483871	346.3508845	18.61050468	12.78	19	21	26	38	51	67.2	81.3	89.46	0.793655381	-0.003145475	25	6440	PID20180216_HumanSlice10	B11	B	11	NA	126_B11_3	861.514191839834	5429.70381920267	861.514191839834	5429.70381920267	6291.21801104251	79.3171987089969	3022.5472920541	0.0262418387687472
198	3	101	127	Confocal-GFP	2538.5	755.016368	88.74751282	596.3158569	5642.257813	0.983414949	0.571734234	FALSE	85	0	29.03871876	115.5430274	10.74909426	8	14	18	22	27	35	43	48	63	0.940820083	1.849396202	13	82499	PID20180216_HumanSlice10	B11	B	11	NA	127_B11_3	1103.44074587578	2046.41376366308	1103.44074587578	2046.41376366308	3149.85450953885	56.1235646545981	3022.5472920541	0.0185682999244181
199	3	101	128	Confocal-GFP	118.5	168.8944424	16.35077667	9009.946289	5480.478027	0.785189494	0.301143583	FALSE	50	4	26.37078351	57.36767202	7.57414497	6	11	15	20	23	27	33	37	45	0.403466597	1.413670235	7	4445	PID20180216_HumanSlice10	B11	B	11	NA	128_B11_3	111.195379986066	5573.11833632901	111.195379986066	5573.11833632901	5684.31371631507	75.3943878303622	3022.5472920541	0.024943989471584
200	3	101	129	Confocal-GFP	241	107.0538225	12.17979813	9558.102539	5455.394043	0.609616331	0.762658228	FALSE	85	7	27.44755245	74.53396254	8.633305424	10.85	15.25	19	22	26	33	39	41.75	47.3	1.26589491	5.860597931	11	7850	PID20180216_HumanSlice10	B11	B	11	NA	129_B11_3	1556.47198181393	3743.13336004712	1556.47198181393	3743.13336004712	5299.60534186105	72.7983883191176	3022.5472920541	0.024085111425881
201	3	101	130	Confocal-GFP	4274.5	660.6488367	102.8002396	550.6380005	5533.278809	0.982534562	0.740045014	FALSE	276	2	72.36344531	1828.627091	42.76244954	19	22	27	45	74	98	131	164	212.6	1.067719394	1.461083776	53	352421	PID20180216_HumanSlice10	B11	B	11	NA	130_B11_3	7368.20633046276	1098.17158192359	7368.20633046276	1098.17158192359	8466.37791238634	92.0129225293184	3022.5472920541	0.0304421779507666
202	3	101	131	Confocal-GFP	1146	412.4995614	46.56978607	737.7650146	5513.268066	0.923707484	0.529085873	FALSE	150	2	43.29900839	577.8312652	24.03812108	11	18	20	26	36	55	80	94.5	116.8	1.256858194	1.2330433	29	56765	PID20180216_HumanSlice10	B11	B	11	NA	131_B11_3	4884.93833798908	215.321228173583	4884.93833798908	215.321228173583	5100.25956616266	71.416101588946	3022.5472920541	0.0236277863299907
203	3	101	138	Confocal-GFP	207.5	200.6934319	14.63997841	7681.88916	4672.292969	0.776291437	0.516169154	FALSE	58	0	24.40689655	54.24133175	7.364871469	9.78	15	17	20	23	28	34	38	45.33	0.902526022	2.202475804	8	7078	PID20180216_HumanSlice10	B11	B	11	NA	138_B11_3	2658.18787071864	149.715780505607	2658.18787071864	149.715780505607	2807.90365122424	52.989656077618	3022.5472920541	0.0175314564033196
204	3	101	143	Confocal-GFP	216.5	86.32590091	10.60435772	6974.713379	1415.93042	0.519102228	0.78584392	FALSE	126	6	44.99604743	558.5335812	23.63331507	13	19	21	25	40	60	82	88.2	104.48	0.830973943	-0.097799018	35	11384	PID20180216_HumanSlice10	B11	B	11	NA	143_B11_3	1345.50691204711	6896.45906998609	1345.50691204711	6896.45906998609	8241.9659820332	90.7852740373306	3022.5472920541	0.0300360144160503
205	3	101	144	Confocal-GFP	291.5	130.7523069	17.75816917	2102.98877	1143.118652	0.882409354	0.7278402	FALSE	115	15	43.27034884	358.9705162	18.94651726	17.86	20	22	28	38	56	69	78.85	94	0.846484284	0.207529112	28	14885	PID20180216_HumanSlice10	B11	B	11	NA	144_B11_3	10.56885145453	9514.24980231224	10.56885145453	9514.24980231224	9524.81865376677	97.5951774103965	3022.5472920541	0.0322890489313309
206	3	101	147	Confocal-GFP	179	109.539104	11.78318882	9561.763672	308.3575745	0.679972088	0.654478976	FALSE	75	6	30.89732143	117.1367785	10.82297457	14	19	19	23	29	36	47.7	51	61.54	0.962143702	1.037848011	13	6921	PID20180216_HumanSlice10	B11	B	11	NA	147_B11_3	4107.88367901493	3189.27464652177	4107.88367901493	3189.27464652177	7297.15832553669	85.4234061925459	3022.5472920541	0.0282620577739556
207	3	101	148	Confocal-GFP	306.5	125.0954527	14.74735641	10553.99902	12168.59277	0.782307786	0.739445115	FALSE	84	5	35.71988796	184.8291003	13.59518666	15.56	19	20	26	33	44	56	61	72	0.730095184	0.077851266	18	12752	PID20180216_HumanSlice10	B11	B	11	NA	148_B11_3	NA	NA	0	0	NA	0	3022.5472920541	0
208	3	101	149	Confocal-GFP	108.5	54.52691138	7.474867344	10572.62402	11890.27344	0.289266449	0.803703704	FALSE	93	10	34.95454545	164.0282369	12.80735089	13.86	20	21	26	32.5	42	49	57	78.9	1.318135047	3.252535355	16	4614	PID20180216_HumanSlice10	B11	B	11	NA	149_B11_3	NA	NA	0	0	NA	0	3022.5472920541	0
209	3	101	150	Confocal-GFP	1694	725.86204	76.81963348	2614.14209	10781.50586	0.948251901	0.408340364	FALSE	152	3	42.44723618	742.8763617	27.25575832	9	16	19	23	32	54	87	104	121	1.331768903	1.005261375	31	84470	PID20180216_HumanSlice10	B11	B	11	NA	150_B11_3	NA	NA	0	0	NA	0	3022.5472920541	0
210	3	101	151	Confocal-GFP	916	187.622364	21.6545105	7966.626953	10442.19922	0.47528789	0.841525034	FALSE	150	8	57.27593152	761.0255738	27.58669197	14.92	20	24	34	54	76	96	108	126.24	0.541177996	-0.346606576	42	56875	PID20180216_HumanSlice10	B11	B	11	NA	151_B11_3	NA	NA	0	0	NA	0	3022.5472920541	0
211	3	101	152	Confocal-GFP	1212	434.4995612	54.47327423	8069.776367	10252.8916	0.972315521	0.664655882	FALSE	108	0	38.5778098	313.4989889	17.70590266	8.87	17	20	25	34	50	64	72	88	0.767548868	0.129977512	25	53546	PID20180216_HumanSlice10	B11	B	11	NA	152_B11_3	NA	NA	0	0	NA	0	3022.5472920541	0
212	3	101	153	Confocal-GFP	22578	1244.16059	135.2407379	11656.4668	10265.97461	0.866580601	0.787540549	FALSE	399	2	123.7738219	2994.660035	54.72348705	20	32	50	87	122	158	191	217	271.13	0.353532071	0.303506003	71	2857690	PID20180216_HumanSlice10	B11	B	11	NA	153_B11_3	NA	NA	0	0	NA	0	3022.5472920541	0
213	3	101	154	Confocal-GFP	1867.5	395.4873688	41.03173065	2037.724243	9934.272461	0.791634402	0.692821369	FALSE	253	3	85.27339901	2572.820327	50.72297632	19	21	25	41	75	124	160	177	205.71	0.542834541	-0.708704407	83	173105	PID20180216_HumanSlice10	B11	B	11	NA	154_B11_3	NA	NA	0	0	NA	0	3022.5472920541	0
214	3	101	155	Confocal-GFP	1884	544.5239463	72.19557953	7352.55957	9584.775391	0.977127065	0.557478917	FALSE	170	4	48.86970994	868.4604377	29.46965283	12	18	20	26	40	64	94	110	135.98	1.134773519	0.709163658	38	102773	PID20180216_HumanSlice10	B11	B	11	NA	155_B11_3	NA	NA	0	0	NA	0	3022.5472920541	0
215	3	101	156	Confocal-GFP	284.5	106.1248903	12.44210529	1981.152588	8799.213867	0.413949368	0.791376912	FALSE	122	12	47.24695122	396.759137	19.91881365	17.27	20	23	30	44	63	74	80.65	95.92	0.512064887	-0.301866244	33	15497	PID20180216_HumanSlice10	B11	B	11	NA	156_B11_3	NA	NA	0	0	NA	0	3022.5472920541	0
216	3	101	157	Confocal-GFP	183.5	107.7817445	11.83519936	1900.932373	8385.650391	0.702245569	0.67962963	FALSE	60	8	30.15859031	114.6003998	10.70515762	11.52	17	19	22	28	36	45.4	50.7	58.74	0.719646489	-0.094890445	14	6846	PID20180216_HumanSlice10	B11	B	11	NA	157_B11_3	NA	NA	0	0	NA	0	3022.5472920541	0
217	3	101	158	Confocal-GFP	248	115.1959583	15.28604698	2198.209717	8174.166016	0.78830446	0.733727811	FALSE	232	4	57.96949153	1449.961781	38.07836369	16.88	20	22	29	46	75	113	141.6	163.6	1.35464209	1.65610069	46	17101	PID20180216_HumanSlice10	B11	B	11	NA	158_B11_3	NA	NA	0	0	NA	0	3022.5472920541	0
218	3	101	159	Confocal-GFP	824	466.298551	60.2990036	9516.561523	8144.526855	0.991651977	0.480046606	FALSE	102	3	30.50246792	173.0910601	13.15640757	9	16	19	21	27	36	49	57	72.88	1.423411567	2.881218313	15	30899	PID20180216_HumanSlice10	B11	B	11	NA	159_B11_3	NA	NA	0	0	NA	0	3022.5472920541	0
219	3	101	160	Confocal-GFP	753	559.3523735	32.10996628	11581.84082	7863.009277	0.722961055	0.459987783	FALSE	2340	3	26.12461696	5538.045758	74.41804726	7	11	14	19	23	28	34	39	46.44	30.70399808	951.6942505	9	25576	PID20180216_HumanSlice10	B11	B	11	NA	160_B11_3	NA	NA	0	0	NA	0	3022.5472920541	0
220	3	101	161	Confocal-GFP	4678.5	851.3006387	66.49684906	193.4922943	7749.686035	0.903486794	0.725067803	FALSE	85	0	25.26746269	84.74836421	9.205887475	6	12	15	19	24	31	37	41	51	0.692485906	1.605412882	12	126969	PID20180216_HumanSlice10	B11	B	11	NA	161_B11_3	NA	NA	0	0	NA	0	3022.5472920541	0
221	3	101	162	Confocal-GFP	2314	573.8376545	50.58810043	2252.029053	7703.197266	0.725590074	0.586788386	FALSE	313	2	70.02081697	2839.633895	53.28821535	11.45	19	21	28	53	96	150	180.75	232	1.32846588	1.483680677	68	178273	PID20180216_HumanSlice10	B11	B	11	NA	162_B11_3	NA	NA	0	0	NA	0	3022.5472920541	0
222	3	101	163	Confocal-GFP	393.5	287.7472546	32.71770477	1450.84314	7626.229004	0.977478809	0.508397933	FALSE	87	3	26.26666667	85.89751634	9.2680913	8.09	13	16.9	21	24.5	31	38	43	51.82	1.173388251	4.094709291	10	13396	PID20180216_HumanSlice10	B11	B	11	NA	163_B11_3	NA	NA	0	0	NA	0	3022.5472920541	0
223	3	101	164	Confocal-GFP	267.5	180.8944424	22.80583763	1246.795898	7321.508301	0.946283885	0.568544102	FALSE	76	7	29.27113703	111.2355226	10.54682524	10	14.1	19	22	27	36	43	47.9	61	0.895790985	1.463642079	14	10040	PID20180216_HumanSlice10	B11	B	11	NA	164_B11_3	NA	NA	0	0	NA	0	3022.5472920541	0
224	3	101	165	Confocal-GFP	948.5	385.629504	52.21602249	7143.158691	6981.391113	0.988536295	0.642180095	FALSE	128	0	43.11594203	495.1242386	22.25138734	14	19	20	26	37	55.25	76	88.7	108.97	1.021552795	0.530028417	29.25	47600	PID20180216_HumanSlice10	B11	B	11	NA	165_B11_3	NA	NA	0	0	NA	0	3022.5472920541	0
225	3	101	166	Confocal-GFP	118	75.25483322	8.289138794	846.1551514	6445.288574	0.49706954	0.72392638	FALSE	91	11	34.02666667	213.8259556	14.62278891	14.49	17	19.9	22	31	43	55	63.1	72.02	1.035701418	0.898310776	21	5104	PID20180216_HumanSlice10	B11	B	11	NA	166_B11_3	NA	NA	0	0	NA	0	3022.5472920541	0
226	3	101	167	Confocal-GFP	253	214.2497807	25.145504	693.3843994	6358.598145	0.964871972	0.484210526	FALSE	102	0	26.91176471	103.9863322	10.19736889	6.39	13.95	17	21	25	32	40	43	55.61	1.520418848	8.138006731	11	9150	PID20180216_HumanSlice10	B11	B	11	NA	167_B11_3	NA	NA	0	0	NA	0	3022.5472920541	0
227	3	101	168	Confocal-GFP	217	148.1665204	17.57802963	726.8117065	6322.570801	0.922382972	0.640117994	FALSE	88	3	31.75179856	172.0642953	13.11732806	6	16.85	19	22	29	39	48	55	75.23	1.067128481	1.849781177	17	8827	PID20180216_HumanSlice10	B11	B	11	NA	168_B11_3	NA	NA	0	0	NA	0	3022.5472920541	0
228	3	101	169	Confocal-GFP	116.5	74.32590091	8.835006714	1084.222046	6254.433105	0.488155063	0.685294118	FALSE	63	9	29.32653061	109.3899764	10.45896632	11.92	16.3	19	21	28	35	44	50	58	0.843463518	0.454342965	14	4311	PID20180216_HumanSlice10	B11	B	11	NA	169_B11_3	NA	NA	0	0	NA	0	3022.5472920541	0
229	3	101	170	Confocal-GFP	593	283.0193328	37.85162354	7433.889648	6158.065918	0.968319436	0.600506329	FALSE	109	4	38.36671368	377.171586	19.4209059	9.16	17	19	23	33	48	67	76.6	94.92	1.064910482	0.727270558	25	27202	PID20180216_HumanSlice10	B11	B	11	NA	170_B11_3	NA	NA	0	0	NA	0	3022.5472920541	0
230	3	101	171	Confocal-GFP	343	135.195958	18.54715157	8270.135742	6014.416016	0.880586988	0.759689922	FALSE	113	11	48.955	555.377975	23.56645869	17.99	20	22	29	44	65	84	97	107.02	0.700728257	-0.369156301	36	19582	PID20180216_HumanSlice10	B11	B	11	NA	171_B11_3	NA	NA	0	0	NA	0	3022.5472920541	0
231	3	101	172	Confocal-GFP	1009.5	315.0609629	42.4835968	8790.044922	5912.828125	0.970399291	0.732317737	FALSE	136	6	48.43233743	575.6426098	23.99255322	14	19	21	29	43	65	81	92	113.63	0.754584633	0.052000852	36	55116	PID20180216_HumanSlice10	B11	B	11	NA	172_B11_3	NA	NA	0	0	NA	0	3022.5472920541	0
232	3	101	173	Confocal-GFP	2412.5	864.7564822	86.1529007	624.2455444	5812.604004	0.974859247	0.480338477	FALSE	135	1	38.84178132	405.2548365	20.13094227	10	16	19	23	33	51	67	78	100.78	1.132641958	1.277206047	28	107281	PID20180216_HumanSlice10	B11	B	11	NA	173_B11_3	NA	NA	0	0	NA	0	3022.5472920541	0
233	3	101	174	Confocal-GFP	249.5	143.9238797	15.44999981	7950.972168	5412.363281	0.81068156	0.627672956	FALSE	66	3	29.53074434	107.4141033	10.36407754	13	16	19	22	28	36	43	50	58.92	0.835126039	0.721332052	14	9125	PID20180216_HumanSlice10	B11	B	11	NA	174_B11_3	NA	NA	0	0	NA	0	3022.5472920541	0
234	3	101	175	Confocal-GFP	3768.5	931.3250237	130.8718262	505.3736572	5405.793457	0.986084495	0.497229186	FALSE	251	2	69.88245233	2403.845946	49.02903166	15.42	20	23	32	54	93	150	178	208	1.232077081	0.800283237	61	289523	PID20180216_HumanSlice10	B11	B	11	NA	175_B11_3	NA	NA	0	0	NA	0	3022.5472920541	0
235	3	101	176	Confocal-GFP	100.5	71.49747372	10.05631351	940.3783569	5307.552246	0.890266102	0.679054054	FALSE	62	11	29.30769231	90.52071006	9.51423723	14	17.9	20	23	27	34	42.3	49.55	55.42	1.055922446	0.983281489	11	3810	PID20180216_HumanSlice10	B11	B	11	NA	176_B11_3	NA	NA	0	0	NA	0	3022.5472920541	0
236	3	101	177	Confocal-GFP	240.5	232.1492754	20.56133842	544.6291504	5306.277832	0.932198225	0.447858473	FALSE	46	3	23.86567164	51.02374694	7.143090853	7	12.7	15	20	24	28	33	36	43.66	0.171487408	0.691900566	8	7995	PID20180216_HumanSlice10	B11	B	11	NA	177_B11_3	NA	NA	0	0	NA	0	3022.5472920541	0
237	3	101	178	Confocal-GFP	318	158.3086556	19.54287529	707.1166382	5057.565918	0.924361715	0.689804772	FALSE	68	3	28.82984293	110.7171199	10.52222029	8.81	16	19	21	27	34	43	48	61.57	0.922999062	1.228862615	13	11013	PID20180216_HumanSlice10	B11	B	11	NA	178_B11_3	NA	NA	0	0	NA	0	3022.5472920541	0
238	3	101	179	Confocal-GFP	320.5	134.7523069	17.51000023	6852.317383	4959.895508	0.877101367	0.690732759	FALSE	105	10	40.2	306.3733333	17.50352345	13	18.7	21	26	37	52	63	71	89.52	0.794275503	0.383438943	26	15075	PID20180216_HumanSlice10	B11	B	11	NA	179_B11_3	NA	NA	0	0	NA	0	3022.5472920541	0
239	3	101	180	Confocal-GFP	286	122.3675308	14.20746326	8260.016602	4880.761719	0.713035637	0.698412698	FALSE	90	3	36.1810089	272.266939	16.5005133	7	15	19	23	32	48	61	66	85.28	0.784003977	0.236888112	25	12193	PID20180216_HumanSlice10	B11	B	11	NA	180_B11_3	NA	NA	0	0	NA	0	3022.5472920541	0
240	3	101	181	Confocal-GFP	1376.5	205.5218591	24.26374245	9328.585938	4755.808105	0.501475495	0.900261609	FALSE	394	10	133.0027379	7594.517446	87.1465286	19	23	28	51	127	197	246	291	360.2	0.527283527	-0.485188258	146	194317	PID20180216_HumanSlice10	B11	B	11	NA	181_B11_3	NA	NA	0	0	NA	0	3022.5472920541	0
241	3	101	182	Confocal-GFP	284	118.0243851	12.91939259	5944.164551	4731.54541	0.553328918	0.744429882	FALSE	105	6	37.03313253	242.8934805	15.58504028	13.62	19	20	24	34	48	59	64.9	73	0.783148672	0.300606092	24	12295	PID20180216_HumanSlice10	B11	B	11	NA	182_B11_3	NA	NA	0	0	NA	0	3022.5472920541	0
242	3	101	183	Confocal-GFP	1019.5	239.8061297	30.8527565	8524.506836	4648.555664	0.887679594	0.753232361	FALSE	286	5	73.87197851	3493.54404	59.10620983	13.16	20	22.6	32	50	100	169	207.2	247.84	1.346152207	0.93098202	68	82515	PID20180216_HumanSlice10	B11	B	11	NA	183_B11_3	NA	NA	0	0	NA	0	3022.5472920541	0
243	3	101	184	Confocal-GFP	326.5	162.8944422	21.51935959	11082.17773	4341.507324	0.907359442	0.654308617	FALSE	76	6	34.97201018	196.5717357	14.02040426	9.92	17	20	24	32	44	55.8	61	74	0.735868888	0.035751635	20	13744	PID20180216_HumanSlice10	B11	B	11	NA	184_B11_3	NA	NA	0	0	NA	0	3022.5472920541	0
244	3	101	185	Confocal-GFP	818	381.7300097	51.06816483	7171.427734	3233.695068	0.977107212	0.50431566	FALSE	221	5	51.02877698	1724.545934	41.52765265	10	17	19.2	24	34	58	118.6	148.4	182.28	1.718267727	2.206297788	34	49651	PID20180216_HumanSlice10	B11	B	11	NA	185_B11_3	NA	NA	0	0	NA	0	3022.5472920541	0
245	3	101	186	Confocal-GFP	401	150.6518016	15.45409775	8301.142578	3190.419434	0.524909704	0.721223022	FALSE	106	6	36.48268398	237.3622543	15.4065653	11	19	20	25	33.5	44	58	65	81.95	1.048363736	1.504559	19	16855	PID20180216_HumanSlice10	B11	B	11	NA	186_B11_3	NA	NA	0	0	NA	0	3022.5472920541	0
246	3	101	187	Confocal-GFP	189	94.91168737	11.88969803	7294.875	2947.784668	0.761473245	0.748514851	FALSE	73	1	33.96086957	164.0549905	12.80839532	11.58	18.45	20	24	33	42	53	58	67.71	0.631450164	0.177676387	18	7811	PID20180216_HumanSlice10	B11	B	11	NA	187_B11_3	NA	NA	0	0	NA	0	3022.5472920541	0
247	3	101	188	Confocal-GFP	464.5	191.8650045	22.35954285	416.5447693	2474.913818	0.891564105	0.699021821	FALSE	98	3	37.23572744	246.9094418	15.71335234	10.42	17	20	25	34	48	59	68	83.16	0.842040455	0.584986089	23	20219	PID20180216_HumanSlice10	B11	B	11	NA	188_B11_3	NA	NA	0	0	NA	0	3022.5472920541	0
248	3	101	189	Confocal-GFP	800	192.308656	22.61313248	11387.16406	2132.979492	0.806814216	0.845665962	FALSE	173	6	57.5153235	882.6947141	29.71017863	16.6	20	23	33	53	76	100	114	139	0.794748358	0.238521253	43	50671	PID20180216_HumanSlice10	B11	B	11	NA	189_B11_3	NA	NA	0	0	NA	0	3022.5472920541	0
249	3	101	19	Confocal-GFP	545	135.3380932	17.98817635	9624.535156	7083.591797	0.758666681	0.860979463	FALSE	219	10	65.14666667	1710.568489	41.35901944	16	20.95	23	33	54	85	130	152.05	187.01	1.183063993	0.953029406	52	39088	PID20180216_HumanSlice10	B11	B	11	NA	19_B11_3	5825.68453217345	580.03828531225	5825.68453217345	580.03828531225	6405.7228174857	80.0357596170968	3022.5472920541	0.0264795723221605
250	3	101	190	Confocal-GFP	380.5	147.92388	19.81244469	120.8915405	1447.612183	0.886497245	0.7352657	FALSE	72	4	31.7918552	149.2055445	12.21497215	8	15.05	19	23	29	39	48	55	65	0.670239901	0.371543571	16	14052	PID20180216_HumanSlice10	B11	B	11	NA	190_B11_3	NA	NA	0	0	NA	0	3022.5472920541	0
251	3	101	191	Confocal-GFP	261.5	192.2081505	16.93631935	6751.257813	970.1824341	0.795243685	0.492931197	FALSE	99	3	32.04105572	224.4030065	14.980087	9	14	19	22	28	39	53	64	79.2	1.302716712	1.896219364	17	10926	PID20180216_HumanSlice10	B11	B	11	NA	191_B11_3	NA	NA	0	0	NA	0	3022.5472920541	0
252	3	101	192	Confocal-GFP	394	188.7939371	16.35744667	256.0283203	473.9920959	0.484048631	0.682251082	FALSE	55	2	25.7690678	70.66489066	8.406241173	5	14	16.1	20	25	31	36	41	49.29	0.393109723	0.677353568	11	12163	PID20180216_HumanSlice10	B11	B	11	NA	192_B11_3	NA	NA	0	0	NA	0	3022.5472920541	0
253	3	101	24	Confocal-GFP	253	120.8528119	14.45673847	1538.615601	6759.543945	0.850100054	0.735465116	FALSE	89	9	36.64900662	231.3734924	15.21096619	13	19	19	24	35	46	57	67	77.96	0.793667405	0.354067251	22	11068	PID20180216_HumanSlice10	B11	B	11	NA	24_B11_3	508.295557158924	446.451333066022	508.295557158924	446.451333066022	954.746890224946	30.898978789354	3022.5472920541	0.0102228272393235
254	3	101	25	Confocal-GFP	285.5	130.2670258	15.75597	1626.52124	6689.100586	0.787739139	0.702337023	FALSE	75	9	32.761423	143.9636794	11.99848655	11.76	17.9	19	23	31	40	50	54.1	65.24	0.69752356	0.211424821	17	11159	PID20180216_HumanSlice10	B11	B	11	NA	25_B11_3	7460.66170051491	2.90895538035476	7460.66170051491	2.90895538035476	7463.57065589526	86.3919594400733	3022.5472920541	0.0285825004846697
255	3	101	28	Confocal-GFP	1699	250.0487703	27.51051521	9371.461914	6430.787598	0.351795434	0.89491704	FALSE	499	10	129.8195447	11200.50658	105.8324458	18	21	25	43	95	193	291	353	430	1.08467798	0.428319383	150	233805	PID20180216_HumanSlice10	B11	B	11	NA	28_B11_3	7018.80690202231	6201.33176464618	7018.80690202231	6201.33176464618	13220.1386666685	114.978861825418	3022.5472920541	0.0380403847204253
256	3	101	31	Confocal-GFP	108	71.2548331	8.511694908	1309.575073	6384.808105	0.33835389	0.690095847	FALSE	87	13	43.81506079	236.0880067	15.3651556	15	19	20.7	25	31.5	46.75	60.3	66.15	79.15	0.92663966	0.225657826	21.75	5044	PID20180216_HumanSlice10	B11	B	11	NA	31_B11_3	13431.4009247542	16.1095629235843	13431.4009247542	16.1095629235843	13447.5104876778	115.963401500981	3022.5472920541	0.0383661164891728
257	3	101	43	Confocal-GFP	751	271.0193324	27.82906723	884.0193481	5564.124512	0.813090975	0.685531721	FALSE	164	6	46.64580501	1136.940931	33.7185547	12	19	20	26	40	70	107	125	147	1.12909493	0.457364381	44	44896	PID20180216_HumanSlice10	B11	B	11	NA	43_B11_3	103.62230982962	183.107933300635	103.62230982962	183.107933300635	286.730243130255	16.9331108521221	3022.5472920541	0.005602264982466
258	3	101	47	Confocal-GFP	114	121.6812394	13.10976028	791.2468262	5525.431152	0.795328394	0.458752515	FALSE	56	2	59.2786778	103.2358764	10.16050572	3.24	11.2	17	20	25	32	40	46.9	52.52	0.587036763	0.641038461	12	4285	PID20180216_HumanSlice10	B11	B	11	NA	47_B11_3	3688.64947532116	414.563805505611	3688.64947532116	414.563805505611	4103.21328082677	64.0563289677669	3022.5472920541	0.0211928293516409
259	3	101	52	Confocal-GFP	1171.5	188.6934319	24.87508774	9248.423828	4949.777832	0.580166292	0.884150943	FALSE	444	9	130.1971154	10615.06371	103.0294313	17	21	24	40	98	210.5	295	324	364	0.738943808	-0.678201852	170.5	162486	PID20180216_HumanSlice10	B11	B	11	NA	52_B11_3	5982.962012453	1955.90245704344	5982.962012453	1955.90245704344	7938.86446949644	89.1003056644389	3022.5472920541	0.0294785480772038
260	3	101	67	Confocal-GFP	2868	726.8326023	74.92549133	1593.112915	7237.810059	0.895600621	0.372346641	FALSE	998	4	121.2292853	22138.59101	148.7904265	15	21	23	35	67	140	262	471.9	756.39	2.712509011	8.004690052	105	383327	PID20180216_HumanSlice10	B11	B	11	NA	67_B11_3	1679.97917302742	846.247415870263	1679.97917302742	846.247415870263	2526.22658889768	50.2615816394359	3022.5472920541	0.0166288817950235
261	3	101	68	Confocal-GFP	649.5	204.4924214	23.0832634	1427.696411	7141.147461	0.825948759	0.73890785	FALSE	137	9	52.32853055	486.8014507	22.06357747	12	18	20	25	35	52	77	87	107.4	1.239555014	1.223922501	27	30311	PID20180216_HumanSlice10	B11	B	11	NA	68_B11_3	29.9419522617754	66.158523496528	29.9419522617754	66.158523496528	96.1004757583034	9.80308501229605	3022.5472920541	0.00324331898397989
262	3	101	71	Confocal-GFP	174	154.3086559	16.03958321	1158.000488	6425.086426	0.895955529	0.47027027	FALSE	59	11	28.35390841	87.36431701	9.346888092	14	18	19	22.75	27	35	42	46.25	55.65	0.847366681	0.364031048	12.25	6911	PID20180216_HumanSlice10	B11	B	11	NA	71_B11_3	1806.21889013396	722.869363612904	1806.21889013396	722.869363612904	2529.08825374686	50.2900412979236	3022.5472920541	0.0166382975810271
263	3	101	75	Confocal-GFP	310.5	184.2081505	23.82953644	720.3374634	5411.132813	0.964937239	0.621621622	FALSE	124	11	63.04380994	443.3550431	21.05599779	17.7	20	22	27	38.5	58	73	84.5	105.9	0.964512761	0.559817569	31	16882	PID20180216_HumanSlice10	B11	B	11	NA	75_B11_3	3060.66112751986	1504.62918920246	3060.66112751986	1504.62918920246	4565.29031672232	67.5669321245409	3022.5472920541	0.0223543010566505
264	3	101	76	Confocal-GFP	516	202.4507914	22.92110062	670.8308716	5021.085938	0.872405164	0.678055191	FALSE	79	4	44.2579353	178.3130556	13.35339116	10.99	17.95	20	23	31	41	52.1	61	72.01	0.854651498	0.542996802	18	20270	PID20180216_HumanSlice10	B11	B	11	NA	76_B11_3	5994.39245258075	855.848120833935	5994.39245258075	855.848120833935	6850.24057341469	82.7661801306227	3022.5472920541	0.0273829231218995
265	3	101	77	Confocal-GFP	745.5	298.0904006	37.36856461	1077.073364	4979.908691	0.967053067	0.600725222	FALSE	177	1	45.52073733	739.6827497	27.19710922	12.67	19	20	25	36.5	58	84	101	130	1.429282427	2.144776733	33	39512	PID20180216_HumanSlice10	B11	B	11	NA	77_B11_3	1904.62137091304	3805.58873481815	1904.62137091304	3805.58873481815	5710.21010573119	75.5659321766839	3022.5472920541	0.0250007443639798
266	3	101	81	Confocal-GFP	140	88.22539568	12.53049088	11369.77148	12024.9834	0.874638574	0.696517413	FALSE	74	16	35.22159091	138.5361247	11.77013699	16.75	19.75	21	25	34	43	49.5	56	70	0.686228392	0.359371293	18	6199	PID20180216_HumanSlice10	B11	B	11	NA	81_B11_3	362.040048022511	3155.38907712259	362.040048022511	3155.38907712259	3517.4291251451	59.3079178958856	3022.5472920541	0.0196218328996204
267	3	101	83	Confocal-GFP	104	56.76955187	8.239999771	10996.94531	11635.14648	0.638036159	0.781954887	FALSE	95	10	40.6328125	343.1698608	18.52484442	15.08	19.35	21	25	39	51	67	77.3	88.11	0.767748336	-0.124289938	26	5201	PID20180216_HumanSlice10	B11	B	11	NA	83_B11_3	3.11398962249705	6072.73266150776	3.11398962249705	6072.73266150776	6075.84665113025	77.9477174209114	3022.5472920541	0.0257887503119724
268	3	101	85	Confocal-GFP	218	66.76955187	10.54070282	7066.20166	11195.02539	0.575738661	0.872	FALSE	116	11	49.46153846	561.4388041	23.69469992	12.46	20	22.6	30	45	67	84.4	90.7	107.54	0.621725338	-0.460778799	37	12217	PID20180216_HumanSlice10	B11	B	11	NA	85_B11_3	572.396294288008	5177.39250680986	572.396294288008	5177.39250680986	5749.78880109787	75.8273618234069	3022.5472920541	0.0250872375174237
269	3	101	86	Confocal-GFP	749.5	363.8305148	36.16019058	2588.017822	10690.05859	0.910914936	0.489549314	FALSE	105	5	36.40245262	291.23714	17.06567139	12	18	20	24	32	45	62	72.2	85.04	1.162803938	1.08518384	21	32653	PID20180216_HumanSlice10	B11	B	11	NA	86_B11_3	6022.11618926698	1743.30716358495	6022.11618926698	1743.30716358495	7765.42335285192	88.1216395265767	3022.5472920541	0.0291547595494163
270	3	101	89	Confocal-GFP	155.5	160.409161	15.49285698	7300.029297	9486.628906	0.894404836	0.462109955	FALSE	85	2	27.12162162	111.8635866	10.57655835	9	13	17	21	25	32	40.9	45.95	60.53	1.369687649	4.102994207	11	6021	PID20180216_HumanSlice10	B11	B	11	NA	89_B11_3	190.70422358491	2335.98531724905	190.70422358491	2335.98531724905	2526.68954083396	50.2661868539275	3022.5472920541	0.0166304054153499
271	3	101	99	Confocal-GFP	128	165.9655099	14.4291935	1941.715942	7190.90625	0.843440096	0.40570523	FALSE	55	2	25.37948718	68.1739382	8.256751068	6.82	13	18	20	24	30	37	40.3	44.12	0.436595601	0.583554496	10	4949	PID20180216_HumanSlice10	B11	B	11	NA	99_B11_3	535.443309563908	225.468994140625	535.443309563908	225.468994140625	760.912303704533	27.5846389083586	3022.5472920541	0.00912628860460686
272	5	135	103	Confocal-GFP	1111.5	362.801077	36.85759354	1191.47583	7071.147949	0.920364379	0.635142857	FALSE	143	4	46.22675797	685.4474827	26.18105198	10.55	16	17	22	35	58	83.5	97	115.45	1.009923205	0.342828703	36	54736	PID20180216_HumanSlice10	B11	B	11	NA	103_B11_5	628.563414741892	17.246013620222	628.563414741892	17.246013620222	645.809428362114	25.412780807344	3052.13892908606	0.00832622020091128
273	5	135	104	Confocal-GFP	747	275.8477596	26.13365936	7038.109375	6997.400391	0.696789492	0.581322957	FALSE	98	0	33.50058207	244.3384746	15.63132991	10	16	17	22	30	42.5	55	63.1	83.42	1.01703805	0.995742548	20.5	28777	PID20180216_HumanSlice10	B11	B	11	NA	104_B11_5	123.353120538033	351.489266314211	123.353120538033	351.489266314211	474.842386852243	21.7908785241037	3052.13892908606	0.00713954345801318
274	5	135	106	Confocal-GFP	266.5	212.0071402	19.67812157	1410.082764	6791.029297	0.840061165	0.46754386	FALSE	64	2	29.73054166	81.68734201	9.038105001	7	11	14	17	21	27	35.8	41	50	0.91646942	1.483678165	10	8170	PID20180216_HumanSlice10	B11	B	11	NA	106_B11_5	180.579521488141	38.6728515625	180.579521488141	38.6728515625	219.252373050641	14.8071730269705	3052.13892908606	0.00485140859279442
275	5	135	107	Confocal-GFP	390.5	206.0071397	20.27923393	8779.582031	6583.597656	0.857939739	0.626805778	FALSE	78	5	29.13080169	129.3584183	11.37358423	12	16	17	20	27	37	44.7	49.35	59.27	0.763760319	0.326218625	17	13808	PID20180216_HumanSlice10	B11	B	11	NA	107_B11_5	2966.8447265625	581.662295640969	2966.8447265625	581.662295640969	3548.50702220347	59.5693463301677	3052.13892908606	0.0195172460081971
276	5	135	109	Confocal-GFP	4903.5	1716.299761	218.6325073	986.0698242	6703.776855	0.993028335	0.29885723	FALSE	314	0	44.71489818	1611.465698	40.14306538	9	16	17	22	33	51	79.3	117	237.06	3.168439444	12.14842137	29	250314	PID20180216_HumanSlice10	B11	B	11	NA	109_B11_5	198.061313748106	0.0432669120490748	198.061313748106	0.0432669120490748	198.104580660155	14.0749629008447	3052.13892908606	0.00461150793848672
277	5	135	110	Confocal-GFP	948.5	444.7422024	31.82765579	872.7682495	6542.950195	0.817445253	0.568134172	FALSE	206	2	50.06930191	1173.763758	34.26023581	8.28	15	17	21	33	61	100	122.6	149	1.443003244	1.600625598	40	52044	PID20180216_HumanSlice10	B11	B	11	NA	110_B11_5	2360.46284216327	2136.94015170254	2360.46284216327	2136.94015170254	4497.40299386581	67.0626795905577	3052.13892908606	0.0219723548464549
278	5	135	112	Confocal-GFP	2331.5	480.1980456	57.17427826	1033.395752	6509.08252	0.950624797	0.735257017	FALSE	373	2	73.5783848	5228.874101	72.31095423	10	16	18	25	45	88	190	248.75	315	1.793312163	2.576718945	63	185859	PID20180216_HumanSlice10	B11	B	11	NA	112_B11_5	142.699246771045	2920.95919871817	142.699246771045	2920.95919871817	3063.65844548922	55.3503247098806	3052.13892908606	0.0181349296332506
279	5	135	117	Confocal-GFP	695	306.1320306	39.38655853	848.1762695	6187.473633	0.971134989	0.631531122	FALSE	158	0	50.56201968	729.4567644	27.00845727	7.17	14.85	17	21	31	53.75	85.3	99	119.83	1.257914079	0.96014173	32.75	33582	PID20180216_HumanSlice10	B11	B	11	NA	117_B11_5	391.447578295171	5616.21433325682	391.447578295171	5616.21433325682	6007.66191155199	77.5091085715221	3052.13892908606	0.0253950132586958
280	5	135	120	Confocal-GFP	150.5	244.1492754	31.46561432	7611.117188	5893.33252	0.992977353	0.350407451	FALSE	96	1	23.56175299	89.30594752	9.450182407	7	11.5	15	18	22	27.5	36	40	49.5	2.21477936	12.88226209	9.5	5914	PID20180216_HumanSlice10	B11	B	11	NA	120_B11_5	1651.2238676445	58.4388542099597	1651.2238676445	58.4388542099597	1709.66272185446	41.3480679337555	3052.13892908606	0.0135472430627976
281	5	135	121	Confocal-GFP	130	100.7106768	10.26130199	998.2265015	5876.342285	0.633608044	0.581655481	FALSE	70	5	24.45614035	87.16035703	9.335971135	7.4	13	16	18.5	23	29.5	35	39	58.3	1.483796879	4.621190768	11	4182	PID20180216_HumanSlice10	B11	B	11	NA	121_B11_5	1645.04408900628	371.239561986082	1645.04408900628	371.239561986082	2016.28365099236	44.9030472350414	3052.13892908606	0.0147119932212546
282	5	135	125	Confocal-GFP	28483	5635.808005	254.5460052	713.2606201	5664.239746	0.884371708	0.379345937	FALSE	335	0	44.47530162	2009.219765	44.82432113	2	9	13	19	30	50	90	150	232	2.624441116	7.650822063	31	1367660	PID20180216_HumanSlice10	B11	B	11	NA	125_B11_5	3210.50471951959	318.016174328082	3210.50471951959	318.016174328082	3528.52089384767	59.4013543098781	3052.13892908606	0.0194622052567134
283	5	135	128	Confocal-GFP	141.5	173.3797234	17.15035057	9031.652344	5501.46582	0.738880983	0.377333333	FALSE	52	0	23.48701991	54.24492702	7.365115547	4.11	10	12	17	21	25	30	33.45	42.45	0.489302296	1.613436489	8	4456	PID20180216_HumanSlice10	B11	B	11	NA	128_B11_5	471.152823663049	440.487455010859	471.152823663049	440.487455010859	911.640278673908	30.1933813719813	3052.13892908606	0.00989253178623246
284	5	135	129	Confocal-GFP	533	346.759447	42.99555969	9626.654297	5487.331543	0.984372473	0.473988439	FALSE	52	2	23.58737827	66.00481312	8.124334626	8	13	16	18	23	29	35	39	46.28	0.54097148	0.250679943	11	16335	PID20180216_HumanSlice10	B11	B	11	NA	129_B11_5	4699.34352489051	1020.00390625	4699.34352489051	1020.00390625	5719.34743114051	75.6263673009653	3052.13892908606	0.0247781536352315
285	5	135	130	Confocal-GFP	114	132.8528123	15.20776749	481.4741211	5564.248047	0.935475302	0.466257669	FALSE	60	2	55.53123409	74.91432373	8.655306103	7	11.8	15	18	21	27	33.2	38	51.92	1.193839185	2.855793617	9	3878	PID20180216_HumanSlice10	B11	B	11	NA	130_B11_5	4783.64221365774	959.093702300624	4783.64221365774	959.093702300624	5742.73591595837	75.7808413516132	3052.13892908606	0.0248287653715374
286	5	135	131	Confocal-GFP	379	355.1025932	42.85654068	741.4578857	5506	0.983515579	0.397900262	FALSE	54	2	23.05343511	73.72615232	8.586393441	6	12	15	17	22	27	34.7	40	50	0.937322628	1.347532796	10	12080	PID20180216_HumanSlice10	B11	B	11	NA	131_B11_5	13.6372969612156	52.8247833803507	13.6372969612156	52.8247833803507	66.4620803415663	8.15242788018185	3052.13892908606	0.00267105399511517
287	5	135	144	Confocal-GFP	327.5	115.0954525	16.58428001	2090.296387	1167.835083	0.858935174	0.807644883	FALSE	118	8	43.45576408	535.2560861	23.13560213	12.72	17	18.2	25	38	58	80	89.4	105	0.871202337	-0.015821845	33	16209	PID20180216_HumanSlice10	B11	B	11	NA	144_B11_5	161.096586218691	610.901961377753	161.096586218691	610.901961377753	771.998547596443	27.7848618423134	3052.13892908606	0.00910340665607689
288	5	135	147	Confocal-GFP	226	116.0243851	12.38143921	9527.738281	300.687439	0.671989355	0.702954899	FALSE	68	7	27.98901099	129.0218573	11.35877886	9.72	13	16	19	25	35	43	49.4	61	0.836722453	0.52931439	16	7641	PID20180216_HumanSlice10	B11	B	11	NA	147_B11_5	1157.72723270283	58.8309785883605	1157.72723270283	58.8309785883605	1216.55821129119	34.8791945332914	3052.13892908606	0.0114277873136449
289	5	135	148	Confocal-GFP	326	140.1665205	14.94600296	10561.93945	12193.13672	0.740299588	0.68487395	FALSE	78	0	31.88250653	177.8634799	13.33654677	9.64	16	17	22	30	39	51	56.9	69	0.755752158	0.343099381	17	12211	PID20180216_HumanSlice10	B11	B	11	NA	148_B11_5	63.0504285849089	602.405481602556	63.0504285849089	602.405481602556	665.455910187464	25.7964321212734	3052.13892908606	0.0084519193656096
290	5	135	149	Confocal-GFP	120	61.25483322	8.142864227	10577.72559	11914.8623	0.432300664	0.781758958	FALSE	86	12	32.82758621	165.8668252	12.87892951	14.44	16	18	21	31	41	49	55.8	67.16	0.87393142	1.104147691	20	4760	PID20180216_HumanSlice10	B11	B	11	NA	149_B11_5	26.0260164649073	604.612036099592	26.0260164649073	604.612036099592	630.6380525645	25.1125078907802	3052.13892908606	0.00822783905787015
291	5	135	150	Confocal-GFP	1965	738.0041751	79.40024567	2570.506104	10793.87793	0.970728049	0.465474357	FALSE	151	0	37.58145695	615.4106937	24.80747254	9	14	16	20	29	46	75	94	116	1.510032077	1.922850514	26	85122	PID20180216_HumanSlice10	B11	B	11	NA	150_B11_5	1904.09927419218	153.068116084931	1904.09927419218	153.068116084931	2057.16739027711	45.3560072126847	3052.13892908606	0.0148604006129781
292	5	135	151	Confocal-GFP	1971	451.3279885	46.22853088	7915.324707	10433.48828	0.843030401	0.66655394	FALSE	197	1	55.56148492	1496.460605	38.68411308	10	16	18	24	41	80	117	133	162	1.012671143	0.167564644	56	119735	PID20180216_HumanSlice10	B11	B	11	NA	151_B11_5	2631.92044464454	75.8804756836147	2631.92044464454	75.8804756836147	2707.80092032815	52.0365344765401	3052.13892908606	0.0170492024398516
293	5	135	152	Confocal-GFP	1564.5	589.3940036	64.67095947	8078.619629	10270.85352	0.95939732	0.512362862	FALSE	98	0	28.43776806	143.4518487	11.97713859	6	13.05	16	20	27	35	44	51	65	0.973740964	1.767206999	15	51379	PID20180216_HumanSlice10	B11	B	11	NA	152_B11_5	78.2032828006336	322.630570086391	78.2032828006336	322.630570086391	400.833852887024	20.0208354692561	3052.13892908606	0.00655960817460273
294	5	135	154	Confocal-GFP	4114.5	1050.035701	88.58000183	1966.120972	9932.053711	0.872680452	0.462459256	FALSE	210	1	53.97818422	1180.548444	34.35911006	9	16	18	25	44	77.75	103	120	148.63	0.890202823	0.150742718	52.75	244953	PID20180216_HumanSlice10	B11	B	11	NA	154_B11_5	5127.02841789943	4.9228515625	5127.02841789943	4.9228515625	5131.95126946193	71.6376386368362	3052.13892908606	0.0234712902332685
295	5	135	155	Confocal-GFP	958	310.8183221	28.84459686	7370.712402	9593.568359	0.803355388	0.631509558	FALSE	102	4	46.54797111	356.9651817	18.89352221	10	15	17	21	30	47	66	75	87.16	0.959020649	0.220465889	26	39132	PID20180216_HumanSlice10	B11	B	11	NA	155_B11_5	329.525309620215	77.3162862490515	329.525309620215	77.3162862490515	406.841595869267	20.1703147191428	3052.13892908606	0.00660858341896731
296	5	135	157	Confocal-GFP	301.5	114.6101718	13.98115253	1840.764771	8405.179688	0.724066336	0.772087068	FALSE	94	9	38.36206897	366.1045382	19.13385843	12	16	18	23	35	50	65.3	76	92	0.886160259	0.136346226	27	13350	PID20180216_HumanSlice10	B11	B	11	NA	157_B11_5	3620.1403304304	381.393441314246	3620.1403304304	381.393441314246	4001.53377174465	63.2576775715379	3052.13892908606	0.0207256874740233
297	5	135	159	Confocal-GFP	1139.5	375.4873692	44.30197525	9513.452148	8157.311523	0.955561271	0.587068521	FALSE	206	3	49.67569659	946.4126292	30.76382013	11	16	18	25	41	68	95.9	109.45	139.18	1.030562189	0.659391637	43	64181	PID20180216_HumanSlice10	B11	B	11	NA	159_B11_5	9.668212890625	163.44773587023	9.668212890625	163.44773587023	173.115948760855	13.1573534101982	3052.13892908606	0.00431086320639347
298	5	135	160	Confocal-GFP	748.5	567.9381602	31.92169189	11586.29395	7875.647461	0.780872441	0.430667434	FALSE	86	0	21.02247191	69.59295773	8.342239371	3	9	11	16	20	25	31	35	44.22	1.043143646	4.751951362	9	20581	PID20180216_HumanSlice10	B11	B	11	NA	160_B11_5	19.8303667968989	159.723694817842	19.8303667968989	159.723694817842	179.554061614741	13.3997784166284	3052.13892908606	0.00439029111320333
299	5	135	161	Confocal-GFP	5178	754.1463103	73.06468964	223.1917877	7801.625488	0.901856821	0.706797707	FALSE	76	0	23.84080963	78.53355704	8.861916104	6	11	14	18	23	29	36	39	48	0.578696661	0.773626708	11	130743	PID20180216_HumanSlice10	B11	B	11	NA	161_B11_5	882.059908216643	2697.7067779392	882.059908216643	2697.7067779392	3579.76668615585	59.8311514694131	3052.13892908606	0.0196030236039514
300	5	135	162	Confocal-GFP	2269	734.489457	48.39037704	2286.517334	7764.246094	0.67806488	0.490488543	FALSE	220	1	49.11262666	1497.609685	38.69896232	9	16	17	22.25	36	59	106	141.75	181	1.734355007	2.669581382	36.75	126023	PID20180216_HumanSlice10	B11	B	11	NA	162_B11_5	1189.44152633496	3726.95940017358	1189.44152633496	3726.95940017358	4916.40092650853	70.1170516102077	3052.13892908606	0.0229730864941996
301	5	135	163	Confocal-GFP	913.5	323.0609629	37.59500122	1431.639526	7646.001953	0.913446666	0.60376735	FALSE	175	1	54.09655832	1134.467732	33.68186058	12.45	17	19	26	44	77	106	119.75	142	0.893453776	-0.026379497	51	56585	PID20180216_HumanSlice10	B11	B	11	NA	163_B11_5	368.778790660997	390.969512156607	368.778790660997	390.969512156607	759.748302817604	27.5635321179562	3052.13892908606	0.00903089038814165
302	5	135	165	Confocal-GFP	761.5	236.1492755	28.8629818	7164.202148	7002.49707	0.881323232	0.711349837	FALSE	183	4	53.9965035	1412.453368	37.58262055	12	16	19	25	42	72	112	137	166.72	1.242389508	0.88273977	47	46329	PID20180216_HumanSlice10	B11	B	11	NA	165_B11_5	442.827082510877	445.461420885877	442.827082510877	445.461420885877	888.288503396755	29.8041692284277	3052.13892908606	0.00976501067641516
303	5	135	166	Confocal-GFP	1007.5	353.0020876	43.99559021	809.4174805	6522.205078	0.965177217	0.628509046	FALSE	117	0	34.50521739	271.8777989	16.48871732	8	15	17	22	32	43	56	65	86.04	1.053498193	1.709785037	21	39681	PID20180216_HumanSlice10	B11	B	11	NA	166_B11_5	1349.65646315671	5916.14858758199	1349.65646315671	5916.14858758199	7265.80505073869	85.239691756474	3052.13892908606	0.0279278544446856
304	5	135	167	Confocal-GFP	167	117.539104	14.9704752	643.5458984	6378.369141	0.930301546	0.605072464	FALSE	52	1	26.62022129	86.43689986	9.297144716	4.15	9.75	13	17	22	29	36	40.5	48.7	0.482403632	0.207990538	12	5048	PID20180216_HumanSlice10	B11	B	11	NA	167_B11_5	2483.876181927	390.892282832024	2483.876181927	390.892282832024	2874.76846475902	53.6168673530916	3052.13892908606	0.0175669812544041
305	5	135	169	Confocal-GFP	702.5	179.5218588	23.31761551	1040.907593	6309.217773	0.792486533	0.768599562	FALSE	73	0	26.69121447	100.9860468	10.0491814	8	13	16	19	25	32	39	45	55.81	0.845157119	1.513508621	13	20659	PID20180216_HumanSlice10	B11	B	11	NA	169_B11_5	1876.14183868923	3001.35984787025	1876.14183868923	3001.35984787025	4877.50168655948	69.8391128706506	3052.13892908606	0.0228820229004331
306	5	135	171	Confocal-GFP	304	161.1370828	22.64243698	8303.97168	6086.911133	0.926449029	0.584053794	FALSE	145	2	42.16531165	799.2274146	28.27061044	6	13.4	16	20	34	56	88	101	131.64	1.193365226	0.889255897	36	15559	PID20180216_HumanSlice10	B11	B	11	NA	171_B11_5	1144.87070033986	5255.54198884361	1144.87070033986	5255.54198884361	6400.41268918347	80.0025792658179	3052.13892908606	0.0262119717105322
307	5	135	173	Confocal-GFP	5456	1312.729133	154.6664276	580.1818848	5869.952148	0.961572393	0.391827355	FALSE	189	0	40.11553296	852.4012967	29.19591233	7	15	17	22	33	52	86	108.45	137.09	1.56846379	2.244694866	30	253807	PID20180216_HumanSlice10	B11	B	11	NA	173_B11_5	1941.60609734467	3288.80962024479	1941.60609734467	3288.80962024479	5230.41571758946	72.3216130737517	3052.13892908606	0.0236953869905942
308	5	135	174	Confocal-GFP	2050	818.8569874	58.62406921	7990.133301	5385.404297	0.765890505	0.35448729	FALSE	219	1	50.39823381	1583.314496	39.79088459	10	16	18	22	35	63.75	111	140	184.23	1.644226283	2.319288886	41.75	119847	PID20180216_HumanSlice10	B11	B	11	NA	174_B11_5	1533.59433784366	726.786818312249	1533.59433784366	726.786818312249	2260.38115615591	47.5434659670065	3052.13892908606	0.0155770975934058
309	5	135	175	Confocal-GFP	374.5	224.1492755	19.49531937	523.24823	5411.378418	0.773201312	0.530077849	FALSE	49	4	22.72903226	59.95238293	7.742892414	8	11	14	17	21	27	34	37	41.72	0.530426057	0.130765517	10	10569	PID20180216_HumanSlice10	B11	B	11	NA	175_B11_5	319.5003527825	31.1917893715263	319.5003527825	31.1917893715263	350.692142154027	18.7267760747553	3052.13892908606	0.00613562374120463
310	5	135	177	Confocal-GFP	1142.5	377.4873689	35.14851379	533.8346558	5298.45459	0.88682437	0.684336628	FALSE	104	0	32.11651235	253.7310236	15.92893668	7	13	16	21	29	40	54	64	81	1.147591575	1.448884089	19	41623	PID20180216_HumanSlice10	B11	B	11	NA	177_B11_5	116.521113669429	61.2031153905559	116.521113669429	61.2031153905559	177.724229059985	13.3313251051793	3052.13892908606	0.00436786313300992
311	5	135	178	Confocal-GFP	366.5	172.5512964	21.17144775	668.8077393	5097.413086	0.918566745	0.694128788	FALSE	80	2	31.52631579	185.1326027	13.60634421	10.36	15	17	21	28	41	51.4	57.2	67.64	0.763170302	0.011815755	20	13777	PID20180216_HumanSlice10	B11	B	11	NA	178_B11_5	1467.57173493042	1587.79679762017	1467.57173493042	1587.79679762017	3055.36853255059	55.2753881266391	3052.13892908606	0.0181103774798321
312	5	135	180	Confocal-GFP	147	103.3969684	11.85618973	8251.860352	4953.446777	0.796964357	0.626865672	FALSE	74	5	30.05759162	157.4155314	12.54653464	9.7	16	17	20	27	37.5	49	54	62.1	0.798407555	0.202892208	17.5	5741	PID20180216_HumanSlice10	B11	B	11	NA	180_B11_5	66.5244140625	5283.11765646337	66.5244140625	5283.11765646337	5349.64207052587	73.1412473952001	3052.13892908606	0.0239639312280918
313	5	135	181	Confocal-GFP	1912	342.4163008	38.25240326	9368.813477	4745.674316	0.815619263	0.770656993	FALSE	342	4	112.0434358	8106.520807	90.03621942	12	17	20	31	84	186	256	278	310	0.680784605	-0.873030864	155	229577	PID20180216_HumanSlice10	B11	B	11	NA	181_B11_5	1618.25489399648	102.69367949653	1618.25489399648	102.69367949653	1720.94857349301	41.4843171993105	3052.13892908606	0.0135918836472273
314	5	135	182	Confocal-GFP	500	151.3380936	23.38009262	5949.462891	4702.982422	0.918317821	0.782472613	FALSE	150	1	50.54706927	884.0097738	29.73230186	11	17	19	27	42	70.5	95	108	129.14	0.858592574	-0.049196597	43.5	28458	PID20180216_HumanSlice10	B11	B	11	NA	182_B11_5	28.072406755603	815.844283488126	28.072406755603	815.844283488126	843.916690243729	29.0502442372474	3052.13892908606	0.00951799538363294
315	5	135	183	Confocal-GFP	1211	405.3868635	40.22278595	8504.091797	4710.942383	0.918441977	0.548832993	FALSE	238	2	62.69135802	2539.532191	50.39377135	9	16	18	24	43	87	143	172	213.72	1.271421537	0.801184653	63	86326	PID20180216_HumanSlice10	B11	B	11	NA	183_B11_5	416.773817371576	3892.10270758486	416.773817371576	3892.10270758486	4308.87652495643	65.6420332177214	3052.13892908606	0.0215068955715517
316	5	135	188	Confocal-GFP	1170	398.2152905	45.04410553	374.0408936	2526.931152	0.938458258	0.644983462	FALSE	122	2	33.97597598	429.8702937	20.73331362	6	12	16	19	27	43	66	78	97.69	1.348846511	1.421929738	24	45256	PID20180216_HumanSlice10	B11	B	11	NA	188_B11_5	1806.57944952105	2705.80303646757	1806.57944952105	2705.80303646757	4512.38248598862	67.1742695232975	3052.13892908606	0.0220089160696929
317	5	135	19	Confocal-GFP	648.5	147.2375882	19.59708786	9643.459961	7094.297363	0.751087303	0.864090606	FALSE	288	3	75.9180791	3204.445266	56.60781983	15	17	20	31	60	103.25	159.3	197	238.86	1.183429152	0.863322685	72.25	53750	PID20180216_HumanSlice10	B11	B	11	NA	19_B11_5	358.148244288046	114.609143380348	358.148244288046	114.609143380348	472.757387668394	21.7429847920748	3052.13892908606	0.00712385159956843
318	5	135	190	Confocal-GFP	410.5	147.580734	17.02618408	137.3806305	1515.810303	0.780227586	0.768726592	FALSE	65	1	28.38216561	130.3592573	11.41749786	7.7	14	16	20	26	36	45	49	58.3	0.552504573	-0.046571697	16	13368	PID20180216_HumanSlice10	B11	B	11	NA	190_B11_5	271.8900890281	4650.9835715344	271.8900890281	4650.9835715344	4922.8736605625	70.1631930613374	3052.13892908606	0.0229882042369373
319	5	135	191	Confocal-GFP	168.5	99.29646325	11.23916531	6751.172363	1006.815552	0.638148118	0.674	FALSE	94	0	32.81339713	273.309677	16.53208024	6.24	15.4	17	21	28	43	57.2	65	78.68	1.058956136	0.830136691	22	6858	PID20180216_HumanSlice10	B11	B	11	NA	191_B11_5	0.00730170250008406	1341.9853270753	0.00730170250008406	1341.9853270753	1341.9926287778	36.6332175597203	3052.13892908606	0.0120024738096342
320	5	135	193	Confocal-GFP	237.5	130.7523069	14.06619453	2247.334229	11381.48828	0.77781265	0.691411936	FALSE	57	2	26.44827586	80.48870392	8.971549695	10	13	16	20	25	32	39.1	43	49.22	0.493570374	0.134719574	12	7670	PID20180216_HumanSlice10	B11	B	11	NA	193_B11_5	NA	NA	0	0	NA	0	3052.13892908606	0
321	5	135	194	Confocal-GFP	107.5	114.1248901	9.906222343	1959.684692	10579.4043	0.497042919	0.523114355	FALSE	47	1	21.47096774	59.77173777	7.731218389	5.08	10	12	17	20	25	32.6	34.6	42.46	0.51548861	0.777294464	8	3328	PID20180216_HumanSlice10	B11	B	11	NA	194_B11_5	NA	NA	0	0	NA	0	3052.13892908606	0
322	5	135	195	Confocal-GFP	1292.5	467.2274835	43.89601135	1970.20752	10522.38672	0.932435554	0.632493271	FALSE	60	0	22.50910317	75.33555435	8.679605657	4	10	12	17	21	27	34	39	48	0.588653574	0.831838777	10	33381	PID20180216_HumanSlice10	B11	B	11	NA	195_B11_5	NA	NA	0	0	NA	0	3052.13892908606	0
323	5	135	196	Confocal-GFP	304.5	276.9188273	17.6157093	7797.736328	8838.226563	0.776216119	0.483333333	FALSE	48	2	21.48317308	56.54298609	7.519507037	5	10	12.5	17	21	25	32	35	43.85	0.52309101	0.642580187	8	8937	PID20180216_HumanSlice10	B11	B	11	NA	196_B11_5	NA	NA	0	0	NA	0	3052.13892908606	0
324	5	135	197	Confocal-GFP	171.5	111.7817446	13.16024113	1850.274536	8805.370117	0.833645744	0.667315175	FALSE	52	3	23.640553	76.85697297	8.766810878	5	9.8	14	18	22	29	36	40	44.84	0.348031752	0.094609609	11	5130	PID20180216_HumanSlice10	B11	B	11	NA	197_B11_5	NA	NA	0	0	NA	0	3052.13892908606	0
325	5	135	198	Confocal-GFP	118	87.0538224	9.070161819	1550.023193	8396.243164	0.760200276	0.670454545	FALSE	51	1	23.62091503	82.43145799	9.079177165	6.52	9.6	15	17	23	29	35	40	47.96	0.521588763	0.365447061	12	3614	PID20180216_HumanSlice10	B11	B	11	NA	198_B11_5	NA	NA	0	0	NA	0	3052.13892908606	0
326	5	135	199	Confocal-GFP	206.5	220.0071403	25.36603737	1794.208374	8387.311523	0.978442745	0.402534113	FALSE	54	4	20.98653199	54.59914521	7.38912344	6.96	9.8	13	16	20	26	31	33	42.16	0.777181819	1.815657133	10	6233	PID20180216_HumanSlice10	B11	B	11	NA	199_B11_5	NA	NA	0	0	NA	0	3052.13892908606	0
327	5	135	200	Confocal-GFP	615.5	170.5512966	19.57444763	7929.883301	8127.571777	0.568500014	0.724543849	FALSE	258	0	59.46569343	2270.97875	47.65478727	10.84	16	19	25	42	77	132.8	171.6	203.08	1.5339599	1.861565629	52	40734	PID20180216_HumanSlice10	B11	B	11	NA	200_B11_5	NA	NA	0	0	NA	0	3052.13892908606	0
328	5	135	201	Confocal-GFP	472.5	358.1736609	26.74035454	1319.481323	7715.636719	0.808921612	0.437095282	FALSE	131	1	24.48381877	107.9487673	10.38983962	6	11	15	18	22	29.75	38	41	53.66	2.351875987	17.65907957	11.75	15131	PID20180216_HumanSlice10	B11	B	11	NA	201_B11_5	NA	NA	0	0	NA	0	3052.13892908606	0
329	5	135	202	Confocal-GFP	495	193.6223643	24.85375214	1191.721924	7706.679688	0.946347995	0.696202532	FALSE	89	0	32.59130435	235.6364461	15.35045426	8	14	17	21	29	41	55	62.3	77	0.935704051	0.578132543	20	18740	PID20180216_HumanSlice10	B11	B	11	NA	202_B11_5	NA	NA	0	0	NA	0	3052.13892908606	0
330	5	135	203	Confocal-GFP	538	275.5046138	19.67812157	7677.947266	7611.703125	0.678613408	0.635558181	FALSE	72	0	21.40832049	78.70384448	8.871518725	2.96	9	11	16	20	26	33	38	45.52	0.878385407	2.245160542	10	13894	PID20180216_HumanSlice10	B11	B	11	NA	203_B11_5	NA	NA	0	0	NA	0	3052.13892908606	0
331	5	135	204	Confocal-GFP	287	115.539104	16.35885239	1232.0896	7603.741211	0.880700714	0.76127321	FALSE	181	8	49.94925373	1043.397425	32.30166288	13	17	18	25	39	70.5	100	113.3	143.64	1.1422325	0.758486909	45.5	16733	PID20180216_HumanSlice10	B11	B	11	NA	204_B11_5	NA	NA	0	0	NA	0	3052.13892908606	0
332	5	135	205	Confocal-GFP	4073.5	1686.358636	249.2387238	1407.997437	7396.18457	0.990058937	0.273508578	FALSE	513	3	62.38776797	6021.151233	77.59607744	11	16	18	23.25	36	62	124	247.15	406	3.056096626	9.548435918	38.75	296841	PID20180216_HumanSlice10	B11	B	11	NA	205_B11_5	NA	NA	0	0	NA	0	3052.13892908606	0
333	5	135	206	Confocal-GFP	111	68.08326018	10.15738773	8044.187012	6883.40918	0.87175599	0.727868852	FALSE	51	5	24.53956835	78.46426168	8.858005514	9	12	15.8	18	23	30	37.2	40	49.62	0.670889379	0.315631313	12	3411	PID20180216_HumanSlice10	B11	B	11	NA	206_B11_5	NA	NA	0	0	NA	0	3052.13892908606	0
334	5	135	207	Confocal-GFP	1360.5	535.109733	60.53605652	878.1135864	6645.786621	0.970329897	0.538598575	FALSE	83	3	27.51111111	123.1946384	11.09930802	8	13	16	19.5	26	34	43	49	59	0.819013071	0.726208958	14.5	43330	PID20180216_HumanSlice10	B11	B	11	NA	207_B11_5	NA	NA	0	0	NA	0	3052.13892908606	0
335	5	135	208	Confocal-GFP	127.5	121.4385986	13.59638977	685.0913086	6614.799805	0.866539432	0.507968127	FALSE	43	7	22.15819209	47.52299786	6.893692614	8	13	15	17	21	27	32	35	39.48	0.536732101	-0.09572683	10	3922	PID20180216_HumanSlice10	B11	B	11	NA	208_B11_5	NA	NA	0	0	NA	0	3052.13892908606	0
336	5	135	209	Confocal-GFP	150.5	136.7523069	12.77916908	735.4135742	6601.480957	0.65551015	0.491027732	FALSE	43	4	22.48058252	58.96806956	7.679066972	5.05	11	14.5	18	21	27	33	36.75	42.9	0.355942419	0.077768146	9	4631	PID20180216_HumanSlice10	B11	B	11	NA	209_B11_5	NA	NA	0	0	NA	0	3052.13892908606	0
337	5	135	210	Confocal-GFP	223.5	280.9188273	24.66091919	668.2210083	6598.472168	0.911849684	0.304703476	FALSE	51	0	20.35608309	46.50821967	6.819693518	6	9	12	17	20	24	28	31.2	39.64	0.45945599	1.673439966	7	6860	PID20180216_HumanSlice10	B11	B	11	NA	210_B11_5	NA	NA	0	0	NA	0	3052.13892908606	0
338	5	135	211	Confocal-GFP	109.5	146.0660149	12.06683636	735.9450073	6550.395508	0.757270572	0.421153846	FALSE	65	0	22.88690476	86.21935232	9.285437649	7.34	13	16	17	20.5	26	37	40.65	55	1.503497982	3.353191526	9	3845	PID20180216_HumanSlice10	B11	B	11	NA	211_B11_5	NA	NA	0	0	NA	0	3052.13892908606	0
339	5	135	212	Confocal-GFP	1182.5	509.511754	54.33921051	791.0339966	6558.241699	0.977163421	0.556994819	FALSE	109	0	33.54676259	378.4334248	19.45336538	7	13	16	20	27	41	63	76	94.11	1.373261422	1.575203982	21	46630	PID20180216_HumanSlice10	B11	B	11	NA	212_B11_5	NA	NA	0	0	NA	0	3052.13892908606	0
340	5	135	213	Confocal-GFP	950.5	518.9675978	48.10496902	508.4869385	6476.736816	0.935227676	0.468457368	FALSE	67	0	21.92062123	70.66669297	8.406348373	5	9	12	16	21	27	33	37	45	0.667234348	1.212737855	11	25406	PID20180216_HumanSlice10	B11	B	11	NA	213_B11_5	NA	NA	0	0	NA	0	3052.13892908606	0
341	5	135	214	Confocal-GFP	271.5	230.1492757	17.79239273	1461.802979	6423.383301	0.653507639	0.459002536	FALSE	54	4	21.2630137	53.72260462	7.329570562	8	11	13	17	20	25	30	36	41	0.768065616	1.255113785	8	7761	PID20180216_HumanSlice10	B11	B	11	NA	214_B11_5	NA	NA	0	0	NA	0	3052.13892908606	0
342	5	135	215	Confocal-GFP	843.5	351.3452336	36.72423172	7547.728027	6287.934082	0.917738616	0.612341198	FALSE	93	3	32.76267748	220.7550371	14.85782747	10	16	17	21	29	42	54	61.75	77.15	0.925158226	0.600778027	21	32304	PID20180216_HumanSlice10	B11	B	11	NA	215_B11_5	NA	NA	0	0	NA	0	3052.13892908606	0
343	5	135	216	Confocal-GFP	445	355.5878742	39.29217148	586.1708374	6211.928711	0.967034332	0.427884615	FALSE	63	0	23.66893039	84.29616541	9.181294321	5.88	10	13	18	22	29	36	41.6	51.12	0.691587043	0.906882927	11	13941	PID20180216_HumanSlice10	B11	B	11	NA	216_B11_5	NA	NA	0	0	NA	0	3052.13892908606	0
344	5	135	217	Confocal-GFP	132	93.88224947	10.61699677	1240.914795	6206.503418	0.757005934	0.634615385	FALSE	85	3	23.81764706	125.6196886	11.20801894	3.69	11	13.9	17.25	22	28	34	43	65.13	2.222812369	8.429043511	10.75	4049	PID20180216_HumanSlice10	B11	B	11	NA	217_B11_5	NA	NA	0	0	NA	0	3052.13892908606	0
345	5	135	218	Confocal-GFP	112.5	144.7523068	14.3092165	680.4002075	6197.436523	0.925874415	0.467775468	FALSE	53	1	21.9127907	61.82378989	7.862810559	2.71	11.55	15	17	20	26	32	36	43.29	0.617160026	1.54468724	9	3769	PID20180216_HumanSlice10	B11	B	11	NA	218_B11_5	NA	NA	0	0	NA	0	3052.13892908606	0
346	5	135	219	Confocal-GFP	700.5	384.457931	30.94288635	747.9304199	6174.849609	0.803466274	0.454574951	FALSE	75	1	26.06666667	152.317193	12.34168518	7	10	13	17	23	32	44.6	51	62.46	1.023371293	0.971118815	15	22287	PID20180216_HumanSlice10	B11	B	11	NA	219_B11_5	NA	NA	0	0	NA	0	3052.13892908606	0
347	5	135	220	Confocal-GFP	573	208.936072	31.05838585	990.3282471	6133.817383	0.928686305	0.617456897	FALSE	351	3	92.47192716	6697.199136	81.83641693	10	17.9	19.8	28	57	141	226.2	267.1	305.42	1.092793941	0.059766038	113	60939	PID20180216_HumanSlice10	B11	B	11	NA	220_B11_5	NA	NA	0	0	NA	0	3052.13892908606	0
348	5	135	221	Confocal-GFP	856	290.5340514	29.75971413	8901.69043	5929.78125	0.394721658	0.533832242	FALSE	111	4	37.90481064	426.9684211	20.6632142	9.76	15	17	21	32	52	68.4	75	93.24	0.838657708	-0.039183388	31	37033	PID20180216_HumanSlice10	B11	B	11	NA	221_B11_5	NA	NA	0	0	NA	0	3052.13892908606	0
349	5	135	222	Confocal-GFP	194.5	101.639609	15.0763998	1118.110107	5560.160645	0.915673757	0.703435805	FALSE	82	9	32.20675105	206.2990262	14.36311339	10.72	16	17	21	29	40	51.4	60.4	74.56	0.992218091	0.620617814	19	7633	PID20180216_HumanSlice10	B11	B	11	NA	222_B11_5	NA	NA	0	0	NA	0	3052.13892908606	0
350	5	135	223	Confocal-GFP	4880.5	1182.202221	123.9471359	403.3507996	5472.010742	0.96452036	0.52017053	FALSE	199	0	52.29835698	1105.644366	33.25123105	9.55	16	18	25	43	71	101	120	150	1.057404423	0.693406274	46	280110	PID20180216_HumanSlice10	B11	B	11	NA	223_B11_5	NA	NA	0	0	NA	0	3052.13892908606	0
351	5	135	224	Confocal-GFP	350.5	290.7178169	33.24842453	384.8934937	5453.188965	0.972229277	0.445079365	FALSE	60	2	22	71.24463519	8.440653718	6	10	13	17	21	26	33	37.75	46.35	0.894680317	1.647912005	9	10252	PID20180216_HumanSlice10	B11	B	11	NA	224_B11_5	NA	NA	0	0	NA	0	3052.13892908606	0
352	5	135	225	Confocal-GFP	241	217.7644995	29.35499954	334.6150818	5413.522949	0.979002376	0.476755687	FALSE	51	3	23.47432024	66.81731638	8.174185977	6.3	12	15	18	22	28	35	38	45.7	0.593284474	0.45846839	10	7770	PID20180216_HumanSlice10	B11	B	11	NA	225_B11_5	NA	NA	0	0	NA	0	3052.13892908606	0
353	5	135	226	Confocal-GFP	439.5	232.6345564	28.99134445	401.6066589	5405.788086	0.930188907	0.558095238	FALSE	85	3	32.22701689	193.4850487	13.90989032	11	16	17	21	30	41	50	55.4	73.04	0.883835617	0.746617826	20	17177	PID20180216_HumanSlice10	B11	B	11	NA	226_B11_5	NA	NA	0	0	NA	0	3052.13892908606	0
354	5	135	227	Confocal-GFP	296	121.195958	15.5270586	6856.48291	5130.722168	0.807979801	0.736318408	FALSE	116	5	42.57225434	607.5164556	24.6478489	9.45	16	17	22	35	60.75	79.5	88	106.1	0.779333783	-0.374971868	38.75	14730	PID20180216_HumanSlice10	B11	B	11	NA	227_B11_5	NA	NA	0	0	NA	0	3052.13892908606	0
355	5	135	228	Confocal-GFP	193	122.8528123	17.69832611	6054.388672	4069.84082	0.963605175	0.665517241	FALSE	67	0	24.90534979	84.32437467	9.182830428	5.84	12.1	15	19	24	31	36	39.9	46.16	0.717394214	2.17921124	12	6052	PID20180216_HumanSlice10	B11	B	11	NA	228_B11_5	NA	NA	0	0	NA	0	3052.13892908606	0
356	5	135	229	Confocal-GFP	379.5	118.6101713	16.86968994	605.0426636	4028.380615	0.856405571	0.825897715	FALSE	81	2	36.52803738	225.4127653	15.01375254	10.27	16	18	25	34.5	47.25	57	62.3	74	0.400705866	-0.410974457	22.25	15634	PID20180216_HumanSlice10	B11	B	11	NA	229_B11_5	NA	NA	0	0	NA	0	3052.13892908606	0
357	5	135	230	Confocal-GFP	240	173.1370831	17.84755516	7027.48877	3499.623291	0.840619867	0.567375887	FALSE	58	0	23.95498392	74.14588352	8.6108004	6.1	12.5	16	18	23	29	36	40	48.9	0.71702468	1.036689645	11	7450	PID20180216_HumanSlice10	B11	B	11	NA	230_B11_5	NA	NA	0	0	NA	0	3052.13892908606	0
358	5	135	231	Confocal-GFP	326	133.6812394	16.26128197	7112.86084	3392.903076	0.678446269	0.706392199	FALSE	74	5	29.90551181	164.5160064	12.82637932	8.6	13	16	20	28	38	48	54	65	0.732519393	0.15735988	18	11394	PID20180216_HumanSlice10	B11	B	11	NA	231_B11_5	NA	NA	0	0	NA	0	3052.13892908606	0
359	5	135	232	Confocal-GFP	125	275.9898949	17.32850647	25.01074219	3165.752686	0.72440919	0.227479527	FALSE	70	2	19.28085106	54.75516523	7.399673319	3	5.7	10	16	19	22.5	28	31	36	1.26265016	8.732006115	6.5	4531	PID20180216_HumanSlice10	B11	B	11	NA	232_B11_5	NA	NA	0	0	NA	0	3052.13892908606	0
360	5	135	233	Confocal-GFP	6782.5	568.4234411	60.83387756	11919.85059	2979.855957	0.449959551	0.883253028	FALSE	205	5	74.29649173	1323.271904	36.37680448	16	20	26	45	73	100	122.9	137	163	0.331641275	-0.453372914	55	520967	PID20180216_HumanSlice10	B11	B	11	NA	233_B11_5	NA	NA	0	0	NA	0	3052.13892908606	0
361	5	135	234	Confocal-GFP	472.5	230.1492755	17.91430283	6355.604004	2829.795654	0.51034328	0.622940013	FALSE	79	1	27.34805654	157.343521	12.54366457	7	11	14	18	25	34	45	50	66.35	0.99603175	1.007112986	16	15479	PID20180216_HumanSlice10	B11	B	11	NA	234_B11_5	NA	NA	0	0	NA	0	3052.13892908606	0
362	5	135	235	Confocal-GFP	165.5	101.2964633	11.03474331	160.7936859	2558.693848	0.619491366	0.663326653	FALSE	73	12	28.46376812	103.8235665	10.18938499	13.12	16	17.6	21	26	34	44	46	53	1.14207926	1.860746297	13	5892	PID20180216_HumanSlice10	B11	B	11	NA	235_B11_5	NA	NA	0	0	NA	0	3052.13892908606	0
363	5	135	236	Confocal-GFP	839.5	187.0365777	23.51018715	11869.41211	2512.429443	0.798274218	0.826686361	FALSE	227	6	69.68886463	1766.026557	42.02411876	16	18	21	33	64	96	132.5	147	175.7	0.699262538	-0.187550682	63	63835	PID20180216_HumanSlice10	B11	B	11	NA	236_B11_5	NA	NA	0	0	NA	0	3052.13892908606	0
364	5	135	237	Confocal-GFP	101.5	59.01219249	7.42429924	3617.506836	1351.199219	0.29410995	0.740875912	FALSE	107	5	40.52380952	419.5668934	20.48333209	7.25	16	17.5	23	38.5	55	67.5	75.5	89.25	0.554183897	-0.235808338	32	5106	PID20180216_HumanSlice10	B11	B	11	NA	237_B11_5	NA	NA	0	0	NA	0	3052.13892908606	0
365	5	135	238	Confocal-GFP	782	360.0731555	36.56499863	62.67619705	473.992157	0.899621296	0.546280126	FALSE	64	0	23.14131607	92.57010528	9.62133594	4	9	12	17	22	28	36	41	51.74	0.764339648	1.173877217	11	21452	PID20180216_HumanSlice10	B11	B	11	NA	238_B11_5	NA	NA	0	0	NA	0	3052.13892908606	0
366	5	135	25	Confocal-GFP	239	117.195958	14.56639957	1581.471558	6693.414063	0.810701539	0.714499253	FALSE	79	2	33.02886249	171.7339533	13.10473019	9.86	16	17	22	31	41.5	50	56.7	65.14	0.681159449	0.275413771	19.5	9333	PID20180216_HumanSlice10	B11	B	11	NA	25_B11_5	2029.47384830113	18.6060838295342	2029.47384830113	18.6060838295342	2048.07993213066	45.2557171209414	3052.13892908606	0.0148275416592825
367	5	135	28	Confocal-GFP	140	99.88224971	13.54753494	9399.795898	6515.969727	0.890084109	0.618101545	FALSE	63	5	74.27040571	110.4780074	10.51085189	7.4	12	16	18	23	31	40	47	54.8	1.031307429	0.945225213	13	4604	PID20180216_HumanSlice10	B11	B	11	NA	28_B11_5	802.8146493123	7255.99510097261	802.8146493123	7255.99510097261	8058.80975028491	89.7708736188131	3052.13892908606	0.0294124467150958
368	5	135	31	Confocal-GFP	127.5	79.15432799	10.71645641	1251.815186	6395.811035	0.769989198	0.712290503	FALSE	101	8	31.1625	185.5735938	13.62253992	10.59	16	17	21	29	39.25	48	52.1	73.48	1.522257086	4.713310723	18.25	4986	PID20180216_HumanSlice10	B11	B	11	NA	31_B11_5	3336.20454625276	121.064468584892	3336.20454625276	121.064468584892	3457.26901483765	58.7985460265614	3052.13892908606	0.0192647017035257
369	5	135	43	Confocal-GFP	328.5	152.0660151	21.48852539	924.0789185	5617.233398	0.941642052	0.685088634	FALSE	128	8	42.42307692	554.6543393	23.5511006	11.78	16	18	24	35	56	77	90.55	107	0.988480177	0.336651286	32	16545	PID20180216_HumanSlice10	B11	B	11	NA	43_B11_5	1604.76918063255	2820.55377216099	1604.76918063255	2820.55377216099	4425.32295279355	66.5231008958057	3052.13892908606	0.0217955677776849
370	5	135	47	Confocal-GFP	5168	1864.934318	101.0176239	892.6848145	5481.817871	0.845249727	0.312454655	FALSE	423	0	61.10586843	4447.322125	66.68824578	7	15	17	22	34	67	155	215	323	2.315479937	5.425712009	45	361319	PID20180216_HumanSlice10	B11	B	11	NA	47_B11_5	10289.6654703509	1902.11827958495	10289.6654703509	1902.11827958495	12191.7837499359	110.416410691237	3052.13892908606	0.0361767315501265
371	5	135	52	Confocal-GFP	1944.5	321.546244	40.34458923	9278.229492	4933.725586	0.899446374	0.792541268	FALSE	452	8	108.499759	8062.691446	89.79249103	15	18	22	36	78	161	240	301	371.26	1.148803058	0.632318466	125	225137	PID20180216_HumanSlice10	B11	B	11	NA	52_B11_5	888.377606480868	257.674601644522	888.377606480868	257.674601644522	1146.05220812539	33.8533928598802	3052.13892908606	0.0110916945939998
372	5	135	68	Confocal-GFP	1939	641.2346236	43.94705582	1403.13623	7138.877441	0.758778473	0.558628637	FALSE	172	0	42.30601093	865.5183792	29.41969373	8	14	17	21	32	56	83	104.25	141.05	1.511014522	2.12587929	35	92904	PID20180216_HumanSlice10	B11	B	11	NA	68_B11_5	603.202490752753	5.15299080039969	603.202490752753	5.15299080039969	608.355481553152	24.6648632988945	3052.13892908606	0.00808117319426224
373	5	135	71	Confocal-GFP	2274.5	886.4133363	63.84338379	1081.113892	6437.675293	0.946873383	0.534421992	FALSE	115	0	34.11141011	361.1483382	19.00390324	6	12	15	19	26	39	61	74.35	92	1.424081797	1.696998613	20	83468	PID20180216_HumanSlice10	B11	B	11	NA	71_B11_5	5911.54864446719	158.479572343699	5911.54864446719	158.479572343699	6070.02821681089	77.9103858083817	3052.13892908606	0.0255264873646206
374	5	135	75	Confocal-GFP	605	316.4751763	30.90322876	655.0043945	5465.78418	0.852430129	0.507550336	FALSE	116	0	57.74568845	294.9164446	17.17313147	6	14	17	20	29	41	55	66	93.01	1.396530982	2.449410506	21	23990	PID20180216_HumanSlice10	B11	B	11	NA	75_B11_5	4268.40989189215	2986.77191496863	4268.40989189215	2986.77191496863	7255.18180686079	85.1773550121204	3052.13892908606	0.0279074304909266
375	5	135	76	Confocal-GFP	338.5	169.7228694	18.22256088	630.9616089	5062.322266	0.819225699	0.660487805	FALSE	97	5	37.83569801	242.289498	15.56565122	12.07	16	17	22	32	45	58	65	72.93	0.789353233	0.189732963	23	14299	PID20180216_HumanSlice10	B11	B	11	NA	76_B11_5	1589.55810824161	1700.43474692358	1589.55810824161	1700.43474692358	3289.99285516519	57.3584593165227	3052.13892908606	0.0187928730143678
376	5	135	77	Confocal-GFP	1151.5	385.9726503	42.25628662	1055.519531	4995.691406	0.909994802	0.514636872	FALSE	231	1	45.4059633	1121.531677	33.48927704	9.07	15	17	22	34	57.25	94.3	117	168.44	1.789652787	3.540173049	35.25	59391	PID20180216_HumanSlice10	B11	B	11	NA	77_B11_5	464.567716991896	249.094092771234	464.567716991896	249.094092771234	713.66180976313	26.7144494564857	3052.13892908606	0.00875269772352243
377	5	135	81	Confocal-GFP	158	94.22539544	12.35999966	11376.72266	12041.19727	0.885195468	0.685466377	FALSE	62	9	30.11675127	149.7071813	12.2354886	10.92	15	16	20	30	37	49.4	53.2	59	0.59627317	-0.465639101	17	5933	PID20180216_HumanSlice10	B11	B	11	NA	81_B11_5	48.3189033924003	262.889580376946	48.3189033924003	262.889580376946	311.208483769346	17.6411021132282	3052.13892908606	0.00577991451998247
378	5	135	83	Confocal-GFP	105	67.25483322	8.430544853	10999.55176	11656.06934	0.535863172	0.729166667	FALSE	115	6	38.28571429	364.3243824	19.08728326	8.64	16	19	24	35	50	63	73	88.36	0.955966991	1.031331131	26	5092	PID20180216_HumanSlice10	B11	B	11	NA	83_B11_5	6.7935816025059	437.766070579624	6.7935816025059	437.766070579624	444.55965218213	21.084583282155	3052.13892908606	0.00690813353259403
379	5	135	85	Confocal-GFP	222	74.42640603	10.49625206	7063.177734	11210.74219	0.562934217	0.860465116	FALSE	120	11	50.2007874	674.5620466	25.97233233	16	18	20.3	28	43	67.75	88	98.7	115	0.646102365	-0.535540528	39.75	12751	PID20180216_HumanSlice10	B11	B	11	NA	85_B11_5	9.14412845347507	247.017802240005	9.14412845347507	247.017802240005	256.16193069348	16.005059534206	3052.13892908606	0.00524388302959678
380	5	135	86	Confocal-GFP	724.5	281.2619733	30.89999962	2616.243896	10731.57031	0.858085927	0.592153658	FALSE	113	1	34.61978546	291.6277849	17.0771129	9	16	17	21	31	45	60	67	81.62	0.926766428	0.621597664	24	29046	PID20180216_HumanSlice10	B11	B	11	NA	86_B11_5	796.711253453485	1723.22289735828	796.711253453485	1723.22289735828	2519.93415081177	50.1989457141459	3052.13892908606	0.0164471365427581
381	5	135	89	Confocal-GFP	195.5	142.7523071	20.24939156	7249.322266	9528.435547	0.959973749	0.58358209	FALSE	66	4	26.28346457	136.1873644	11.66993421	8.53	12	15	18	23	32	42	50.35	61.47	1.091602291	1.05408805	14	6676	PID20180216_HumanSlice10	B11	B	11	NA	89_B11_5	2571.20299283495	1747.79523170282	2571.20299283495	1747.79523170282	4318.99822453777	65.7190856946273	3052.13892908606	0.0215321409744302
382	5	135	99	Confocal-GFP	268	183.2792182	19.99898338	1945.873535	7157.957031	0.907572851	0.530693069	FALSE	52	0	22.70760234	74.42327554	8.626892577	5	11	14	17.25	21	26	35	39	49.59	0.88145138	1.120347194	8.75	7766	PID20180216_HumanSlice10	B11	B	11	NA	99_B11_5	17.2855795536482	1085.65103270997	17.2855795536482	1085.65103270997	1102.93661226361	33.2104894914787	3052.13892908606	0.0108810543239011
383	6	142	104	Confocal-GFP	469	183.2792182	23.30623817	7052.81543	6957.785156	0.884577895	0.690721649	FALSE	93	4	36.22099448	263.4760233	16.23194453	13	16	19	23	33	45.5	60	67	83.16	0.843468817	0.273385115	22.5	19668	PID20180216_HumanSlice10	B11	B	11	NA	104_B11_6	216.268053663015	1569.36684410524	216.268053663015	1569.36684410524	1785.63489776826	42.2567733951405	5081.7162503396	0.00831545314878937
384	6	142	106	Confocal-GFP	115.5	104.1248904	12.88529587	1434.421387	6800.861816	0.904204618	0.55	FALSE	76	5	32.246456	169.869412	13.03339603	8.57	15.85	17	20	27	37	49	52.15	65.15	0.89288349	0.479639744	17	4750	PID20180216_HumanSlice10	B11	B	11	NA	106_B11_6	592.368569536134	96.678429885353	592.368569536134	96.678429885353	689.046999421487	26.249704749225	5081.7162503396	0.00516551957175311
385	6	142	107	Confocal-GFP	162	80.91168737	11.84500027	8829.767578	6606.932129	0.867819281	0.728089888	FALSE	83	2	26.53571429	128.932398	11.35484029	5.95	11.75	16	19	25	32.25	41	45	60.3	1.244443185	3.229956048	13.25	5201	PID20180216_HumanSlice10	B11	B	11	NA	107_B11_6	2518.5891276893	544.497630187724	2518.5891276893	544.497630187724	3063.08675787703	55.345160202831	5081.7162503396	0.0108910370977782
386	6	142	109	Confocal-GFP	3033	1277.900704	215.4214935	1019.739014	6697.500977	0.994930002	0.241144902	FALSE	295	0	57.11768018	2331.793021	48.28864277	13	17	19	26	39	68	124	163.45	234	1.980210809	4.034276374	42	202882	PID20180216_HumanSlice10	B11	B	11	NA	109_B11_6	1133.61434178843	39.3866446708887	1133.61434178843	39.3866446708887	1173.00098645931	34.2491019803339	5081.7162503396	0.00673967224715571
387	6	142	110	Confocal-GFP	436.5	209.178713	33.18854141	952.8080444	6462.570801	0.95375078	0.46092925	FALSE	152	7	45.73180077	996.1043144	31.5611203	12.21	16	18	22	32	64	97.8	110.95	135.79	1.193530047	0.504078625	42	23872	PID20180216_HumanSlice10	B11	B	11	NA	110_B11_6	6406.36876763406	6460.84697980732	6406.36876763406	6460.84697980732	12867.2157474414	113.433750477719	5081.7162503396	0.0223219370955902
388	6	142	112	Confocal-GFP	110.5	240.291411	27.85288429	1039.864868	6527.736816	0.975709424	0.250283126	FALSE	54	5	75.79106068	66.56351373	8.158646563	10.06	15.3	16	18	22	27.5	35	40.4	51.88	1.214270637	1.934768272	9.5	4924	PID20180216_HumanSlice10	B11	B	11	NA	112_B11_6	41.8494618214558	347.982759255605	41.8494618214558	347.982759255605	389.832221077061	19.7441692931625	5081.7162503396	0.00388533485942727
389	6	142	117	Confocal-GFP	826	587.3523735	100.771698	775.5235596	6245.135254	0.958359008	0.243585963	FALSE	123	0	58.11395487	482.0657584	21.95599596	8.65	16	18	22	31	49.75	72	84.75	107.7	1.241942586	1.175826692	27.75	40867	PID20180216_HumanSlice10	B11	B	11	NA	117_B11_6	5278.41625581356	3324.86253634766	5278.41625581356	3324.86253634766	8603.27879216122	92.7538613328913	5081.7162503396	0.0182524676238451
390	6	142	120	Confocal-GFP	226.5	204.5512965	31.97979927	7576.183105	5905.751953	0.993227409	0.458502024	FALSE	67	5	27.77316294	107.8303341	10.38413858	7	16	17	20	26	33	42	47	57	0.782245019	0.678798475	13	8693	PID20180216_HumanSlice10	B11	B	11	NA	120_B11_6	1220.3901550509	154.24231604149	1220.3901550509	154.24231604149	1374.63247109239	37.0760363454939	5081.7162503396	0.00729596744859893
391	6	142	121	Confocal-GFP	168.5	132.2670257	14.4291935	964.203125	5859.178223	0.79994247	0.495588235	FALSE	100	0	28.67713004	199.8509119	14.13686358	5	14	16	19	25	33	49.8	54.9	80.12	1.62864404	4.04816252	14	6395	PID20180216_HumanSlice10	B11	B	11	NA	121_B11_6	1157.59014846076	294.605024339838	1157.59014846076	294.605024339838	1452.19517280059	38.1076786593016	5081.7162503396	0.0074989780582013
392	6	142	125	Confocal-GFP	648	266.1909056	29.81226349	673.5910645	5640.416992	0.901091813	0.460881935	FALSE	147	0	59.96237443	587.026847	24.22863692	10	16	17	22	34.5	55	76.5	89.25	112.45	1.134331643	0.999740769	33	31276	PID20180216_HumanSlice10	B11	B	11	NA	125_B11_6	1573.67364150149	567.523608144507	1573.67364150149	567.523608144507	2141.197249646	46.2730726194619	5081.7162503396	0.00910579621921425
393	6	142	128	Confocal-GFP	350.5	270.4335462	27.10485649	9007.650391	5473.995117	0.882707617	0.396045198	FALSE	110	0	30.55217391	231.1733648	15.20438637	6.59	13.95	16	20	26	38.25	50	59	81.64	1.421219041	2.960354153	18.25	14054	PID20180216_HumanSlice10	B11	B	11	NA	128_B11_6	576.093747814251	754.639523314207	576.093747814251	754.639523314207	1330.73327112846	36.4792169752649	5081.7162503396	0.00717852299856906
394	6	142	129	Confocal-GFP	601	251.7056242	34.60094833	9666.166992	5488.07666	0.94436254	0.569128788	FALSE	139	3	34.19610195	515.291575	22.70003469	9	16	18	23	35	54	74	83.9	103.98	1.011377899	0.637091618	31	28827	PID20180216_HumanSlice10	B11	B	11	NA	129_B11_6	1561.25306616312	0.555199343688228	1561.25306616312	0.555199343688228	1561.80826550681	39.519719957343	5081.7162503396	0.0077768450677863
395	6	142	130	Confocal-GFP	1459	550.0386654	84.3625946	482.3362122	5505.272461	0.97753559	0.417871975	FALSE	268	0	53.28755559	1782.360285	42.21800902	11	17	19	26	42	73	114	143.9	212.57	1.766914686	3.597567227	47	94598	PID20180216_HumanSlice10	B11	B	11	NA	130_B11_6	0.743201064699187	3478.11974404345	0.743201064699187	3478.11974404345	3478.86294510815	58.9818865848504	5081.7162503396	0.0116066863396611
396	6	142	144	Confocal-GFP	276.5	126.6101716	18.74628448	2098.916504	1104.078003	0.894708563	0.705357143	FALSE	181	11	57.25531915	1339.782836	36.60304409	16	17	19	25	50	80	112.2	133.6	153.44	0.966767023	0.290274631	55	18837	PID20180216_HumanSlice10	B11	B	11	NA	144_B11_6	74.3064170936879	4064.96525012638	74.3064170936879	4064.96525012638	4139.27166722007	64.337171737807	5081.7162503396	0.0126605202983357
397	6	142	147	Confocal-GFP	223.5	125.4385986	12.38426399	9581.226563	311.9934387	0.636792144	0.647826087	FALSE	113	3	33.25090909	317.4461355	17.81701814	6	16	17	21	29	41	58	66.3	94.04	1.47065458	2.705924903	20	9144	PID20180216_HumanSlice10	B11	B	11	NA	147_B11_6	2860.99631131155	127.825629216401	2860.99631131155	127.825629216401	2988.82194052795	54.6701192657191	5081.7162503396	0.0107581999018669
398	6	142	148	Confocal-GFP	310	124.0243852	14.56639957	10556.46777	12162.88281	0.771982373	0.767326733	FALSE	85	5	33.54016621	206.6916	14.37677293	11.2	16	18	22	31	42	55	61	69.4	0.713901657	-0.060581438	20	12108	PID20180216_HumanSlice10	B11	B	11	NA	148_B11_6	29.9392820224061	915.299070288177	29.9392820224061	915.299070288177	945.238352310583	30.7447288540749	5081.7162503396	0.00605006799661832
399	6	142	149	Confocal-GFP	106.5	53.69848418	7.743196011	10577.94922	11885.83594	0.483672083	0.791821561	FALSE	92	14	37.98461538	234.9074556	15.32669095	16	18	19	26	37	46	59.1	65.1	79.68	0.72444895	0.361741395	20	4938	PID20180216_HumanSlice10	B11	B	11	NA	149_B11_6	0.0500103769001843	842.529574849591	0.0500103769001843	842.529574849591	842.579585226491	29.0272214520524	5081.7162503396	0.00571209017231385
400	6	142	150	Confocal-GFP	2333	995.5087892	111.0705948	1703.544678	11629.29297	0.979690702	0.255279571	FALSE	254	0	53.15654718	1835.230065	42.83958526	9	16	17	23	36	72	118	147	198	1.567268463	2.098817237	49	145330	PID20180216_HumanSlice10	B11	B	11	NA	150_B11_6	751622.114171954	697918.289058201	751622.114171954	697918.289058201	1449540.40323015	1203.96860558328	5081.7162503396	0.236921651322587
401	6	142	151	Confocal-GFP	2154.5	616.2224308	57.54188538	7938.027832	10435.1084	0.835861535	0.444455905	FALSE	185	0	54.50686071	1637.805046	40.46980413	8	15	17	22	37	82	119	135.8	158	0.961665736	-0.195723609	60	131089	PID20180216_HumanSlice10	B11	B	11	NA	151_B11_6	515.431884765625	2.62478881439866	515.431884765625	2.62478881439866	518.056673580024	22.7608583665033	5081.7162503396	0.00447897073453919
402	6	142	152	Confocal-GFP	109.5	112.9533172	15.66311359	8160.972656	10252.73145	0.912358364	0.51048951	FALSE	47	3	32.8272036	72.57248521	8.518948598	4	13.75	15	18	22.5	28.25	35	40	45	0.59856738	0.219777916	10.25	3690	PID20180216_HumanSlice10	B11	B	11	NA	152_B11_6	6782.02105606275	328.409421084946	6782.02105606275	328.409421084946	7110.43047714769	84.3233685116273	5081.7162503396	0.0165934822720557
403	6	142	154	Confocal-GFP	4687.5	834.6143466	76.28476715	1914.963623	9991.21582	0.712380622	0.522808387	FALSE	239	0	57.67224863	1263.332305	35.54338624	8.23	17	21	32	51	77	107	128	172	1.195090431	1.703070641	45	294482	PID20180216_HumanSlice10	B11	B	11	NA	154_B11_6	2617.07435670778	3500.15514132776	2617.07435670778	3500.15514132776	6117.22949803554	78.2127195412328	5081.7162503396	0.0153910048669101
404	6	142	155	Confocal-GFP	434	178.793937	22.19882965	7375.505859	9579.251953	0.881746452	0.709150327	FALSE	95	3	46.63753389	326.6504207	18.07347285	13.06	17	20	25	37	53	66	73.7	85.94	0.561694296	-0.396812982	28	20601	PID20180216_HumanSlice10	B11	B	11	NA	155_B11_6	22.9772300108467	204.959480756834	22.9772300108467	204.959480756834	227.93671076768	15.0975730091853	5081.7162503396	0.0029709594683049
405	6	142	159	Confocal-GFP	1602	777.9452999	63.82884216	9475.477539	8148.439941	0.92460589	0.374736842	FALSE	116	0	36.02503912	348.1965561	18.66002562	9	16	17	21	31	46	64	72	91.68	1.020016242	0.705768634	25	69060	PID20180216_HumanSlice10	B11	B	11	NA	159_B11_6	1442.07092870294	78.7049671827359	1442.07092870294	78.7049671827359	1520.77589588568	38.9971267644897	5081.7162503396	0.00767400713526333
406	6	142	160	Confocal-GFP	135.5	153.2375883	13.02858448	11565.85645	7870.428711	0.779212237	0.448675497	FALSE	45	0	21.35887025	60.34527089	7.768221862	3.94	6	11	16	19	23	29	34	43.03	0.532472565	1.259042181	7	3942	PID20180216_HumanSlice10	B11	B	11	NA	160_B11_6	417.69140625	27.2353515625	417.69140625	27.2353515625	444.9267578125	21.0932870319564	5081.7162503396	0.00415081952490889
407	6	142	161	Confocal-GFP	5395	611.9797901	68.3787384	198.7889709	7742.928711	0.904185684	0.751549767	FALSE	88	0	24.56856839	97.53658115	9.876061014	5	10	13	18	24	30	38	42	51	0.602061339	0.853815299	12	138665	PID20180216_HumanSlice10	B11	B	11	NA	161_B11_6	595.497467774361	3445.31163018774	595.497467774361	3445.31163018774	4040.8090979621	63.5673587461529	5081.7162503396	0.0125090334868471
408	6	142	162	Confocal-GFP	1567	560.3818114	41.73884583	2257.446533	7704.590332	0.668258537	0.443595188	FALSE	206	0	50.59187082	1624.803921	40.3088566	3	11	16	22	35	68	116	137	173	1.338580201	1.078124528	46	90863	PID20180216_HumanSlice10	B11	B	11	NA	162_B11_6	845.111470781619	3558.80993980068	845.111470781619	3558.80993980068	4403.9214105823	66.3620479685663	5081.7162503396	0.0130589833629793
409	6	142	163	Confocal-GFP	1078	496.7838321	72.58577728	1373.870728	7670.620117	0.932582723	0.326617179	FALSE	179	3	54.245121	1277.365365	35.74024852	13.8	16	18	26	42	79	110	124	149.4	0.960698171	-0.00184531	53	69488	PID20180216_HumanSlice10	B11	B	11	NA	163_B11_6	3337.23402236478	606.053998730917	3337.23402236478	606.053998730917	3943.2880210957	62.7956051097185	5081.7162503396	0.012357164787688
410	6	142	165	Confocal-GFP	891	268.1909057	32.44209671	7208.351563	6994.312012	0.822725013	0.576326003	FALSE	316	0	70.558	4628.660636	68.03426075	8	16	18	24	39	94	187	221	272.03	1.489793566	1.192481078	70	70558	PID20180216_HumanSlice10	B11	B	11	NA	165_B11_6	1949.17084484221	66.9951744633644	1949.17084484221	66.9951744633644	2016.16601930558	44.9017373751348	5081.7162503396	0.00883593950609386
411	6	142	166	Confocal-GFP	2240.5	1030.520982	124.907402	822.824707	6541.477539	0.993594637	0.39686476	FALSE	149	0	43.47606483	749.7729853	27.38198286	9	16	17	22	34	59	86	98.4	120.48	1.090497864	0.486300232	37	115342	PID20180216_HumanSlice10	B11	B	11	NA	166_B11_6	179.753722422302	371.427752996539	179.753722422302	371.427752996539	551.181475418841	23.4772544267604	5081.7162503396	0.00461994595333643
412	6	142	167	Confocal-GFP	1906.5	888.2123261	137.8171082	652.4211426	6381.449219	0.993426201	0.312823037	FALSE	100	0	32.07641343	254.4089136	15.95020105	5	12	16	20	29	40.25	53	64	82	1.104413185	1.45196039	20.25	72621	PID20180216_HumanSlice10	B11	B	11	NA	167_B11_6	78.7699596096336	9.48688048608374	78.7699596096336	9.48688048608374	88.2568400957173	9.39451116853439	5081.7162503396	0.00184868865275714
413	6	142	169	Confocal-GFP	113	93.3969686	10.25438976	1074.114868	6319.438477	0.800278539	0.572151899	FALSE	49	0	22.98684211	70.82877424	8.41598326	3.53	9	13.1	18	23	28	31	40.35	45	0.352922359	0.795912455	10	3494	PID20180216_HumanSlice10	B11	B	11	NA	169_B11_6	1102.72311292562	104.462790255603	1102.72311292562	104.462790255603	1207.18590318123	34.7445809181983	5081.7162503396	0.0068371745305292
414	6	142	171	Confocal-GFP	206	90.91168737	12.14522076	8257.358398	6019.070801	0.616655026	0.693602694	FALSE	142	8	58.83265306	1195.037301	34.56931155	14.32	17.2	20	30	49	83	110.8	125.8	141	0.669772149	-0.562848959	53	14414	PID20180216_HumanSlice10	B11	B	11	NA	171_B11_6	2172.79805881155	4602.31064587019	2172.79805881155	4602.31064587019	6775.10870468174	82.311048497038	5081.7162503396	0.0161974900687415
415	6	142	173	Confocal-GFP	6707.5	1874.951564	190.6063538	466.5611267	5846.342773	0.982465377	0.381747816	FALSE	229	0	34.46832706	795.0468719	28.19657553	6	12	15	19	26	37	55	93.75	165.35	3.132615491	11.36457536	18	252571	PID20180216_HumanSlice10	B11	B	11	NA	173_B11_6	12909.6766712187	557.402587890625	12909.6766712187	557.402587890625	13467.0792591094	116.047745601151	5081.7162503396	0.0228363292801709
416	6	142	174	Confocal-GFP	3200	1334.729132	70.760849	8004.390137	5418.238281	0.571577499	0.313541054	FALSE	357	0	54.65972778	2217.000041	47.0850299	9	16	18	24	37	66	125	163	220.08	1.886915092	3.51555108	42	204810	PID20180216_HumanSlice10	B11	B	11	NA	174_B11_6	203.25737273091	1078.07050531225	203.25737273091	1078.07050531225	1281.32787804316	35.7956404893551	5081.7162503396	0.00704400614397999
417	6	142	175	Confocal-GFP	157.5	230.4924209	19.97945404	576.5192261	5476.381348	0.332964929	0.248618785	FALSE	100	4	25.19446094	182.8768424	13.52319646	9	16	17	19	25	36	46.9	56	70.47	1.456517116	3.110503546	17	7263	PID20180216_HumanSlice10	B11	B	11	NA	175_B11_6	2837.79902548621	4225.38090858485	2837.79902548621	4225.38090858485	7063.17993407106	84.0427268362412	5081.7162503396	0.0165382565054916
418	6	142	177	Confocal-GFP	12818.5	2747.666415	246.794632	485.3224487	5377.733398	0.977527657	0.336664478	FALSE	568	0	62.00480873	5385.738081	73.38758806	0	4	10	21	38	71	135	218	394	2.880465616	9.853947341	50	863913	PID20180216_HumanSlice10	B11	B	11	NA	177_B11_6	2353.43423771329	6285.12939790087	2353.43423771329	6285.12939790087	8638.56363561415	92.9438735776283	5081.7162503396	0.0182898589765647
419	6	142	180	Confocal-GFP	159	73.25483322	10.86393642	8269.094727	4894.075684	0.818612519	0.795	FALSE	115	16	44.16842105	448.561108	21.17926127	16	17.45	19	25.25	42	60	72.1	82.1	100.11	0.634139603	-0.238956532	34.75	8392	PID20180216_HumanSlice10	B11	B	11	NA	180_B11_6	297.023681640625	3524.92668401462	297.023681640625	3524.92668401462	3821.95036565524	61.821924635644	5081.7162503396	0.0121655601356161
420	6	142	181	Confocal-GFP	1548	259.7056243	35.56856918	9349.709961	4650.5	0.817338469	0.818181818	FALSE	345	5	98.2140266	3453.9288	58.77013527	16	20	24	51.25	97	130.75	164.7	200.7	292	0.885583358	1.306734597	79.5	162446	PID20180216_HumanSlice10	B11	B	11	NA	181_B11_6	364.944323562226	9058.15042606779	364.944323562226	9058.15042606779	9423.09474963001	97.0726261601591	5081.7162503396	0.01910233105866
421	6	142	182	Confocal-GFP	199.5	95.29646313	13.85723209	5985.807129	4744.354004	0.834524088	0.7125	FALSE	91	7	48.25041369	310.9360391	17.63337855	9	16	18	25	34	48.75	62.3	71	88	0.764585244	0.090556674	23.75	9021	PID20180216_HumanSlice10	B11	B	11	NA	182_B11_6	1320.90363580062	1711.6077971827	1320.90363580062	1711.6077971827	3032.51143298332	55.0682434165402	5081.7162503396	0.0108365443294596
422	6	142	183	Confocal-GFP	1371	750.6315918	62.32114792	8547.75293	4628.205566	0.679851056	0.231509625	FALSE	253	0	54.23357228	2295.23039	47.90856281	9.73	16	18	23	35	65	132.7	171	213.27	1.780023216	2.46120301	42	90787	PID20180216_HumanSlice10	B11	B	11	NA	183_B11_6	1906.29453484381	6845.38088729148	1906.29453484381	6845.38088729148	8751.6754221353	93.5503897487087	5081.7162503396	0.0184092116009935
423	6	142	188	Confocal-GFP	808.5	359.6883793	43.309021	421.2032471	2484.600586	0.928547554	0.41578812	FALSE	145	0	37.62447699	512.1947565	22.63172014	7	15	17	22	30	47.25	68	84.5	115	1.501102238	2.407181276	25.25	35969	PID20180216_HumanSlice10	B11	B	11	NA	188_B11_6	2224.28758765896	1791.87681788036	2224.28758765896	1791.87681788036	4016.16440553933	63.3732152059474	5081.7162503396	0.0124708291616464
424	6	142	19	Confocal-GFP	505	112.7106768	15.75597	9659.267578	7088.609863	0.653011726	0.893015031	FALSE	293	8	104.3297101	4367.746364	66.08892769	16	18	24.1	40	95.5	157	199	214	249.45	0.371263329	-0.95784899	117	57590	PID20180216_HumanSlice10	B11	B	11	NA	19_B11_6	249.880755218701	32.34765625	249.880755218701	32.34765625	282.228411468701	16.7996550996948	5081.7162503396	0.0033059018394764
425	6	142	191	Confocal-GFP	160	94.22539556	11.34169769	6762.571289	974.1871338	0.759970796	0.64516129	FALSE	122	5	40.42713568	654.5863993	25.58488615	10.96	15.9	18	21	31	51	80.4	95.3	117.08	1.263006272	0.818491706	30	8045	PID20180216_HumanSlice10	B11	B	11	NA	191_B11_6	129.935513953493	1064.61367423409	129.935513953493	1064.61367423409	1194.54918818759	34.5622509132086	5081.7162503396	0.00680129491899491
426	6	142	193	Confocal-GFP	313	128.8528123	20.76031303	2247.63208	11347.30273	0.946112459	0.756952842	FALSE	105	3	41.6557377	416.4661829	20.4075031	8.95	16	19.5	24	36.5	56	71.5	77	92	0.599111144	-0.470891162	32	15246	PID20180216_HumanSlice10	B11	B	11	NA	193_B11_6	0.0887152182008866	1168.65182880251	0.0887152182008866	1168.65182880251	1168.74054402071	34.1868475297257	5081.7162503396	0.00672742157286745
427	6	142	194	Confocal-GFP	2227	754.4894567	55.04962158	1974.638794	10559.08203	0.778738874	0.539813356	FALSE	110	0	29.24112076	197.3045285	14.04651304	6	11	15	19	26	37	49	56	72	1.095776441	1.734945295	18	74097	PID20180216_HumanSlice10	B11	B	11	NA	194_B11_6	223.625166626402	412.994657952923	223.625166626402	412.994657952923	636.619824579325	25.2313262548627	5081.7162503396	0.00496511906842035
428	6	142	197	Confocal-GFP	190	112.3675307	14.8548708	1842.70813	8854.943359	0.861374169	0.586419753	FALSE	64	3	29.91101695	155.3098786	12.46233841	8.7	14.75	16	20	28	37	48	53.25	62.3	0.661130577	-0.092542214	17	7059	PID20180216_HumanSlice10	B11	B	11	NA	197_B11_6	57.2504997568347	2457.5063223906	57.2504997568347	2457.5063223906	2514.75682214744	50.1473510980135	5081.7162503396	0.00986819189179685
429	6	142	199	Confocal-GFP	1234	614.8082174	86.96335602	1759.344238	8386.452148	0.984641117	0.334190928	FALSE	123	0	36.42115903	307.1413582	17.52544887	11	16	18	23	33	46	61	71	86.17	1.037977864	1.175543984	23	54049	PID20180216_HumanSlice10	B11	B	11	NA	199_B11_6	1215.50797902651	0.738525390625	1215.50797902651	0.738525390625	1216.24650441713	34.8747258687023	5081.7162503396	0.00686278496292895
430	6	142	201	Confocal-GFP	200.5	154.066015	25.81172752	1291.151001	7712.863281	0.974811962	0.461449942	FALSE	84	11	32.89353612	214.6806807	14.65198555	13.62	16	17	21	30	41.5	52	61	76.76	1.022920631	0.751485624	20.5	8651	PID20180216_HumanSlice10	B11	B	11	NA	201_B11_6	802.607144623685	7.69195833984494	802.607144623685	7.69195833984494	810.29910296353	28.4657531599557	5081.7162503396	0.00560160224570851
431	6	142	202	Confocal-GFP	174.5	186.2081507	23.14636993	1214.918457	7773.227539	0.952020457	0.36814346	FALSE	61	4	34.01613033	82.78662243	9.098715428	5.5	11.5	15	18	23	30	36	40.5	50.5	0.681093503	1.163807728	12	6113	PID20180216_HumanSlice10	B11	B	11	NA	202_B11_6	538.079143220091	4428.61647271824	538.079143220091	4428.61647271824	4966.69561593833	70.4747870939553	5081.7162503396	0.0138683042543443
432	6	142	204	Confocal-GFP	116	65.25483322	9.221578598	1163.897095	7616.319824	0.413842044	0.707317073	FALSE	143	6	44.40559441	943.7795491	30.72099525	9.52	17	18	21.5	31	57.5	92.8	116.5	133.44	1.325502071	0.965130676	36	6350	PID20180216_HumanSlice10	B11	B	11	NA	204_B11_6	4650.21773817502	158.221505003784	4650.21773817502	158.221505003784	4808.43924317881	69.3429105473574	5081.7162503396	0.0136455691603645
433	6	142	205	Confocal-GFP	3169.5	1692.29976	299.7410584	1355.557373	7476.79248	0.997552436	0.164987897	FALSE	514	6	74.79075805	5820.164421	76.29000211	15	17	19	27	47	89.25	162	232	393.49	2.437926075	6.670855119	62.25	288094	PID20180216_HumanSlice10	B11	B	11	NA	205_B11_6	2749.96031232408	6497.63515456805	2749.96031232408	6497.63515456805	9247.59546689214	96.1644189234882	5081.7162503396	0.0189236104863316
434	6	142	207	Confocal-GFP	274	106.7106767	16.16312599	846.8185425	6641.520996	0.887675302	0.782857143	FALSE	71	7	30.00628931	126.2452435	11.23589086	11	16	17	22	29	37	44.3	49.15	64.83	0.819574935	0.857960998	15	9542	PID20180216_HumanSlice10	B11	B	11	NA	207_B11_6	979.379772702927	18.195556640625	979.379772702927	18.195556640625	997.575329343552	31.5844159253191	5081.7162503396	0.00621530490278917
435	6	142	210	Confocal-GFP	156.5	140.2670258	20.50321007	648.9959717	6592.371582	0.977644406	0.553982301	FALSE	50	4	22.58139535	62.59686317	7.911817943	6	11	15	18	21	26.5	33.6	37.3	44	0.626737748	0.581398897	8.5	4855	PID20180216_HumanSlice10	B11	B	11	NA	210_B11_6	369.602032271338	37.2171495434018	369.602032271338	37.2171495434018	406.81918181474	20.1697590916386	5081.7162503396	0.00396908408459263
436	6	142	217	Confocal-GFP	167	87.74011433	10.97661686	1305.822876	6203.60791	0.33796095	0.710638298	FALSE	92	5	24.83333333	114.2859477	10.69046059	7.03	12	15	18	22	30	38	41	54	1.798171969	7.299754746	12	5066	PID20180216_HumanSlice10	B11	B	11	NA	217_B11_6	4213.05897910257	8.383966578067	4213.05897910257	8.383966578067	4221.44294568063	64.9726322822204	5081.7162503396	0.0127855687097599
437	6	142	218	Confocal-GFP	122.5	151.0954529	25.79630852	642.9697266	6166.57959	0.986855642	0.431338028	FALSE	74	4	30.22580645	154.5296566	12.4309958	12.85	16	17.5	22	27	35.75	47	53	69.75	1.167218983	1.447665862	13.75	5622	PID20180216_HumanSlice10	B11	B	11	NA	218_B11_6	1401.04090040527	952.150314166491	1401.04090040527	952.150314166491	2353.19121457176	48.5097022725532	5081.7162503396	0.00954592895054136
438	6	142	219	Confocal-GFP	431	229.4213537	40.73712158	719.836731	6157.947266	0.99098268	0.552210122	FALSE	142	6	43.1121673	623.7117531	24.97422177	11	16	18	23.25	36	55.75	78	94.75	119	1.174608728	1.096505556	32.5	22677	PID20180216_HumanSlice10	B11	B	11	NA	219_B11_6	789.255356009981	285.68919888964	789.255356009981	285.68919888964	1074.94455489962	32.7863470807533	5081.7162503396	0.00645182561670229
439	6	142	221	Confocal-GFP	428	154.1665206	22.19882965	8878.691406	5984.620605	0.902508822	0.655938697	FALSE	132	2	35.03599508	474.477539	21.78250534	12	16	18	23	34	54	72	83.45	99.09	0.953850609	0.406498376	31	19921	PID20180216_HumanSlice10	B11	B	11	NA	221_B11_6	528.955104952606	3007.35485681603	528.955104952606	3007.35485681603	3536.30996176864	59.4668812177723	5081.7162503396	0.0117021254805005
440	6	142	222	Confocal-GFP	313.5	128.6101717	22.35954285	1065.897705	5548.092285	0.95135479	0.716571429	FALSE	143	6	47.26975477	759.3305021	27.55595221	14.66	17	19	26	41	61	87	107.7	126.7	1.152387869	0.901924562	35	17348	PID20180216_HumanSlice10	B11	B	11	NA	222_B11_6	2726.13492260959	145.645313089605	2726.13492260959	145.645313089605	2871.7802356992	53.588993605956	5081.7162503396	0.0105454517659019
441	6	142	223	Confocal-GFP	4151.5	1059.609295	124.3327789	374.9914551	5457.20752	0.976356569	0.431145498	FALSE	165	0	47.16136066	708.6577831	26.62062702	5	16	18	27	42	62	84	98	129	1.047227257	1.227876641	35	216282	PID20180216_HumanSlice10	B11	B	11	NA	223_B11_6	804.252420469681	219.135381581298	804.252420469681	219.135381581298	1023.38780205098	31.9904329769226	5081.7162503396	0.00629520252626951
442	6	142	225	Confocal-GFP	966.5	474.1980457	56.89526367	262.7289124	5426.901855	0.98527437	0.545736872	FALSE	66	1	24.73920553	80.98898106	8.999387816	7	12	15	18	24	30	36	40	51.43	0.663869771	1.151871145	12	28648	PID20180216_HumanSlice10	B11	B	11	NA	225_B11_6	5167.62135100549	178.995125756834	5167.62135100549	178.995125756834	5346.61647676233	73.1205612448532	5081.7162503396	0.0143889500402481
443	6	142	226	Confocal-GFP	125.5	200.6934316	30.02940369	371.9391174	5392.276367	0.992491462	0.381458967	FALSE	67	2	24.59615385	75.68306213	8.699601263	10.07	16	16	18.75	22	28.25	37.3	42	51.58	1.28000071	2.750077953	9.5	5116	PID20180216_HumanSlice10	B11	B	11	NA	226_B11_6	880.163018654224	182.566550334939	880.163018654224	182.566550334939	1062.72956898916	32.5995332633638	5081.7162503396	0.0064150636630263
444	6	142	227	Confocal-GFP	435	142.5096663	21.6545105	6868.728516	5106.296387	0.845519032	0.68503937	FALSE	140	5	50.65991903	1010.009851	31.78065215	8.93	15.65	18	24	40	74	99	110	128.21	0.730027202	-0.576219231	50	25026	PID20180216_HumanSlice10	B11	B	11	NA	227_B11_6	149.954866307246	596.618777459957	149.954866307246	596.618777459957	746.573643767203	27.323499844771	5081.7162503396	0.00537682517061929
445	6	142	229	Confocal-GFP	130.5	63.84061956	8.584144592	574.3326416	4038.339355	0.617206879	0.800613497	FALSE	79	5	29.14012739	125.8274981	11.21728568	9.68	16	17	20	28	34	45	51	58.08	0.994956615	1.812650423	14	4575	PID20180216_HumanSlice10	B11	B	11	NA	229_B11_6	943.105451240483	99.1765023876007	943.105451240483	99.1765023876007	1042.28195362808	32.2843917958521	5081.7162503396	0.00635304889242776
446	6	142	234	Confocal-GFP	778	217.5634892	19.98153877	6384.197266	2761.809814	0.392144682	0.776447106	FALSE	94	0	25.57572254	198.5009135	14.08903522	4	10	13	17	22	30	44	54	76.36	1.727028384	3.903981736	13	22123	PID20180216_HumanSlice10	B11	B	11	NA	234_B11_6	817.574631800662	4622.07444050558	817.574631800662	4622.07444050558	5439.64907230624	73.7539766541862	5081.7162503396	0.0145135960019919
447	6	142	235	Confocal-GFP	663	225.5634892	31.9341526	137.4668427	2515.692627	0.929277013	0.663663664	FALSE	190	6	64.52387268	1758.718926	41.93708295	13.53	17	20	28	55	91	130.7	149.35	174.47	0.84160788	-0.159313159	63	48651	PID20180216_HumanSlice10	B11	B	11	NA	235_B11_6	544.141613677387	1849.10500749084	544.141613677387	1849.10500749084	2393.24662116823	48.9208199151264	5081.7162503396	0.00962683028826278
448	6	142	236	Confocal-GFP	705.5	134.9533173	21.02058029	11909.8916	2538.49585	0.80666865	0.890782828	FALSE	230	10	90.35910878	2713.126611	52.08768195	16	19	24	44	86	132	161	180.9	210	0.370829074	-0.827314444	88	68944	PID20180216_HumanSlice10	B11	B	11	NA	236_B11_6	1638.58911066022	679.457573889639	1638.58911066022	679.457573889639	2318.04668454986	48.1460972930295	5081.7162503396	0.0094743773404924
449	6	142	238	Confocal-GFP	288	188.450791	17.04953384	57.34872437	391.6617432	0.817714407	0.548571429	FALSE	53	0	21.32328767	67.57219741	8.220230983	1.64	9	11.4	16	20	27	31	36	43.36	0.380014483	0.63396766	11	7783	PID20180216_HumanSlice10	B11	B	11	NA	238_B11_6	28.3819651561464	6778.29703647924	28.3819651561464	6778.29703647924	6806.67900163538	82.5025999689427	5081.7162503396	0.0162351843166035
450	6	142	239	Confocal-GFP	213.5	135.5807341	14.06619453	10309.51074	12122.4541	0.791387431	0.586538462	FALSE	64	4	22.22014925	73.41795222	8.56842764	4.67	8	11	17	21	28	32	35.65	43.65	0.530505061	1.688824602	11	5955	PID20180216_HumanSlice10	B11	B	11	NA	239_B11_6	NA	NA	0	0	NA	0	5081.7162503396	0
451	6	142	240	Confocal-GFP	324	152.308656	15.31205082	11707.49805	11511.35547	0.715702803	0.675703858	FALSE	56	0	21.44155844	66.70892225	8.167553015	3	9	12	16	20	26	33	35	45.48	0.616729363	1.354446399	10	8255	PID20180216_HumanSlice10	B11	B	11	NA	240_B11_6	NA	NA	0	0	NA	0	5081.7162503396	0
452	6	142	241	Confocal-GFP	142	81.74011409	14.57550049	2384.939209	10802.47363	0.946959756	0.70471464	FALSE	49	5	22.77840909	81.07021565	9.003900024	6.75	10	12	17	21	28	36	40.25	47.5	0.700019633	0.292436707	11	4009	PID20180216_HumanSlice10	B11	B	11	NA	241_B11_6	NA	NA	0	0	NA	0	5081.7162503396	0
453	6	142	242	Confocal-GFP	264	116.7106769	16.48804474	2597.596924	10606.85059	0.909993495	0.741573034	FALSE	80	4	27.73482428	154.610193	12.43423472	7.12	13	16	19	25	33	42	52.8	68.76	1.254507875	2.048866011	14	8681	PID20180216_HumanSlice10	B11	B	11	NA	242_B11_6	NA	NA	0	0	NA	0	5081.7162503396	0
454	6	142	243	Confocal-GFP	757	196.9360724	19.69442177	7486.664063	9763.875977	0.344185553	0.780814853	FALSE	78	2	30.64874552	171.6806824	13.10269752	7.36	13	16	21	29	38	50	55	66.64	0.610400255	0.091038963	17	25653	PID20180216_HumanSlice10	B11	B	11	NA	243_B11_6	NA	NA	0	0	NA	0	5081.7162503396	0
455	6	142	244	Confocal-GFP	771.5	268.4335463	28.1135273	7748.625	8590.691406	0.829840324	0.599223301	FALSE	133	5	39.29772727	406.6431767	20.16539552	8.79	16	17	24	35	51	66	78	102	1.064537467	1.304595783	27	34582	PID20180216_HumanSlice10	B11	B	11	NA	244_B11_6	NA	NA	0	0	NA	0	5081.7162503396	0
456	6	142	245	Confocal-GFP	193	114.710677	14.7563448	2182.822998	8186.29541	0.854721277	0.6176	FALSE	67	2	29.49377593	131.2458119	11.45625645	8.8	15	17	21	28	37	46	49	58	0.559457198	-0.08848186	16	7108	PID20180216_HumanSlice10	B11	B	11	NA	245_B11_6	NA	NA	0	0	NA	0	5081.7162503396	0
457	6	142	246	Confocal-GFP	208	75.74011421	11.43485546	2207.974365	8155.746094	0.772006678	0.842105263	FALSE	158	12	51.28870293	781.6614205	27.95820846	13.76	18	19.8	29	47	66.5	87.2	99.1	139.34	1.012413862	1.055505867	37.5	12258	PID20180216_HumanSlice10	B11	B	11	NA	246_B11_6	NA	NA	0	0	NA	0	5081.7162503396	0
458	6	142	247	Confocal-GFP	775.5	181.3797237	22.15098763	8074.935059	7998.486328	0.804737149	0.811616954	FALSE	109	4	42.88705882	293.1566561	17.12181813	12	18	21	30	42	54	65	72	90	0.458649641	0.126559843	24	36454	PID20180216_HumanSlice10	B11	B	11	NA	247_B11_6	NA	NA	0	0	NA	0	5081.7162503396	0
459	6	142	248	Confocal-GFP	274.5	131.7817444	17.1193924	7304.541504	7960.168945	0.886265057	0.621040724	FALSE	80	8	32.71212121	168.5140955	12.98129791	14	16	17	23	31	39	51	57	71.55	0.866604788	0.744554567	16	10795	PID20180216_HumanSlice10	B11	B	11	NA	248_B11_6	NA	NA	0	0	NA	0	5081.7162503396	0
460	6	142	249	Confocal-GFP	310.5	215.6639942	16.0034771	7988.545898	7964.157715	0.383830057	0.535344828	FALSE	85	0	24.75376884	186.5926366	13.65989153	1	9	11	16	20.5	31	46	52	68.03	1.28543315	1.85346788	15	9852	PID20180216_HumanSlice10	B11	B	11	NA	249_B11_6	NA	NA	0	0	NA	0	5081.7162503396	0
461	6	142	250	Confocal-GFP	244	156.1665206	18.31277084	1347.124756	7911.4375	0.919042428	0.638743455	FALSE	63	0	23.14563107	120.7134194	10.98696589	3	7	10	17	21	29	39	44	52	0.739604387	0.707073278	12	7152	PID20180216_HumanSlice10	B11	B	11	NA	250_B11_6	NA	NA	0	0	NA	0	5081.7162503396	0
462	6	142	251	Confocal-GFP	109	128.3675308	19.67812157	1173.134155	7884.913574	0.97818728	0.453222453	FALSE	50	3	23.39877301	62.49742181	7.90553109	8.24	13.2	16	18	22	27	33.8	38.9	47.38	0.921367527	1.347268022	9	3814	PID20180216_HumanSlice10	B11	B	11	NA	251_B11_6	NA	NA	0	0	NA	0	5081.7162503396	0
463	6	142	252	Confocal-GFP	681.5	362.6589417	58.0512619	1495.346436	7852.351074	0.988936933	0.486959628	FALSE	154	1	41.38647343	732.8554692	27.07130343	8.27	16	17	23	33	49	84	106	127.92	1.591008355	2.169202994	26	34268	PID20180216_HumanSlice10	B11	B	11	NA	252_B11_6	NA	NA	0	0	NA	0	5081.7162503396	0
464	6	142	253	Confocal-GFP	145.5	152.066015	13.68388939	1132.880493	7827.325684	0.810196068	0.500860585	FALSE	74	5	21.39613527	59.74645849	7.729583332	7	11	13	17	21	25.5	30	33.7	41.94	1.742206103	9.374615339	8.5	4429	PID20180216_HumanSlice10	B11	B	11	NA	253_B11_6	NA	NA	0	0	NA	0	5081.7162503396	0
465	6	142	254	Confocal-GFP	335.5	173.3797235	16.48299599	7887.890137	7454.396973	0.697766251	0.596975089	FALSE	68	0	28.3226601	166.4008166	12.89964405	6.05	13	15.5	18	25	37	48	52.75	61.9	0.687147582	-0.162996002	19	11499	PID20180216_HumanSlice10	B11	B	11	NA	254_B11_6	NA	NA	0	0	NA	0	5081.7162503396	0
466	6	142	255	Confocal-GFP	257.5	120.1248903	17.6157093	1209.05188	7303.354492	0.929301753	0.743145743	FALSE	66	8	27.7012987	101.1185697	10.05577296	10.14	15	17	20	26	34	41.3	45.65	59.58	0.874331041	0.888123073	14	8532	PID20180216_HumanSlice10	B11	B	11	NA	255_B11_6	NA	NA	0	0	NA	0	5081.7162503396	0
467	6	142	256	Confocal-GFP	112.5	95.98275507	12.06683636	1650.690918	7200.231445	0.910146934	0.589005236	FALSE	74	6	27.1503268	119.3826306	10.92623588	9.52	16	17	20	24	33	40	49.2	61.28	1.310729701	2.413341428	13	4154	PID20180216_HumanSlice10	B11	B	11	NA	256_B11_6	NA	NA	0	0	NA	0	5081.7162503396	0
468	6	142	257	Confocal-GFP	301	169.9655097	22.04296303	819.5075684	6839.072266	0.82743419	0.493038493	FALSE	97	9	37.57027027	327.536954	18.09798204	14	16	18	23	34	48	65	71.55	86.62	0.87290079	0.091513894	25	13901	PID20180216_HumanSlice10	B11	B	11	NA	257_B11_6	NA	NA	0	0	NA	0	5081.7162503396	0
469	6	142	258	Confocal-GFP	215.5	147.580734	16.68651962	7900.353516	6714.535645	0.746275993	0.493699885	FALSE	82	3	29.0942029	185.1650389	13.60753611	8.75	13.75	16	19	25.5	36	49	57.5	69	1.146809378	1.220090603	17	8030	PID20180216_HumanSlice10	B11	B	11	NA	258_B11_6	NA	NA	0	0	NA	0	5081.7162503396	0
470	6	142	259	Confocal-GFP	313.5	159.7228693	21.42053413	7975.526855	6708.883301	0.933509894	0.600574713	FALSE	82	0	30.04232804	182.622547	13.51379099	2	12	16	20	28	38	49	54	72.46	0.843558034	0.963204612	18	11356	PID20180216_HumanSlice10	B11	B	11	NA	259_B11_6	NA	NA	0	0	NA	0	5081.7162503396	0
471	6	142	260	Confocal-GFP	192	126.8528123	19.13833046	983.2245483	6611.528809	0.953162318	0.628477905	FALSE	66	1	25.58196721	94.70229777	9.731510559	8.43	13.15	16	19	24	31	38	42.85	54.57	0.907000308	1.647075377	12	6242	PID20180216_HumanSlice10	B11	B	11	NA	260_B11_6	NA	NA	0	0	NA	0	5081.7162503396	0
472	6	142	261	Confocal-GFP	585	181.1370828	22.19882965	356.0944214	5912.79834	0.817795541	0.77176781	FALSE	64	1	28.50454545	111.0408884	10.53759405	7.59	14.95	16	21	27	36	42	47	57	0.513824371	0.254771183	15	18813	PID20180216_HumanSlice10	B11	B	11	NA	261_B11_6	NA	NA	0	0	NA	0	5081.7162503396	0
473	6	142	262	Confocal-GFP	362	266.0487704	39.86845016	8765.600586	5905.490723	0.990793912	0.524257784	FALSE	98	7	29.00211864	151.3410972	12.30207695	9	14	16	20	27	35.25	45	52.45	67.16	1.262436847	2.777044087	15.25	13689	PID20180216_HumanSlice10	B11	B	11	NA	262_B11_6	NA	NA	0	0	NA	0	5081.7162503396	0
474	6	142	263	Confocal-GFP	288.5	168.4091612	23.77939606	8119.023926	5677.532715	0.963447867	0.620430108	FALSE	95	0	31.94428969	239.3116596	15.46970134	8.58	16	17	20	28	40	53.2	64	78.1	1.107504182	1.218887565	20	11468	PID20180216_HumanSlice10	B11	B	11	NA	263_B11_6	NA	NA	0	0	NA	0	5081.7162503396	0
475	6	142	264	Confocal-GFP	321	119.0538226	20.50321007	243.4541626	5478.686523	0.93783697	0.770708283	FALSE	54	3	25.09677419	82.57665626	9.087169871	6.71	11	13.1	19	24.5	31	36	41.45	49.29	0.374699953	0.112936458	12	9336	PID20180216_HumanSlice10	B11	B	11	NA	264_B11_6	NA	NA	0	0	NA	0	5081.7162503396	0
476	6	142	265	Confocal-GFP	105.5	217.3208485	17.75816917	187.3037109	5435.897949	0.859664631	0.265743073	FALSE	56	6	21.5492228	54.8175253	7.403885825	6.92	10	15.2	17	21	25	30	34	44.48	1.188488048	3.131598501	8	4159	PID20180216_HumanSlice10	B11	B	11	NA	265_B11_6	NA	NA	0	0	NA	0	5081.7162503396	0
477	6	142	266	Confocal-GFP	266.5	122.2670257	13.78339767	438.6148376	5195.993652	0.472733848	0.714477212	FALSE	54	3	21.00316456	61.99682543	7.873806286	5	9.75	11	16	20	25.25	31	35	42.7	0.555175606	0.74264951	9.25	6637	PID20180216_HumanSlice10	B11	B	11	NA	266_B11_6	NA	NA	0	0	NA	0	5081.7162503396	0
478	6	142	267	Confocal-GFP	113	143.3380934	18.85912895	9158.28418	5000.06543	0.900676826	0.298546896	FALSE	63	6	26.77325581	111.5474243	10.56160141	8.42	15.55	16	19	24.5	31.25	42	48.9	58.29	1.010548498	0.938045836	12.25	4605	PID20180216_HumanSlice10	B11	B	11	NA	267_B11_6	NA	NA	0	0	NA	0	5081.7162503396	0
479	6	142	268	Confocal-GFP	130.5	79.49747384	10.04079437	7300.387207	4968.82373	0.543918112	0.711171662	FALSE	77	2	29.79878049	173.0875595	13.15627453	8.15	14	16	20	27	36	47.7	55.55	66.37	0.964197552	0.899703916	16	4887	PID20180216_HumanSlice10	B11	B	11	NA	268_B11_6	NA	NA	0	0	NA	0	5081.7162503396	0
480	6	142	269	Confocal-GFP	505	261.0193328	25.8788929	586.8803101	4644.748047	0.913289755	0.571266968	FALSE	86	2	29.1852459	137.2361758	11.71478449	9.09	14	17	20	27	35	45.1	51.55	61	1.022787783	1.511161382	15	17803	PID20180216_HumanSlice10	B11	B	11	NA	269_B11_6	NA	NA	0	0	NA	0	5081.7162503396	0
481	6	142	270	Confocal-GFP	120	70.42640615	9.906222343	429.3556213	3975.956543	0.833600089	0.731707317	FALSE	66	8	32.17333333	154.8499556	12.44387221	11.96	16	18	22	31	39.75	49.1	55	63.51	0.554916085	-0.337165802	17.75	4826	PID20180216_HumanSlice10	B11	B	11	NA	270_B11_6	NA	NA	0	0	NA	0	5081.7162503396	0
482	6	142	271	Confocal-GFP	341	142.9949477	15.84334087	230.2814941	3001.343018	0.596096908	0.706004141	FALSE	68	1	28.37092732	110.2132901	10.49825176	9	15	17	21	26	34	44.2	48	55.06	0.721690658	0.548723984	13	11320	PID20180216_HumanSlice10	B11	B	11	NA	271_B11_6	NA	NA	0	0	NA	0	5081.7162503396	0
483	6	142	272	Confocal-GFP	319.5	226.1492752	35.08053589	7270.372559	2967.410156	0.988114801	0.501176471	FALSE	90	5	32.77615572	190.7771443	13.81220997	11.2	16	18	22	30	41	53	59	73.8	0.991124636	1.069088992	19	13471	PID20180216_HumanSlice10	B11	B	11	NA	272_B11_6	NA	NA	0	0	NA	0	5081.7162503396	0
484	6	142	273	Confocal-GFP	204.5	92.81118214	14.14141655	42.9139328	1449.431519	0.900564173	0.763059701	FALSE	57	0	24.55967078	86.5756575	9.304604103	4.42	11.1	15	18	23	30	36.8	40	48.16	0.527218186	0.621088916	12	5968	PID20180216_HumanSlice10	B11	B	11	NA	273_B11_6	NA	NA	0	0	NA	0	5081.7162503396	0
485	6	142	28	Confocal-GFP	4247.5	1032.295587	101.364769	9454.393555	6477.637207	0.962754833	0.45352624	FALSE	313	0	69.62226981	3280.92884	57.27939281	12	17	19	27	48	90	164	195.55	244	1.392524267	1.178491013	63	325136	PID20180216_HumanSlice10	B11	B	11	NA	28_B11_6	2980.90414988968	1469.38208955039	2980.90414988968	1469.38208955039	4450.28623944007	66.7104657414417	5081.7162503396	0.0131275463751018
486	6	142	31	Confocal-GFP	136	72.42640603	11.43485546	1297.218384	6400.817383	0.882212192	0.704663212	FALSE	108	11	41.43113772	442.7722041	21.04215303	15.32	17	19	24	35	56	72.4	80.7	90.7	0.782157548	-0.294716221	32	6919	PID20180216_HumanSlice10	B11	B	11	NA	31_B11_6	2061.4503886272	25.0635202971029	2061.4503886272	25.0635202971029	2086.5139089243	45.6783746309378	5081.7162503396	0.00898876922297369
487	6	142	43	Confocal-GFP	473.5	188.5512964	27.37262535	868.6793823	5579.647949	0.935986639	0.630492676	FALSE	153	5	55.67753623	1023.776452	31.99650687	14	16	19.1	28.75	50	76	104.9	118.45	140.47	0.749966776	-0.151207024	47.25	30734	PID20180216_HumanSlice10	B11	B	11	NA	43_B11_6	3069.1086111751	1412.66597653161	3069.1086111751	1412.66597653161	4481.77458770672	66.9460572976984	5081.7162503396	0.0131739070030178
488	6	142	52	Confocal-GFP	2726	902.1118203	76.53253174	9253.757813	4962.186035	0.694504574	0.334252958	FALSE	261	1	62.9106507	2534.623289	50.34504235	13	17	18	26	42	87	146	177	211	1.333055872	0.920560935	61	194331	PID20180216_HumanSlice10	B11	B	11	NA	52_B11_6	598.863073079052	809.99715728161	598.863073079052	809.99715728161	1408.86023036066	37.5347869363962	5081.7162503396	0.00738624218420064
489	6	142	68	Confocal-GFP	1547.5	523.8548987	49.38901138	1399.835938	7162.23877	0.859336621	0.448031268	FALSE	189	0	58.60465116	1339.729689	36.60231808	13	17	19	28	50	83	112	129	157	0.85582294	0.048218572	55	103320	PID20180216_HumanSlice10	B11	B	11	NA	68_B11_6	10.8919272852648	545.751692646255	10.8919272852648	545.751692646255	556.64361993152	23.593296080275	5081.7162503396	0.00464278108379198
490	6	142	71	Confocal-GFP	4248	1188.645873	108.5819855	1125.746582	6443.519043	0.943965671	0.478324513	FALSE	582	0	69.18566293	6897.316343	83.05008334	6	14	17	23	37	69	193	262.6	400.16	2.45808006	6.149630234	46	327179	PID20180216_HumanSlice10	B11	B	11	NA	71_B11_6	1992.07701663609	34.1494140625	1992.07701663609	34.1494140625	2026.22643069859	45.0136249451051	5081.7162503396	0.00885795717974159
491	6	142	75	Confocal-GFP	289	316.9604571	28.49304771	662.5296021	5431.604004	0.863988391	0.25021645	FALSE	120	5	51.6430896	370.0712984	19.23723728	13.16	16	17	21	28	43	60	70.2	105.84	1.713460914	3.411773557	22	14294	PID20180216_HumanSlice10	B11	B	11	NA	75_B11_6	56.6287494230984	1168.28443139097	56.6287494230984	1168.28443139097	1224.91318081406	34.998759703939	5081.7162503396	0.00688719282616382
492	6	142	76	Confocal-GFP	400.5	161.237588	22.00081062	604.1561279	5036.359863	0.927565102	0.628235294	FALSE	98	1	46.15921976	227.1960255	15.0730231	7.66	13	16	21	28	40	52.4	60	81.02	1.151673691	1.641057337	19	14786	PID20180216_HumanSlice10	B11	B	11	NA	76_B11_6	718.53381164136	674.046369534432	718.53381164136	674.046369534432	1392.58018117579	37.3172906462379	5081.7162503396	0.00734344241352399
493	6	142	77	Confocal-GFP	427.5	161.7228694	20.8304615	1070.547852	5006.729004	0.876852822	0.629602356	FALSE	161	12	49.45216008	861.6728067	29.35426386	15	17	19	25	41	69	92.8	108.4	127.08	0.890080102	0.110382635	44	24745	PID20180216_HumanSlice10	B11	B	11	NA	77_B11_6	225.850432079041	121.828569609602	225.850432079041	121.828569609602	347.679001688643	18.6461524634076	5081.7162503396	0.00366926281296433
494	6	142	81	Confocal-GFP	146	76.91168702	10.81499958	11373.32813	12027.55566	0.855126723	0.710462287	FALSE	103	12	42.69101124	396.5505934	19.91357812	12.77	16.85	19.7	28	37	55.75	71	81.15	91.92	0.715720568	-0.157655806	27.75	7599	PID20180216_HumanSlice10	B11	B	11	NA	81_B11_6	11.5228339208971	186.093523392116	11.5228339208971	186.093523392116	197.616357313013	14.0576085204068	5081.7162503396	0.00276631118856102
495	6	142	85	Confocal-GFP	172.5	65.84061956	9.641132355	7076.752441	11193.47656	0.71266403	0.851851852	FALSE	142	0	67.09	1177.3519	34.31256184	16.99	19.95	24	36	63.5	96	112	121.05	139.03	0.209089624	-1.071294697	60	13418	PID20180216_HumanSlice10	B11	B	11	NA	85_B11_6	184.272670135843	298.101979296958	184.272670135843	298.101979296958	482.374649432801	21.9630291497507	5081.7162503396	0.00432197078069501
496	6	142	86	Confocal-GFP	264.5	93.49747384	12.71956158	2646.755371	10733.98828	0.59806704	0.762247839	FALSE	98	8	36.175328	346.6655845	18.61895766	12.04	17	19	25	39	55	67.6	75	83.96	0.455890824	-0.530236816	30	12638	PID20180216_HumanSlice10	B11	B	11	NA	86_B11_6	930.95010667564	5.84657892090205	930.95010667564	5.84657892090205	936.796685596542	30.6071345538347	5081.7162503396	0.00602299165204065
497	6	142	99	Confocal-GFP	235.5	188.5512965	21.21525002	1955.518677	7202.633301	0.900817442	0.503743316	FALSE	78	1	24.72929936	124.1910524	11.14410393	2.52	10	14	18	22	30	38	43.35	62.61	1.245160182	3.00788424	12	7765	PID20180216_HumanSlice10	B11	B	11	NA	99_B11_6	93.0287642001655	1995.96910111289	93.0287642001655	1995.96910111289	2088.99786531306	45.7055561755139	5081.7162503396	0.0089941181136313
498	7	150	104	Confocal-GFP	134	85.39696848	13.47883987	7043.591309	6974.306641	0.917799666	0.676767677	FALSE	64	0	26.68094138	82.00595217	9.055713786	4.72	11.4	14.8	17	23	29	35	40	47.32	0.770492436	1.913764733	12	3986	PID20180216_HumanSlice10	B11	B	11	NA	104_B11_7	85.0844082226278	272.959466605232	85.0844082226278	272.959466605232	358.04387482786	18.9220473212562	4318.55421350433	0.00438156993886659
499	7	150	106	Confocal-GFP	354.5	155.0954529	18.03235626	1453.00293	6814.477539	0.749870435	0.652854512	FALSE	80	3	29.14285558	141.4471372	11.89315506	9	13	16	20	26	35	45	50	63.62	0.967736856	1.389353514	15	12055	PID20180216_HumanSlice10	B11	B	11	NA	106_B11_7	345.273740260849	185.387912812751	345.273740260849	185.387912812751	530.6616530736	23.0360945707731	4318.55421350433	0.00533421451529728
500	7	150	109	Confocal-GFP	840.5	375.0020877	67.02324677	1026.944458	6713.032227	0.993227402	0.54970569	FALSE	184	6	58.80684105	1700.256452	41.23416608	11	17	19	26	43	86	128	141.35	162.07	0.936724604	-0.267807825	60	58454	PID20180216_HumanSlice10	B11	B	11	NA	109_B11_7	51.9184232371352	241.2197265625	51.9184232371352	241.2197265625	293.138149799635	17.1212776917973	4318.55421350433	0.00396458556390428
501	7	150	110	Confocal-GFP	363.5	163.580734	21.13383293	954.6864624	6462.269043	0.84291995	0.665750916	FALSE	115	2	46.94212963	637.4989658	25.24874187	11.31	16	18	24	43	67.25	83	91.45	105.38	0.485364676	-0.833058836	43.25	20279	PID20180216_HumanSlice10	B11	B	11	NA	110_B11_7	3.52845418272404	0.0910578905637639	3.52845418272404	0.0910578905637639	3.6195120732878	1.90250153042982	4318.55421350433	0.000440541309978373
502	7	150	112	Confocal-GFP	1092	316.9604576	46.97805023	1027.277832	6487.090332	0.960497472	0.667073916	FALSE	252	0	82.68934426	3367.007591	58.02592172	16	18	21	31	68	127.25	170	190.05	224.62	0.688457209	-0.637490639	96.25	100881	PID20180216_HumanSlice10	B11	B	11	NA	112_B11_7	158.433475265293	1652.13666156225	158.433475265293	1652.13666156225	1810.57013682754	42.5507947849102	4318.55421350433	0.00985301855233211
503	7	150	117	Confocal-GFP	719	248.7350624	39.15355301	871.0598755	6183.126465	0.939114966	0.557796742	FALSE	329	0	62.62706157	6132.153243	78.30806627	16	18	22	36	70.5	146.75	234	256.95	286	0.926695289	-0.330601774	110.75	81902	PID20180216_HumanSlice10	B11	B	11	NA	117_B11_7	9127.18765574459	3845.08991324646	9127.18765574459	3845.08991324646	12972.2775689911	113.895906726234	4318.55421350433	0.0263736197568335
504	7	150	120	Confocal-GFP	290	209.7644994	32.12047958	7563.384277	5913.578125	0.99324852	0.565853659	FALSE	73	5	27.9893617	131.0743549	11.44877089	8	14	16	19	26	35	43	49	62.5	0.932702759	0.982142227	16	10524	PID20180216_HumanSlice10	B11	B	11	NA	120_B11_7	163.809998173583	61.2489681735847	163.809998173583	61.2489681735847	225.058966347168	15.0019654161436	4318.55421350433	0.0034738397793483
505	7	150	121	Confocal-GFP	149.5	154.8944423	14.45673847	955.9998169	5865.370117	0.73885071	0.41127923	FALSE	90	0	30.8254717	238.5874644	15.44627672	5.11	16	17	20	25.5	39	52.8	60	82.45	1.303281743	1.951661544	19	6535	PID20180216_HumanSlice10	B11	B	11	NA	121_B11_7	67.2942637835249	38.3395513072422	67.2942637835249	38.3395513072422	105.633815090767	10.2778312445169	4318.55421350433	0.00237992409875916
506	7	150	125	Confocal-GFP	536.5	276.4335463	33.97438812	671.9478149	5636.389648	0.969135333	0.4818141	FALSE	121	3	53.39893461	537.4433584	23.18282464	10	16	18	24	38	60	76	88	105.04	0.755336869	-0.143436562	36	27920	PID20180216_HumanSlice10	B11	B	11	NA	125_B11_7	2.70026924790013	16.2194996943367	2.70026924790013	16.2194996943367	18.9197689422368	4.34968607398704	4318.55421350433	0.00100720886179577
507	7	150	128	Confocal-GFP	321.5	242.1492752	22.61313248	8999.197266	5480.231934	0.831218264	0.423026316	FALSE	92	0	28.16389549	191.2771763	13.83029921	7.2	13	16	18	24	34	47	57	72	1.366354156	2.308796912	16	11857	PID20180216_HumanSlice10	B11	B	11	NA	128_B11_7	71.455322265625	38.8978862914887	71.455322265625	38.8978862914887	110.353208557114	10.5049135435335	4318.55421350433	0.00243250704383521
508	7	150	130	Confocal-GFP	1758	789.9453002	130.1524353	530.0097656	5488.986328	0.992913686	0.306138441	FALSE	201	0	55.05772006	1265.966846	35.58042786	12	17	19	26	44	77	107	127.1	156	1.048405577	0.548307661	51	114465	PID20180216_HumanSlice10	B11	B	11	NA	130_B11_7	2272.76769378266	265.238128093676	2272.76769378266	265.238128093676	2538.00582187633	50.3786246524886	4318.55421350433	0.011665622836215
509	7	150	144	Confocal-GFP	295	105.0538226	16.77509117	2098.467529	1105.317139	0.890086014	0.788770053	FALSE	168	14	51.50147493	740.7396733	27.21653309	16	19	21	30.5	46	67.5	92	101.1	129.58	0.997603874	0.873846881	37	17459	PID20180216_HumanSlice10	B11	B	11	NA	144_B11_7	0.201578550624813	1.53545802649579	0.201578550624813	1.53545802649579	1.73703657712061	1.31796683460571	4318.55421350433	0.000305187053223592
510	7	150	147	Confocal-GFP	197	80.08326006	11.57239723	9573.490234	318.8206177	0.786123364	0.791164659	FALSE	93	3	30.74025974	217.6468207	14.75285805	6.3	14.5	16	20	28	37	52	58.5	82	1.290203061	2.295374545	17	7101	PID20180216_HumanSlice10	B11	B	11	NA	147_B11_7	59.8507863962315	46.610373098041	59.8507863962315	46.610373098041	106.461159494273	10.3180017200169	4318.55421350433	0.00238922593301064
511	7	150	148	Confocal-GFP	326.5	142.4091611	14.60867786	10546.39258	12168.6543	0.7602755	0.725555556	FALSE	209	7	35.55208333	325.9504123	18.05409683	9.83	16	17	22	32	45.25	57	64.85	78.17	2.741215432	20.97312271	23.25	13652	PID20180216_HumanSlice10	B11	B	11	NA	148_B11_7	101.509453536091	33.3100968201115	101.509453536091	33.3100968201115	134.819550356203	11.6111821257012	4318.55421350433	0.00268867346608558
512	7	150	149	Confocal-GFP	110.5	49.6984843	7.373678207	10568.39844	11891.87402	0.460252421	0.837121212	FALSE	86	16	40.12121212	241.348944	15.53540936	16	17.55	19.1	27	40	51.25	60	63.45	83.07	0.386975501	-0.224773223	24.25	5296	PID20180216_HumanSlice10	B11	B	11	NA	149_B11_7	91.2173986083919	36.4584100863812	91.2173986083919	36.4584100863812	127.675808694773	11.2993720486925	4318.55421350433	0.00261647104333177
513	7	150	150	Confocal-GFP	698.5	398.315796	64.85729218	2456.644531	10778.80957	0.984210083	0.397665813	FALSE	148	3	60.08099301	689.2353562	26.25329229	8	16	17.1	24	35.5	55	79	99	126.39	1.315879356	1.531285215	31	37240	PID20180216_HumanSlice10	B11	B	11	NA	150_B11_7	567159.388588622	723322.013675562	567159.388588622	723322.013675562	1290481.40226418	1135.99357492205	4318.55421350433	0.26304951119283
514	7	150	151	Confocal-GFP	896.5	365.3452333	32.42864609	7925.728027	10453.8623	0.69669191	0.550675676	FALSE	211	4	52.09434968	1051.348683	32.42450745	11	16	17	23	40	73	95.5	109	138.55	0.997709837	0.705489826	50	52442	PID20180216_HumanSlice10	B11	B	11	NA	151_B11_7	151.285203038016	351.708765210057	151.285203038016	351.708765210057	502.993968248074	22.4275270203398	4318.55421350433	0.00519329523529144
515	7	150	152	Confocal-GFP	566	235.220343	33.55018234	8023.94873	10250.70313	0.955137149	0.598941799	FALSE	89	3	36	264.6081694	16.26678116	9	16	17	23	33	46	60	67	79	0.704017233	0.014280344	23	23796	PID20180216_HumanSlice10	B11	B	11	NA	152_B11_7	18775.5562964534	4.11408202239773	18775.5562964534	4.11408202239773	18779.6703784758	137.038937453834	4318.55421350433	0.0317325962993139
516	7	150	154	Confocal-GFP	5825	1192.788007	120.4836731	1655.993164	9907.245117	0.825038837	0.342949661	FALSE	203	0	49.26276562	873.3186802	29.55196576	11	17	20	29	42	60	88	113	151	1.541066343	2.692195819	31	310651	PID20180216_HumanSlice10	B11	B	11	NA	154_B11_7	67065.6986346707	7051.07896231405	67065.6986346707	7051.07896231405	74116.7775969848	272.243967053422	4318.55421350433	0.063040534770202
517	7	150	155	Confocal-GFP	378.5	171.3797237	19.11753273	7374.174316	9581.322266	0.779191426	0.640439932	FALSE	122	8	59.15732128	585.8150062	24.20361556	10.47	16	18	23	34	55	78	91.65	114.06	1.094881072	0.614642149	32	18717	PID20180216_HumanSlice10	B11	B	11	NA	155_B11_7	1.77300676084963	4.28619591796217	1.77300676084963	4.28619591796217	6.0592026788118	2.46154477489478	4318.55421350433	0.000569992792309382
518	7	150	159	Confocal-GFP	144	117.1959581	14.61091042	9428.225586	8180.129883	0.837285244	0.52079566	FALSE	69	11	35.5380569	188.0103895	13.71168806	12	16	17	21.75	29.5	42	54	58.45	69	0.713717491	-0.29426651	20.25	6239	PID20180216_HumanSlice10	B11	B	11	NA	159_B11_7	2232.74706231412	1004.25242396336	2232.74706231412	1004.25242396336	3236.99948627748	56.8946349516146	4318.55421350433	0.0131744635215421
519	7	150	160	Confocal-GFP	199	210.2497805	19.66463852	11559.60156	7881.700195	0.89811587	0.388671875	FALSE	65	1	20.48206933	64.5513291	8.034384177	3.83	8	11	16	20	24	29.7	32	44.17	0.973685658	3.731222637	8	5758	PID20180216_HumanSlice10	B11	B	11	NA	160_B11_7	39.123648912102	127.046351562274	39.123648912102	127.046351562274	166.170000474376	12.8906943363954	4318.55421350433	0.00298495600589788
520	7	150	161	Confocal-GFP	5345	778.7737271	72.80285645	190.7599335	7747.272461	0.894388911	0.710676772	FALSE	85	0	25.26024735	99.23845506	9.961849982	5	11	14	18	24	31	38	43	54	0.69646479	1.334009974	13	142973	PID20180216_HumanSlice10	B11	B	11	NA	161_B11_7	64.4654415705991	18.8681640625	64.4654415705991	18.8681640625	83.3336056330991	9.128724206213	4318.55421350433	0.00211383804738795
521	7	150	162	Confocal-GFP	1321.5	459.5706291	45.42521667	2240.612549	7709.82959	0.841934183	0.454905336	FALSE	155	0	45.80914513	937.3817321	30.61669042	8	16	17	23	36	60	92	111	141.84	1.256108002	1.03256379	37	69126	PID20180216_HumanSlice10	B11	B	11	NA	162_B11_7	283.383017312252	27.4498243905694	283.383017312252	27.4498243905694	310.832841702821	17.6304521128308	4318.55421350433	0.0040824894724488
522	7	150	163	Confocal-GFP	922	555.5533841	60.72429276	1521.939697	7602.603027	0.981679575	0.2243309	FALSE	196	3	48.2175805	1167.016192	34.1616187	11.96	16	18	23	36	63	100.2	124	162.04	1.495349482	1.897241729	40	55402	PID20180216_HumanSlice10	B11	B	11	NA	163_B11_7	21924.4195807229	4626.32453206814	21924.4195807229	4626.32453206814	26550.7441127911	162.943990723166	4318.55421350433	0.0377311439586961
523	7	150	165	Confocal-GFP	996.5	445.2274832	36.08920288	7202.248535	7011.097168	0.511209006	0.42612786	FALSE	292	0	70.94557823	4275.046358	65.38383866	7	16	17	23	40	98	183	217.25	247.5	1.27860728	0.507602378	75	83432	PID20180216_HumanSlice10	B11	B	11	NA	165_B11_7	37.2469507687895	281.741461944333	37.2469507687895	281.741461944333	318.988412713123	17.8602467147888	4318.55421350433	0.00413570047562188
524	7	150	166	Confocal-GFP	458.5	262.6345569	41.89264679	757.7841187	6558.185547	0.984507368	0.537829912	FALSE	123	2	50.67056592	609.2834467	24.68366761	9.66	16	18	22	36	62	81	88.7	101.68	0.696608424	-0.550877179	40	24732	PID20180216_HumanSlice10	B11	B	11	NA	166_B11_7	4230.27812641009	279.157531328051	4230.27812641009	279.157531328051	4509.43565773814	67.1523317371641	4318.55421350433	0.0155497253055607
525	7	150	169	Confocal-GFP	125.5	83.6396091	9.867409706	1055.805908	6323.439941	0.760346252	0.691460055	FALSE	47	0	20.8427673	63.64194454	7.977590146	2.58	7.9	10.8	17	20	25	30.2	35	42.42	0.383852115	0.884952124	8	3314	PID20180216_HumanSlice10	B11	B	11	NA	169_B11_7	335.218016281594	16.0117141432955	335.218016281594	16.0117141432955	351.22973042489	18.7411240437944	4318.55421350433	0.00433967552964601
526	7	150	171	Confocal-GFP	186	72.91168725	12.40284252	8245.875	6025.354492	0.864326295	0.815789474	FALSE	137	10	56.66666667	918.7592593	30.31104187	16	18.75	21	30	51	84	98.5	108	123.25	0.455537043	-0.902972578	54	12240	PID20180216_HumanSlice10	B11	B	11	NA	171_B11_7	131.868429626411	39.4847725834878	131.868429626411	39.4847725834878	171.353202209899	13.0901948881557	4318.55421350433	0.00303115214976856
527	7	150	173	Confocal-GFP	3949.5	1555.991106	161.1587982	493.9290161	5839.34375	0.991551906	0.372717407	FALSE	189	0	39.79322252	701.5342673	26.48649217	7	14	17	21	29	42	69	98	140.21	2.199956248	5.609901685	21	169934	PID20180216_HumanSlice10	B11	B	11	NA	173_B11_7	749.001370210634	48.9863229545333	749.001370210634	48.9863229545333	797.987693165167	28.2486759541959	4318.55421350433	0.0065412345330437
528	7	150	174	Confocal-GFP	2617	737.6610295	50.58334351	7993.59668	5417.264648	0.783578419	0.589414414	FALSE	378	0	92.29903978	7803.246652	88.3359873	8	16	18	25	47	151	242	274	321.85	1.090120077	-0.106993063	126	269144	PID20180216_HumanSlice10	B11	B	11	NA	174_B11_7	116.498714010863	0.947961218688238	116.498714010863	0.947961218688238	117.446675229552	10.8372817269623	4318.55421350433	0.00250946988070073
529	7	150	175	Confocal-GFP	7012	2129.502859	189.2581177	527.2651367	5551.456055	0.982566136	0.332929753	FALSE	353	0	53.50488517	1389.094539	37.27055861	11.8	17	19	27	43	67	103	131	180.2	1.926789874	5.533044788	40	421672	PID20180216_HumanSlice10	B11	B	11	NA	175_B11_7	2425.96532262319	5636.21163113581	2425.96532262319	5636.21163113581	8062.17695375901	89.7896260920993	4318.55421350433	0.0207915940504632
530	7	150	177	Confocal-GFP	15313.5	3216.450247	246.1947784	522.4937744	5360.818848	0.968946974	0.340341597	FALSE	634	0	54.40310544	4931.949446	70.22783954	0	2	6	18	33	62	115	189	390	3.508270083	15.92558862	44	903962	PID20180216_HumanSlice10	B11	B	11	NA	177_B11_7	1381.70745429548	286.102001702514	1381.70745429548	286.102001702514	1667.809455998	40.8388229017193	4318.55421350433	0.00945659609274195
531	7	150	180	Confocal-GFP	150.5	78.32590091	10.82725525	8257.342773	4899.416992	0.781113855	0.734146341	FALSE	79	7	35.53551913	242.084804	15.55907465	8.82	17	18	23	33	44	55	66	78	0.70317067	0.121797017	21	6503	PID20180216_HumanSlice10	B11	B	11	NA	180_B11_7	138.108422818102	28.5295711508643	138.108422818102	28.5295711508643	166.637993968966	12.908833950786	4318.55421350433	0.00298915639646701
532	7	150	181	Confocal-GFP	1070.5	173.2375882	22.0507431	9319.791016	4654.528809	0.517371618	0.90223346	FALSE	487	8	139.7016623	7862.568037	88.67112291	16	19	24.2	56	152	196	238	288.9	387.22	0.484139266	0.13685049	140	159679	PID20180216_HumanSlice10	B11	B	11	NA	181_B11_7	895.1432699131	16.2313019584839	895.1432699131	16.2313019584839	911.374571871584	30.1889809677568	4318.55421350433	0.00699052957893973
533	7	150	182	Confocal-GFP	364	154.5096664	19.05500031	5987.779297	4767.726563	0.882041882	0.660018132	FALSE	101	4	40.08614264	333.0993311	18.25100904	6.28	16	16	21	31	46	62	71	86	0.918157855	0.387548619	25	15190	PID20180216_HumanSlice10	B11	B	11	NA	182_B11_7	3.88944662022494	546.276514208498	3.88944662022494	546.276514208498	550.165960828723	23.4556168289969	4318.55421350433	0.00543135866064852
534	7	150	183	Confocal-GFP	2047	876.6559769	89.44409943	8543.444336	4649.762207	0.854973155	0.243559998	FALSE	191	2	46.36859642	1171.258972	34.223661	10	16	18	23	34	57	98	125	161	1.682175867	2.487662701	34	111331	PID20180216_HumanSlice10	B11	B	11	NA	183_B11_7	18.5639822568367	464.688771202886	18.5639822568367	464.688771202886	483.252753459723	21.9830105640634	4318.55421350433	0.0050903634589839
535	7	150	188	Confocal-GFP	343	146.6518016	15.31205082	366.259613	2500.842285	0.613653831	0.72901169	FALSE	94	5	37.09711472	287.6579045	16.96048067	9.01	16	17	23	33.5	47.75	61	66	81.94	0.651895759	-0.096755097	24.75	14676	PID20180216_HumanSlice10	B11	B	11	NA	188_B11_7	3018.80292811468	263.792786406606	3018.80292811468	263.792786406606	3282.59571452129	57.2939413421811	4318.55421350433	0.0132669265012397
536	7	150	191	Confocal-GFP	162	82.56854141	11.94533539	6755.009766	981.0049438	0.815018588	0.69379015	FALSE	150	14	40.2755102	650.4342982	25.50361343	15.95	16	17	22	33	50	72.5	87.5	128.75	1.825762136	3.77313158	28	7894	PID20180216_HumanSlice10	B11	B	11	NA	191_B11_7	57.1766300795336	46.4825331961001	57.1766300795336	46.4825331961001	103.659163275634	10.1813144178752	4318.55421350433	0.00235757476102482
537	7	150	193	Confocal-GFP	147.5	80.32590079	13.12997532	2219.01709	11368.89258	0.941527888	0.764248705	FALSE	83	10	32.62858886	245.8507982	15.67963004	11.6	16	17	21	28	42	56	64	77.2	0.962118151	0.316414474	21	5972	PID20180216_HumanSlice10	B11	B	11	NA	193_B11_7	818.817652700102	466.121623022513	818.817652700102	466.121623022513	1284.93927572261	35.846049652962	4318.55421350433	0.00830047462200882
538	7	150	194	Confocal-GFP	3850	962.1118211	75.42420959	1924.513672	10558.0293	0.913266005	0.472914875	FALSE	85	0	30.57294367	173.7403191	13.1810591	6	12	16	21	29	39	48	54.9	68.58	0.649318172	0.462315777	18	129721	PID20180216_HumanSlice10	B11	B	11	NA	194_B11_7	2512.52785551488	1.1082404528988	2512.52785551488	1.1082404528988	2513.63609596777	50.13617552195	4318.55421350433	0.011609481563337
539	7	150	197	Confocal-GFP	103.5	58.52691138	8.800323486	1781.841309	8812.932617	0.809001023	0.763837638	FALSE	61	3	27.79069767	120.0569677	10.95705105	5.56	11.4	16	20	26	35	43	45.8	51.72	0.326011834	-0.306488472	15	3585	PID20180216_HumanSlice10	B11	B	11	NA	197_B11_7	3704.76989864605	1764.9024433906	3704.76989864605	1764.9024433906	5469.67234203665	73.9572331961969	4318.55421350433	0.0171254613326212
540	7	150	201	Confocal-GFP	122.5	184.2081506	29.07812309	1286.363037	7717.171387	0.993936636	0.365671642	FALSE	55	8	24.90909091	76.24426079	8.731795966	9.97	15	16	18	22.5	31	37	40.15	49.18	0.876898579	0.508100547	13	4932	PID20180216_HumanSlice10	B11	B	11	NA	201_B11_7	22.9245992652948	18.5597773072395	22.9245992652948	18.5597773072395	41.4843765725343	6.44083663606944	4318.55421350433	0.00149143354873921
541	7	150	202	Confocal-GFP	125	98.71067679	15.28604698	1188.485596	7802.405762	0.957164309	0.581395349	FALSE	58	5	33.07615022	117.3024793	10.83062691	8.64	15	16	19	26	34	42.6	48.8	57	0.759813185	0.224479832	15	4530	PID20180216_HumanSlice10	B11	B	11	NA	202_B11_7	698.696140645321	851.368697437723	698.696140645321	851.368697437723	1550.06483808304	39.370862805926	4318.55421350433	0.0091166767532549
542	7	150	204	Confocal-GFP	717	611.9797902	114.3462372	1193.383911	7602.217773	0.995433922	0.212381517	FALSE	154	2	40.27536232	624.031836	24.98062922	13.65	17	18	23	33	49	75	97	127.35	1.696009765	2.926010346	26	38906	PID20180216_HumanSlice10	B11	B	11	NA	204_B11_7	869.472317817848	198.867842406597	869.472317817848	198.867842406597	1068.34016022444	32.6854732293177	4318.55421350433	0.00756861477554424
543	7	150	207	Confocal-GFP	1535.5	305.4041085	31.97191429	767.3076172	6655.561035	0.708588434	0.791698891	FALSE	82	0	33.30542169	164.5518983	12.82777839	8.59	15	18	24	32	42	51	56	68	0.485660614	0.038056283	18	55287	PID20180216_HumanSlice10	B11	B	11	NA	207_B11_7	6321.98724206219	197.122695121508	6321.98724206219	197.122695121508	6519.1099371837	80.7410053020378	4318.55421350433	0.0186963046682514
544	7	150	210	Confocal-GFP	290	218.2497807	36.00951386	682.1331787	6586.796875	0.989538903	0.503035559	FALSE	73	8	28.36675462	128.8971533	11.35328822	10	14	17	19	26	34	45	50	58.66	0.96297199	0.899621197	15	10751	PID20180216_HumanSlice10	B11	B	11	NA	210_B11_7	1098.07448776085	31.0773581358463	1098.07448776085	31.0773581358463	1129.15184589669	33.6028547283813	4318.55421350433	0.00778104269787872
545	7	150	217	Confocal-GFP	224.5	125.4385986	13.91453362	1275.025879	6186.992188	0.721542605	0.669150522	FALSE	94	5	28.5	149.1413043	12.2123423	8.75	15	17	19	26	35	44	53.5	64	1.270625148	2.758039458	16	7866	PID20180216_HumanSlice10	B11	B	11	NA	217_B11_7	948.455024218004	276.082217581269	948.455024218004	276.082217581269	1224.53724179927	34.9933885441132	4318.55421350433	0.00810303328708649
546	7	150	218	Confocal-GFP	121	155.8233746	27.41619301	608.7385254	6178.063965	0.988792315	0.358518519	FALSE	87	9	31.93513514	178.0066034	13.34191153	16	16	17	22	30	39	50.6	57.8	66	0.959461634	0.819993307	17	5908	PID20180216_HumanSlice10	B11	B	11	NA	218_B11_7	1171.77513559488	131.890869140625	1171.77513559488	131.890869140625	1303.66600473551	36.1063153026656	4318.55421350433	0.00836074146985567
547	7	150	219	Confocal-GFP	286	103.8822497	16.3669548	742.381897	6154.274414	0.906241389	0.791147994	FALSE	111	10	37.09422492	219.4288116	14.8131297	14.28	17.4	19	25	37	48	57.2	63.6	68	0.636407152	0.803279048	23	12204	PID20180216_HumanSlice10	B11	B	11	NA	219_B11_7	508.284509967556	13.4898418139017	508.284509967556	13.4898418139017	521.774351781458	22.8423806067025	4318.55421350433	0.00528935830775801
548	7	150	221	Confocal-GFP	582.5	245.8061295	31.70075035	8889.665039	6022.143555	0.898710437	0.531720675	FALSE	158	5	45.31332357	699.1814769	26.44203995	12	16	18	24	38	60	83.8	97	122.54	1.11884842	0.999262685	36	30949	PID20180216_HumanSlice10	B11	B	11	NA	221_B11_7	120.42062121868	1407.97177670247	120.42062121868	1407.97177670247	1528.39239792115	39.0946594552395	4318.55421350433	0.00905271938765724
549	7	150	222	Confocal-GFP	346	158.9949477	27.98587799	1051.845703	5554.672852	0.977685087	0.647940075	FALSE	202	10	57.76699029	1574.576774	39.68093717	14.11	17	19	26	42.5	81	121	140.9	159	1.013280855	0.061741684	55	23800	PID20180216_HumanSlice10	B11	B	11	NA	222_B11_7	197.458760208008	43.3038620414886	197.458760208008	43.3038620414886	240.762622249496	15.5165273901571	4318.55421350433	0.00359299122415464
550	7	150	223	Confocal-GFP	1737	423.8721448	46.48998261	398.4606018	5442.292969	0.878852191	0.629918404	FALSE	131	6	49.90737834	522.7266384	22.86321584	15	18	21	31	48	66	81	90	107	0.460905827	-0.338435452	35	95373	PID20180216_HumanSlice10	B11	B	11	NA	223_B11_7	550.800846826121	222.443831531596	550.800846826121	222.443831531596	773.244678357718	27.8072774351916	4318.55421350433	0.00643902474310428
551	7	150	225	Confocal-GFP	609.5	421.2863585	52.7315712	269.1473999	5422.860352	0.940405465	0.395265888	FALSE	59	2	24.63938619	81.43261753	9.024002301	6.81	13	16	18	23	30	36	41.95	50.19	0.722119157	0.664688105	12	19268	PID20180216_HumanSlice10	B11	B	11	NA	225_B11_7	41.1969817876559	16.333746499012	41.1969817876559	16.333746499012	57.5307282866679	7.5849013366469	4318.55421350433	0.0017563520015399
552	7	150	227	Confocal-GFP	158	80.0832603	12.875	6843.782715	5154.595215	0.931310086	0.766990291	FALSE	65	11	42.41604374	170.9009332	13.07290837	13.73	16	17	22	31	42	51.9	57	65	0.605883854	-0.426319717	20	6254	PID20180216_HumanSlice10	B11	B	11	NA	227_B11_7	622.292987531593	2332.77678617358	622.292987531593	2332.77678617358	2955.06977370517	54.3605534712918	4318.55421350433	0.0125876742038582
553	7	150	234	Confocal-GFP	1088.5	407.7716395	26.1017971	6388.089355	2772.561035	0.610829208	0.697086135	FALSE	92	0	24.73663208	157.6305575	12.55510086	4	9	12	17	22	30	41	50	65.48	1.386872521	3.085353891	13	30995	PID20180216_HumanSlice10	B11	B	11	NA	234_B11_7	15.1483567839205	115.588752990841	15.1483567839205	115.588752990841	130.737109774761	11.4340329619413	4318.55421350433	0.00264765298677658
554	7	150	236	Confocal-GFP	708	133.1959579	20.84890366	11900.03613	2543.432373	0.824294987	0.897907419	FALSE	219	13	88.97905759	2617.426263	51.16078833	16	20	25	44	85	126.25	160.7	178	203.37	0.371398882	-0.868553644	82.25	67980	PID20180216_HumanSlice10	B11	B	11	NA	236_B11_7	97.1302889209083	24.369259329532	97.1302889209083	24.369259329532	121.49954825044	11.0226833507291	4318.55421350433	0.00255240129121469
555	7	150	242	Confocal-GFP	155.5	131.9238796	16.42357636	2604.332764	10642.3252	0.922956626	0.543706294	FALSE	56	5	25.39712919	81.86621185	9.047994908	7	14	16	19	24	31	37	42.6	50.76	0.568996495	0.45186952	12	5308	PID20180216_HumanSlice10	B11	B	11	NA	242_B11_7	45.3715405056038	1258.44795465205	45.3715405056038	1258.44795465205	1303.81949515765	36.1084407743903	4318.55421350433	0.00836123364191596
556	7	150	243	Confocal-GFP	589	405.7300098	37.18357086	7485.210938	9788.168945	0.871280758	0.392535821	FALSE	124	5	31.61640212	387.170313	19.67664384	8.55	14	16	19	25	36	55	75.25	110.45	2.08526764	4.840558985	17	23902	PID20180216_HumanSlice10	B11	B	11	NA	243_B11_7	2.111572265625	590.148294249012	2.111572265625	590.148294249012	592.259866514637	24.3363897592604	4318.55421350433	0.00563530954020662
557	7	150	244	Confocal-GFP	618.5	288.2325358	26.72051048	7726.513672	8631.365234	0.630130125	0.472137405	FALSE	84	0	33.07297271	191.683146	13.84496826	7.33	16	17	22	30	40	51	59	70	0.844427537	0.700657127	18	23625	PID20180216_HumanSlice10	B11	B	11	NA	244_B11_7	488.910825923582	1654.36028417365	488.910825923582	1654.36028417365	2143.27111009724	46.2954761299334	4318.55421350433	0.0107201331374202
558	7	150	245	Confocal-GFP	137	71.59797907	9.008275986	2166.171875	8197.59082	0.184616658	0.722955145	FALSE	77	7	32.77380952	210.591695	14.5117778	9.34	16	17	21	29	43	53.3	58.65	71.64	0.734176349	0.005002142	22	5506	PID20180216_HumanSlice10	B11	B	11	NA	245_B11_7	277.259897161132	127.586287068094	277.259897161132	127.586287068094	404.846184229226	20.1207898510279	4318.55421350433	0.00465914953391326
559	7	150	246	Confocal-GFP	247.5	90.8111819	11.36623859	2209.770508	8159.427246	0.398947297	0.814144737	FALSE	137	12	50.23157895	720.4586519	26.84136084	14.84	19	21	28	45	65	88	105.2	121.96	0.885246352	0.141900068	37	14316	PID20180216_HumanSlice10	B11	B	11	NA	246_B11_7	3.2261296764491	13.5508800471048	3.2261296764491	13.5508800471048	16.7770097235539	4.09597481969237	4318.55421350433	0.000948459743051054
560	7	150	247	Confocal-GFP	381	150.6518016	17.60064697	8063.900879	7968.469727	0.754969033	0.729885057	FALSE	82	2	29.94431436	234.9520946	15.32814713	6	12	16	20	28	42	53.9	62	73	0.804078799	0.256674591	22	14045	PID20180216_HumanSlice10	B11	B	11	NA	247_B11_7	121.753128272412	900.996335593217	121.753128272412	900.996335593217	1022.74946386563	31.9804544036765	4318.55421350433	0.00740536133682703
561	7	150	251	Confocal-GFP	652.5	325.2030984	25.39084625	1238.726685	7949.726563	0.795943939	0.493570348	FALSE	68	1	26.51996574	102.2004878	10.10942569	6	11	15	19	24	31	38.7	45	54.34	0.693995668	0.73838594	12	20137	PID20180216_HumanSlice10	B11	B	11	NA	251_B11_7	4302.37999180092	4200.72354311412	4302.37999180092	4200.72354311412	8503.10353491504	92.212274318092	4318.55421350433	0.0213525799976621
562	7	150	252	Confocal-GFP	1169.5	519.1686082	88.85056305	1444.567627	7869.235352	0.983826161	0.400925609	FALSE	204	1	49.37509051	1187.844825	34.46512476	10.8	16	18	24	38	63	99	127	159.4	1.487094516	1.965947043	39	68187	PID20180216_HumanSlice10	B11	B	11	NA	252_B11_7	2578.48744345849	285.078843581268	2578.48744345849	285.078843581268	2863.56628703976	53.5123003340331	4318.55421350433	0.0123912535743322
563	7	150	255	Confocal-GFP	144.5	95.29646337	14.57550049	1199.902222	7305.813477	0.93637567	0.675233645	FALSE	105	5	34.90285476	141.3837379	11.89048939	8.64	16	16.2	21	27	34	43	48.9	63.08	1.875172705	8.43364319	13	5255	PID20180216_HumanSlice10	B11	B	11	NA	255_B11_7	83.7162415169648	6.04660723022157	83.7162415169648	6.04660723022157	89.7628487471864	9.47432576741936	4318.55421350433	0.00219386519168676
564	7	150	256	Confocal-GFP	114	85.3969686	12.44553757	1647.47937	7202.436035	0.912006067	0.651428571	FALSE	59	8	27.08053691	82.74519166	9.096438405	9	14.4	17	20	26	33	39	42.6	49.04	0.48286182	0.241485811	13	4035	PID20180216_HumanSlice10	B11	B	11	NA	256_B11_7	10.314040556304	4.86021706809723	10.314040556304	4.86021706809723	15.1742576244012	3.89541494893691	4318.55421350433	0.000902018304356527
565	7	150	257	Confocal-GFP	313	284.3330406	49.83805847	761.9989624	6808.297363	0.993588276	0.417333333	FALSE	74	3	44.37450384	101.8493318	10.092043	10.27	16	16.7	20	25	33	41	45	56.73	1.008367969	1.535336469	13	11640	PID20180216_HumanSlice10	B11	B	11	NA	257_B11_7	3307.23976406323	947.094654659437	3307.23976406323	947.094654659437	4254.33441872267	65.2252590544696	4318.55421350433	0.0151034943246763
566	7	150	258	Confocal-GFP	207.5	113.7817447	13.68388939	7885.04834	6720.097656	0.672490052	0.58698727	FALSE	71	0	31.80708661	149.4155403	12.22356496	6	16	18	22	30	40.75	48.7	53	61.76	0.383068939	-0.025953445	18.75	8079	PID20180216_HumanSlice10	B11	B	11	NA	258_B11_7	234.248412390971	30.9359663641208	234.248412390971	30.9359663641208	265.184378755092	16.2844827598267	4318.55421350433	0.00377081818468419
567	7	150	259	Confocal-GFP	200.5	133.4385988	17.0028019	7978.933594	6737.262695	0.891325904	0.526246719	FALSE	72	1	28.203125	123.3649902	11.10697935	3.55	14.75	17	20.75	26	34	42.5	47.25	64.35	0.887986521	1.884894206	13.25	7220	PID20180216_HumanSlice10	B11	B	11	NA	259_B11_7	11.6058706141211	805.390003807265	11.6058706141211	805.390003807265	816.995874421386	28.5831396879592	4318.55421350433	0.00661868261340294
568	7	150	260	Confocal-GFP	139	113.0538228	16.28573036	975.8920898	6615.48291	0.964698384	0.599137931	FALSE	51	5	24.51336898	73.78992822	8.590106415	7.58	13	16	19	23	28.5	36	42.7	47.28	0.773300517	0.547842123	9.5	4584	PID20180216_HumanSlice10	B11	B	11	NA	260_B11_7	53.7649476542227	15.6349147181959	53.7649476542227	15.6349147181959	69.3998623724186	8.33065797956071	4318.55421350433	0.00192903864758959
569	7	150	261	Confocal-GFP	1821.5	897.1828885	54.13627625	319.8345337	5878.88916	0.837588038	0.45645909	FALSE	63	0	20.99679046	66.76431799	8.170943519	4	9	11	16	20	25	32	36	44	0.564593746	1.013911845	9	45794	PID20180216_HumanSlice10	B11	B	11	NA	261_B11_7	1314.77945601661	1149.83248827244	1314.77945601661	1149.83248827244	2464.61194428905	49.6448581858086	4318.55421350433	0.0114957126231197
570	7	150	262	Confocal-GFP	643.5	292.4335463	41.00642014	8790.194336	5907.322266	0.982713302	0.617858857	FALSE	93	2	31.04319372	202.8083437	14.24107944	7.63	15	16.3	21	28	38	51	58	74.37	1.065617323	1.15856526	17	23717	PID20180216_HumanSlice10	B11	B	11	NA	262_B11_7	604.8525390625	3.35454976084987	604.8525390625	3.35454976084987	608.20708882335	24.6618549347641	4318.55421350433	0.00571067392361205
571	7	150	263	Confocal-GFP	287	134.5096663	20.74304199	8132.86377	5663.583984	0.809110456	0.564405113	FALSE	107	5	32.88304094	250.062344	15.81335967	8.64	16	17	21	29	41	54.9	64	78.59	1.257497715	1.860843252	20	11246	PID20180216_HumanSlice10	B11	B	11	NA	263_B11_7	191.541281944338	194.567096510372	191.541281944338	194.567096510372	386.108378454711	19.6496406698624	4318.55421350433	0.00455005071104978
572	7	150	265	Confocal-GFP	173.5	263.9482652	20.08135033	201.2272949	5450.706055	0.897588767	0.236698499	FALSE	60	1	21.82206406	58.38115019	7.640755865	2.8	10	14	17	21	26	31	35	43	0.694571755	2.63034033	9	6132	PID20180216_HumanSlice10	B11	B	11	NA	265_B11_7	193.866191405056	219.280003307221	193.866191405056	219.280003307221	413.146194712277	20.3259980004003	4318.55421350433	0.00470666732325367
573	7	150	266	Confocal-GFP	380	201.7644997	25.40782738	464.0105896	5131.10498	0.959775007	0.607513989	FALSE	78	3	26.30519481	99.56270029	9.978111058	9	14	16	19	24	32	39	43.95	54.17	1.029958235	2.29884061	13	12153	PID20180216_HumanSlice10	B11	B	11	NA	266_B11_7	644.944219645505	4210.53975392359	644.944219645505	4210.53975392359	4855.48397356909	69.681302898045	4318.55421350433	0.0161353312828974
574	7	150	268	Confocal-GFP	114	59.59797907	8.47436142	7293.345215	4979.005371	0.761908297	0.791666667	FALSE	118	3	45.29496403	676.9993272	26.01921073	12.14	17	18.8	24	36	60	85	98.2	114.58	0.867700616	-0.105637984	36	6296	PID20180216_HumanSlice10	B11	B	11	NA	268_B11_7	49.5896513280567	103.665813452884	49.5896513280567	103.665813452884	153.25546478094	12.3796391215956	4318.55421350433	0.00286661658267108
575	7	150	269	Confocal-GFP	956.5	259.462984	30.50695801	548.3862305	4660.861816	0.842172419	0.712742176	FALSE	132	8	46.27469426	535.3055402	23.1366709	12	16.1	19	27	43	62	79.8	90	104.76	0.657056086	-0.172811484	35	49190	PID20180216_HumanSlice10	B11	B	11	NA	269_B11_7	1481.79416425113	259.653551385348	1481.79416425113	259.653551385348	1741.44771563648	41.7306567841495	4318.55421350433	0.00966310823507915
576	7	150	271	Confocal-GFP	612.5	179.3797235	19.51594734	214.1997223	3014.690186	0.441941122	0.721436985	FALSE	98	2	41.87463557	350.8676657	18.73146192	9	17	19	26	40	55	67	76	86.45	0.406714736	-0.470870449	29	28726	PID20180216_HumanSlice10	B11	B	11	NA	271_B11_7	258.623384227276	178.146893620218	258.623384227276	178.146893620218	436.770277847494	20.8990496876651	4318.55421350433	0.0048393625862824
577	7	150	272	Confocal-GFP	134	69.59797907	11.34169769	7279.193359	2954.916016	0.878188933	0.790560472	FALSE	90	7	30.7804878	156.9518144	12.52804112	13.63	16	17	21	29	37	46	51.7	71.03	1.398431898	3.64396993	16	5048	PID20180216_HumanSlice10	B11	B	11	NA	272_B11_7	77.8065126399913	156.103534339595	77.8065126399913	156.103534339595	233.910046979586	15.2941180517082	4318.55421350433	0.00354149034505176
578	7	150	274	Confocal-GFP	184.5	192.3502861	15.90674877	11598.35156	11355.91992	0.752800876	0.439285714	FALSE	64	0	19.6259542	46.83718898	6.843770085	4.61	8.05	11	16	19	23	27	30.95	36.78	1.039432035	6.301533607	7	5142	PID20180216_HumanSlice10	B11	B	11	NA	274_B11_7	NA	NA	0	0	NA	0	4318.55421350433	0
579	7	150	275	Confocal-GFP	117	107.195958	13.12997532	9612.353516	10545.22266	0.909975341	0.582089552	FALSE	64	0	24.00625	79.59371094	8.921530751	8.59	11	15.9	18	22.5	30	35.1	39.05	47.23	0.863245767	1.854913861	12	3841	PID20180216_HumanSlice10	B11	B	11	NA	275_B11_7	NA	NA	0	0	NA	0	4318.55421350433	0
580	7	150	276	Confocal-GFP	416	162.6518018	16.43164825	5826.236328	9492.694336	0.564461113	0.695652174	FALSE	76	1	29.8136646	150.0687988	12.25025709	7	13	16	21	28	37	47.8	52.8	64.18	0.659543311	0.295592122	16	14400	PID20180216_HumanSlice10	B11	B	11	NA	276_B11_7	NA	NA	0	0	NA	0	4318.55421350433	0
581	7	150	277	Confocal-GFP	518	227.563489	20.19693184	7541.813965	9322.928711	0.665607585	0.624472574	FALSE	69	4	25.54590164	101.5495324	10.07717879	7	12	15	18	24	31	39	43.55	54.91	0.753477911	0.848974841	13	15583	PID20180216_HumanSlice10	B11	B	11	NA	277_B11_7	NA	NA	0	0	NA	0	4318.55421350433	0
582	7	150	278	Confocal-GFP	175	161.8233747	12.53049088	7336.114258	9318.078125	0.551524058	0.495049505	FALSE	67	7	25.18181818	88.9338843	9.430476356	8.41	12.05	16	18	23	30	38.9	42	54.18	0.967789949	1.465904702	12	6094	PID20180216_HumanSlice10	B11	B	11	NA	278_B11_7	NA	NA	0	0	NA	0	4318.55421350433	0
583	7	150	279	Confocal-GFP	402	228.3919162	19.4756031	7611.951172	8801.193359	0.658823136	0.575518969	FALSE	58	0	22.13562753	73.64759708	8.581817819	5.93	9	12	17	21	26	33	38	46.14	0.790949549	1.389389972	9	10935	PID20180216_HumanSlice10	B11	B	11	NA	279_B11_7	NA	NA	0	0	NA	0	4318.55421350433	0
584	7	150	28	Confocal-GFP	2079	525.4112488	70.88503265	9488.677734	6501.004395	0.968147485	0.533008589	FALSE	381	1	73.91041957	3807.849791	61.7077774	13	17	20	30	62	120	176.8	207	245.08	1.050834771	0.386816327	90	186132	PID20180216_HumanSlice10	B11	B	11	NA	28_B11_7	1175.40492970406	546.025475027352	1175.40492970406	546.025475027352	1721.43040473141	41.4901241831283	4318.55421350433	0.0096074107518175
585	7	150	280	Confocal-GFP	1635.5	622.5067019	86.18983459	1648.376099	8395.035156	0.990309475	0.556765957	FALSE	123	5	38.76604775	390.4476536	19.75974832	9.84	16	18	23	34	51	67.6	77	93.32	0.934613357	0.494263507	28	73074	PID20180216_HumanSlice10	B11	B	11	NA	280_B11_7	NA	NA	0	0	NA	0	4318.55421350433	0
586	7	150	281	Confocal-GFP	142.5	97.29646337	11.11732197	8443.06543	7558.650391	0.747017065	0.627753304	FALSE	69	9	27.79120879	125.1871755	11.1887075	11	16	16	20	25	34	43	49	62.19	1.030647321	0.905371414	14	5058	PID20180216_HumanSlice10	B11	B	11	NA	281_B11_7	NA	NA	0	0	NA	0	4318.55421350433	0
587	7	150	282	Confocal-GFP	2358	1121.675308	189.3807068	1437.828125	7367.380859	0.99682256	0.309469125	FALSE	417	4	71.29166667	3715.695913	60.95650838	15	17	19	28	51	94	147	194	309	1.959108547	4.534068712	66	200187	PID20180216_HumanSlice10	B11	B	11	NA	282_B11_7	NA	NA	0	0	NA	0	4318.55421350433	0
588	7	150	283	Confocal-GFP	126.5	100.1248902	10.61699677	7042.625977	6695.561523	0.629491678	0.575	FALSE	48	5	24.1257485	78.40933701	8.854904687	7.66	11	16	17.5	22	29	38	41.7	45	0.591472977	-0.186217508	11.5	4029	PID20180216_HumanSlice10	B11	B	11	NA	283_B11_7	NA	NA	0	0	NA	0	4318.55421350433	0
589	7	150	284	Confocal-GFP	150	176.3086559	18.99924278	516.4795532	6657.921387	0.910051407	0.418994413	FALSE	44	6	23.34080717	47.83900742	6.916574833	7.66	16	16	18	22	27	33	36.9	42	0.665023333	0.534222663	9	5205	PID20180216_HumanSlice10	B11	B	11	NA	284_B11_7	NA	NA	0	0	NA	0	4318.55421350433	0
590	7	150	285	Confocal-GFP	482	274.1909057	31.81349754	521.8363037	6475.80957	0.959437288	0.529379462	FALSE	73	0	30.00673401	138.9258806	11.78668234	9.93	16	17	21	28	37	47	53	61.07	0.762832515	0.247118993	16	17824	PID20180216_HumanSlice10	B11	B	11	NA	285_B11_7	NA	NA	0	0	NA	0	4318.55421350433	0
591	7	150	286	Confocal-GFP	133.5	141.0954528	14.50253201	7304.755371	6454.516602	0.871915185	0.447236181	FALSE	52	8	23.67708333	65.26030816	8.078385245	11.82	14	16	17.75	22	27	33.9	38.9	51.09	1.27743854	2.068576629	9.25	4546	PID20180216_HumanSlice10	B11	B	11	NA	286_B11_7	NA	NA	0	0	NA	0	4318.55421350433	0
592	7	150	287	Confocal-GFP	352	213.078208	25.98825836	545.694458	6443.057129	0.932897125	0.495774648	FALSE	60	2	25.59360731	105.8074477	10.28627473	7.37	11	15	18.25	24	31	40	44.15	54.63	0.751700941	0.580000602	12.75	11210	PID20180216_HumanSlice10	B11	B	11	NA	287_B11_7	NA	NA	0	0	NA	0	4318.55421350433	0
593	7	150	288	Confocal-GFP	102	82.56854117	11.35042477	9441.918945	6381.452148	0.805119313	0.576271186	FALSE	113	0	31.63970588	477.9510705	21.86209209	4.7	11.75	15.5	17	23	38	66	82	102.4	1.628820294	2.200285853	21	4303	PID20180216_HumanSlice10	B11	B	11	NA	288_B11_7	NA	NA	0	0	NA	0	4318.55421350433	0
594	7	150	289	Confocal-GFP	1847	1155.817445	182.0100708	738.9075928	6304.770996	0.997531722	0.268030765	FALSE	163	1	36.64013841	427.9457592	20.68684991	9	16	17	21	31	45	64	77.45	109	1.60397057	3.385086476	24	84712	PID20180216_HumanSlice10	B11	B	11	NA	289_B11_7	NA	NA	0	0	NA	0	4318.55421350433	0
595	7	150	290	Confocal-GFP	193	90.22539544	13.36025524	1172.977539	6201.516602	0.875130268	0.735238095	FALSE	67	0	24.96086957	112.6636862	10.61431515	3.58	9	12.9	18	24	31	40.1	44	51.42	0.586343788	0.687090554	13	5741	PID20180216_HumanSlice10	B11	B	11	NA	290_B11_7	NA	NA	0	0	NA	0	4318.55421350433	0
596	7	150	291	Confocal-GFP	748.5	384.3157959	40.71432495	414.2407532	5719.925781	0.976910779	0.560884226	FALSE	75	0	22.95580111	84.97042215	9.217940234	4	9.2	13	17	22	28	34	39	51.96	0.998859017	2.837709948	11	20775	PID20180216_HumanSlice10	B11	B	11	NA	291_B11_7	NA	NA	0	0	NA	0	4318.55421350433	0
597	7	150	292	Confocal-GFP	300	207.6223642	27.19765663	315.5471497	5217.384766	0.974399616	0.555041628	FALSE	63	3	23.0129199	68.96882532	8.304747156	6	10	14	18	22	28	34	36	45.56	0.638958439	1.384429917	10	8906	PID20180216_HumanSlice10	B11	B	11	NA	292_B11_7	NA	NA	0	0	NA	0	4318.55421350433	0
598	7	150	293	Confocal-GFP	106	82.91168725	12.75080109	1198.957031	5176.078125	0.825536646	0.487356322	FALSE	122	12	35.63120567	359.2540617	18.95399857	15.4	16	18	21	31	42	63	75	87.2	1.528535803	2.76362831	21	5024	PID20180216_HumanSlice10	B11	B	11	NA	293_B11_7	NA	NA	0	0	NA	0	4318.55421350433	0
599	7	150	294	Confocal-GFP	244	239.7056245	17.98817635	5272.10791	4551.23291	0.7047639	0.427695004	FALSE	66	1	21.68235294	66.03439446	8.126154962	5	10	13	16.75	20	27	32	36	43.61	0.881707952	2.800973259	10.25	7372	PID20180216_HumanSlice10	B11	B	11	NA	294_B11_7	NA	NA	0	0	NA	0	4318.55421350433	0
600	7	150	295	Confocal-GFP	302	134.3675311	21.68510818	114.6120682	2709.606689	0.953778001	0.710588235	FALSE	91	5	30.67966574	160.8528177	12.68277642	10	15	17	21	29	37.5	47	55.1	67.42	1.037457747	1.539739472	16.5	11014	PID20180216_HumanSlice10	B11	B	11	NA	295_B11_7	NA	NA	0	0	NA	0	4318.55421350433	0
601	7	150	296	Confocal-GFP	1077	305.8477597	38.96681976	26.21395111	2520.825439	0.940683628	0.656107219	FALSE	310	8	94.01495017	4057.720707	63.70024103	16	19	23	37	80	138.25	186	216.85	255.94	0.688358871	-0.382338902	101.25	113194	PID20180216_HumanSlice10	B11	B	11	NA	296_B11_7	NA	NA	0	0	NA	0	4318.55421350433	0
602	7	150	297	Confocal-GFP	354.5	202.3502854	37.52438736	16.73593521	2416.320801	0.991896798	0.520558003	FALSE	194	8	57.90617849	1803.448863	42.46703267	12	16	18	24	41	85	126.4	141.2	176.56	1.014203156	0.035972847	61	25305	PID20180216_HumanSlice10	B11	B	11	NA	297_B11_7	NA	NA	0	0	NA	0	4318.55421350433	0
603	7	150	298	Confocal-GFP	638	192.1076454	22.43651009	5824.649414	579.8734741	0.847813377	0.724177072	FALSE	78	1	29.08240223	130.3158356	11.41559615	9	13	16	20	28	36	44	49	60.85	0.648691559	0.471358659	16	20823	PID20180216_HumanSlice10	B11	B	11	NA	298_B11_7	NA	NA	0	0	NA	0	4318.55421350433	0
604	7	150	52	Confocal-GFP	3200.5	998.0945755	82.6378479	9221.944336	4952.074219	0.927658133	0.385532735	FALSE	197	2	47.2250902	873.5993483	29.5567141	11.02	17	19	25	39	61	89	110.9	142.98	1.393765072	1.951868584	36	170152	PID20180216_HumanSlice10	B11	B	11	NA	52_B11_7	1012.09731882951	102.248822817849	1012.09731882951	102.248822817849	1114.34614164736	33.3818235219012	4318.55421350433	0.00772986093760607
605	7	150	68	Confocal-GFP	151	90.22539544	15.31205082	1403.202515	7178.500977	0.923633955	0.699074074	FALSE	93	13	50.63204251	344.1920269	18.55241297	14.74	17	18	24	34.5	49.25	64.9	76	89	0.903084093	0.219503788	25.25	7251	PID20180216_HumanSlice10	B11	B	11	NA	68_B11_7	11.333840696929	264.459376510841	11.333840696929	264.459376510841	275.79321720777	16.6070231290189	4318.55421350433	0.00384550530292938
606	7	150	71	Confocal-GFP	175.5	104.953317	13.20048618	1122.890747	6436.201172	0.827003757	0.64640884	FALSE	81	9	55.52521498	168.8458884	12.99407128	12.34	17	18	23	31	41	52	57.15	62.83	0.660711721	0.001343003	18	7222	PID20180216_HumanSlice10	B11	B	11	NA	71_B11_7	8.1557935472254	53.5512359726439	8.1557935472254	53.5512359726439	61.7070295198693	7.8553822007506	4318.55421350433	0.001818984273993
607	7	150	75	Confocal-GFP	922.5	259.8061297	28.78937531	851.9830322	5436.285156	0.815142054	0.644654088	FALSE	254	3	69.81496857	3590.565991	59.92133169	10	16	18	25	45	120	165.2	191.55	226.42	0.941978608	-0.329840424	95	75330	PID20180216_HumanSlice10	B11	B	11	NA	75_B11_7	35892.6021766556	21.913184047105	35892.6021766556	21.913184047105	35914.5153607027	189.511253915705	4318.55421350433	0.0438830322710998
608	7	150	76	Confocal-GFP	196	86.0832603	13.03875828	557.684082	5034.15625	0.754459666	0.759689922	FALSE	67	7	45.13331268	114.5569821	10.70312955	9	16	18	22	27	35	44	49	58.36	0.724646188	0.471778572	13	6863	PID20180216_HumanSlice10	B11	B	11	NA	76_B11_7	2159.65105013171	4.85591025376758	2159.65105013171	4.85591025376758	2164.50696038548	46.5242620616972	4318.55421350433	0.010773110573954
609	7	150	77	Confocal-GFP	354	115.1959581	18.25164604	1064.436401	5010.70166	0.900006911	0.780595369	FALSE	147	5	46.97012401	855.7696656	29.25354108	16	19	21	29	48	72	95	110	133	0.810609105	-0.003053844	43	21402	PID20180216_HumanSlice10	B11	B	11	NA	77_B11_7	37.3498333254009	15.7819956943353	37.3498333254009	15.7819956943353	53.1318290197362	7.28915832039174	4318.55421350433	0.00168787005095321
610	7	150	81	Confocal-GFP	141.5	78.32590091	11.34169769	11363.49414	12033.8916	0.869714727	0.716455696	FALSE	98	5	40.5862069	365.0931431	19.10741069	9	17	19	25	37	51.5	69.7	73.7	94.27	0.7514075	0.089073157	26.5	7062	PID20180216_HumanSlice10	B11	B	11	NA	81_B11_7	96.7073593200838	40.1441356836107	96.7073593200838	40.1441356836107	136.851495003695	11.6983543716069	4318.55421350433	0.00270885898225512
611	7	150	85	Confocal-GFP	166	64.42640603	9.200745583	7072.004883	11199.37793	0.707986128	0.862337662	FALSE	156	16	69.56994819	1334.079304	36.52505036	16	19	21	40	65	98	119.8	130.4	151.16	0.29146191	-0.911390054	58	13427	PID20180216_HumanSlice10	B11	B	11	NA	85_B11_7	22.5393069633643	34.8261678769166	22.5393069633643	34.8261678769166	57.3654748402809	7.57399992344077	4318.55421350433	0.00175382768143943
612	7	150	86	Confocal-GFP	127.5	110.9533175	12.90586376	2637.873535	10744.34668	0.870896131	0.554347826	FALSE	77	1	27.44374426	203.2827692	14.25772665	9.72	16	17	21	29	40	52.8	60	73.56	0.900223376	0.373233322	19	5501	PID20180216_HumanSlice10	B11	B	11	NA	86_B11_7	78.8870107308964	107.29645056002	78.8870107308964	107.29645056002	186.183461290917	13.6449060565076	4318.55421350433	0.00315960050098231
613	8	183	104	Confocal-GFP	106	103.5391039	12.05332184	7032.652832	7000.953125	0.872533111	0.534005038	FALSE	51	4	22.85986709	66.8312637	8.175039064	4.94	10.35	13	16	19.5	25.25	32	36	46	0.949869402	1.481770159	9.25	3120	PID20180216_HumanSlice10	B11	B	11	NA	104_B11_8	119.650279079542	710.035109562249	119.650279079542	710.035109562249	829.685388641791	28.8042599044272	6800.48245915185	0.00423562005746569
614	8	183	106	Confocal-GFP	425	241.7056243	23.85734367	1434.043701	6811.642578	0.905381777	0.563660477	FALSE	86	0	28.66283525	180.5185038	13.43571747	6	11	16	19	27	36	47	53	68.37	0.959794264	1.362956325	17	14962	PID20180216_HumanSlice10	B11	B	11	NA	106_B11_8	359.452364274443	8.0370038715237	359.452364274443	8.0370038715237	367.489368145967	19.170012210376	6800.48245915185	0.00281891944071964
615	8	183	109	Confocal-GFP	542.5	163.580734	29.64718628	1013.70752	6714.659668	0.971036156	0.782828283	FALSE	191	6	62.91653028	1426.014309	37.76260464	16	18	21	30	55	91.5	118	133	154.8	0.656999749	-0.558487197	61.5	38442	PID20180216_HumanSlice10	B11	B	11	NA	109_B11_8	175.216527615841	2.64856420848277	175.216527615841	2.64856420848277	177.865091824324	13.3366072081442	6800.48245915185	0.00196112662421418
616	8	183	110	Confocal-GFP	378	135.6812392	18.27669907	941.1702881	6456.240234	0.846075939	0.759798995	FALSE	113	6	40.08986175	309.713123	17.59866822	12.65	16.65	18	26	38	50	65.7	72	82.67	0.656383904	0.184171905	24	17399	PID20180216_HumanSlice10	B11	B	11	NA	110_B11_8	182.68696770798	36.3465379584854	182.68696770798	36.3465379584854	219.033505666466	14.7997805952138	6800.48245915185	0.00217628391575317
617	8	183	112	Confocal-GFP	398	170.7939367	22.00081062	999.5193481	6501.959961	0.905960656	0.624803768	FALSE	152	1	55.03991683	894.7260797	29.91197218	12.66	16	19	25	41	67	97.4	106	135.02	0.963104062	0.265146977	42	22977	PID20180216_HumanSlice10	B11	B	11	NA	112_B11_8	770.533428426559	221.105866597635	770.533428426559	221.105866597635	991.639295024194	31.4903047782043	6800.48245915185	0.0046305986328699
618	8	183	117	Confocal-GFP	711	246.391916	30.73648453	798.0257568	6116.505371	0.935379663	0.644605621	FALSE	129	0	44.18819764	446.3787461	21.12767725	10.11	16	18	24	36	55	71	79.45	100	0.880018135	0.496948089	31	33482	PID20180216_HumanSlice10	B11	B	11	NA	117_B11_8	5333.98249428569	4438.37016575685	5333.98249428569	4438.37016575685	9772.35266004254	98.855210586203	6800.48245915185	0.0145364996057253
619	8	183	120	Confocal-GFP	263.5	202.2081505	32.35085678	7560.79834	5913.081543	0.992443114	0.519211823	FALSE	73	4	28.25	126.2909483	11.23792455	6.47	16	17	20	26	34	43	50.65	63.53	1.03648781	1.409346047	14	9831	PID20180216_HumanSlice10	B11	B	11	NA	120_B11_8	6.68707016796812	0.246593682723764	6.68707016796812	0.246593682723764	6.93366385069189	2.63318511515843	6800.48245915185	0.000387205632978992
620	8	183	121	Confocal-GFP	121.5	89.98275495	11.07786465	952.4929199	5866.343262	0.412602067	0.546067416	FALSE	98	2	28.63522013	165.1373759	12.85057882	7.16	13.9	16	19	26	36.5	45	49.2	58.68	1.316499845	4.163152111	17.5	4553	PID20180216_HumanSlice10	B11	B	11	NA	121_B11_8	12.2983265686097	0.947011191024866	12.2983265686097	0.947011191024866	13.2453377596345	3.63941448032984	6800.48245915185	0.000535170041565514
621	8	183	125	Confocal-GFP	1181	385.7300092	55.04962158	634.6046143	5643.695313	0.965076544	0.56970574	FALSE	167	4	51.6154841	787.3896363	28.06046394	11	16	18	25	35	51	82.3	109.15	144	1.811322424	3.394988558	26	57980	PID20180216_HumanSlice10	B11	B	11	NA	125_B11_8	1394.51463105184	53.372741092223	1394.51463105184	53.372741092223	1447.88737214407	38.0511152549313	6800.48245915185	0.00559535525361491
622	8	183	128	Confocal-GFP	338	271.5634891	24.11168098	8993.306641	5480.783691	0.835786435	0.394859813	FALSE	96	2	30.69026549	237.3642415	15.40662979	9	15	16	19	26	38	51.9	62	77.96	1.250306735	1.593959585	19	13872	PID20180216_HumanSlice10	B11	B	11	NA	128_B11_8	34.699462890625	0.304435787048195	34.699462890625	0.304435787048195	35.0038986776732	5.91640927232669	6800.48245915185	0.000869998460824583
623	8	183	130	Confocal-GFP	1469	852.7148517	121.2658234	556.3395386	5480.711426	0.991937844	0.271810528	FALSE	274	1	57.20759912	2308.901286	48.05102794	10	16	18	23	37	77.25	137	161	204	1.455034152	1.410473396	54.25	103889	PID20180216_HumanSlice10	B11	B	11	NA	130_B11_8	693.256946231525	68.4740031096058	693.256946231525	68.4740031096058	761.730949341131	27.5994737149303	6800.48245915185	0.00405845818744639
624	8	183	144	Confocal-GFP	197	100.2253958	14.80836487	2100.974854	1125.507202	0.907073709	0.636510501	FALSE	89	11	39.29654028	215.7712225	14.68915323	12	17	18	23	32	44.5	54	60.1	81.86	0.989908407	1.096625568	21.5	8300	PID20180216_HumanSlice10	B11	B	11	NA	144_B11_8	6.28667865562519	407.638643943969	6.28667865562519	407.638643943969	413.925322599595	20.3451547696152	6800.48245915185	0.00299172226262202
625	8	183	147	Confocal-GFP	214	114.7106768	12.58233356	9570.847656	320.7864075	0.691081088	0.678288431	FALSE	108	8	31.33587786	288.0245906	16.97128724	10	14	16	20	27	41	50.8	61.9	95.78	1.801773221	4.255471609	21	8210	PID20180216_HumanSlice10	B11	B	11	NA	147_B11_8	6.98321848608858	3.86432953778397	6.98321848608858	3.86432953778397	10.8475480238726	3.2935616016514	6800.48245915185	0.000484312932418353
626	8	183	148	Confocal-GFP	281	150.6518017	15.18447304	10540.12695	12169.03613	0.794087417	0.6635183	FALSE	84	2	29.86842105	172.5587104	13.13616041	6.41	13.05	16	19	28	39	47.9	53.95	64.54	0.701815102	0.403218776	20	10215	PID20180216_HumanSlice10	B11	B	11	NA	148_B11_8	39.2581192968984	0.145794148900201	39.2581192968984	0.145794148900201	39.4039134457986	6.27725365472821	6800.48245915185	0.000923060046464865
627	8	183	149	Confocal-GFP	106.5	56.18376541	7.807851791	10562.64258	11891.60449	0.584838195	0.825581395	FALSE	84	16	39.27692308	287.5694675	16.95787332	16	17	19.9	26	36.5	50	62	73.55	83	0.780807446	-0.005234756	24	5106	PID20180216_HumanSlice10	B11	B	11	NA	149_B11_8	33.1299243396129	0.0726464208997719	33.1299243396129	0.0726464208997719	33.2025707605127	5.76216719303707	6800.48245915185	0.000847317411323155
628	8	183	150	Confocal-GFP	571.5	197.5218588	23.86506271	2556.735596	10779.7666	0.694050559	0.560843965	FALSE	272	6	68.38986618	4719.177876	68.69627265	14.02	16	19	28	51	127.25	197.9	223.9	261	1.03798857	-0.091200622	99.25	53460	PID20180216_HumanSlice10	B11	B	11	NA	150_B11_8	10018.2212928342	0.915906420902672	10018.2212928342	0.915906420902672	10019.1371992551	100.095640260978	6800.48245915185	0.0147189027928854
629	8	183	151	Confocal-GFP	1988	702.3473212	60.90890884	7945.648438	10445.74316	0.93284976	0.462702199	FALSE	216	1	46.89299868	1104.902245	33.24006987	9	16	17	23	36	61	90	118	161	1.653826764	2.986537463	38	106494	PID20180216_HumanSlice10	B11	B	11	NA	151_B11_8	396.822774408923	65.9204343396113	396.822774408923	65.9204343396113	462.743208748535	21.511466912987	6800.48245915185	0.003163226586084
630	8	183	152	Confocal-GFP	361.5	241.4629837	29.22823334	8034.349609	10261.28711	0.949109862	0.490502035	FALSE	76	0	31.47885959	142.558712	11.93979531	4.58	11	16	20	26	36	45.2	51	57.42	0.545015645	0.292268721	16	13049	PID20180216_HumanSlice10	B11	B	11	NA	152_B11_8	108.178283972637	112.020632640388	108.178283972637	112.020632640388	220.198916613025	14.8391009368164	6800.48245915185	0.00218206590869835
631	8	183	154	Confocal-GFP	4921.5	1099.692555	103.8855667	2190.613037	10189.61914	0.940020481	0.362154605	FALSE	169	0	45.22127026	723.8385418	26.90424765	6	14	17	25	39	60	84	100	127.32	1.053530834	0.79576519	35	242793	PID20180216_HumanSlice10	B11	B	11	NA	154_B11_8	285818.408606536	79735.0888652047	285818.408606536	79735.0888652047	365553.497471741	604.610202917335	6800.48245915185	0.0889069571973782
632	8	183	155	Confocal-GFP	171.5	87.49747384	11.038764	7358.887695	9593.808594	0.512559582	0.719077568	FALSE	83	0	49.84737568	232.1734393	15.23723857	6.24	13	16	19	23	35	51.8	64.6	75.92	1.345744962	1.567930422	16	6089	PID20180216_HumanSlice10	B11	B	11	NA	155_B11_8	233.680781597619	155.908386923606	233.680781597619	155.908386923606	389.589168521225	19.738013287087	6800.48245915185	0.00290244308483207
633	8	183	159	Confocal-GFP	108.5	148.8944424	18.74628448	9456.28125	8173.999023	0.936780057	0.333333333	FALSE	56	2	34.47105757	87.08673469	9.332027362	5	10	15	17.75	23	29	36.3	40	48.66	0.491842905	0.481751843	11.25	4092	PID20180216_HumanSlice10	B11	B	11	NA	159_B11_8	787.120282480869	37.5874443395914	787.120282480869	37.5874443395914	824.707726820461	28.7177249589946	6800.48245915185	0.0042228952330209
634	8	183	160	Confocal-GFP	114.5	220.9777024	18.28793907	11556.5293	7880.418945	0.860731165	0.274580336	FALSE	43	0	20.41409547	52.71833823	7.26073951	4.04	9	13	17	21	24	29	35	43	0.487304135	1.366080287	7	4269	PID20180216_HumanSlice10	B11	B	11	NA	160_B11_8	9.43878150759389	1.6416015625	9.43878150759389	1.6416015625	11.0803830700939	3.32872093604944	6800.48245915185	0.000489483055951386
635	8	183	161	Confocal-GFP	5380	747.6610293	72.01902771	185.0519867	7743.334961	0.913588572	0.727518594	FALSE	95	0	24.72871217	97.28073085	9.863099455	4.83	10	13	18	24	30	38	42	52	0.602304305	1.165479075	12	140558	PID20180216_HumanSlice10	B11	B	11	NA	161_B11_8	32.5806566716303	15.50390625	32.5806566716303	15.50390625	48.0845629216303	6.93430334796728	6800.48245915185	0.00101967814631083
636	8	183	162	Confocal-GFP	1191.5	500.4823158	50.30949783	2205.581055	7739.981445	0.923681245	0.395321831	FALSE	136	0	41.26293103	511.794373	22.62287278	10	16	17	23	37	54	74	83.45	112.18	1.057900331	1.09476516	31	57438	PID20180216_HumanSlice10	B11	B	11	NA	162_B11_8	1227.20557187202	909.134359941029	1227.20557187202	909.134359941029	2136.33993181305	46.2205574589171	6800.48245915185	0.00679665858070335
637	8	183	163	Confocal-GFP	968.5	470.3990567	54.24237442	3242.230469	6593.222656	0.998584601	0.26	FALSE	150	4	49.10938846	794.4453985	28.1859078	13	16	19	25	42	69	90	102	127	0.827767309	0.007305578	44	57016	PID20180216_HumanSlice10	B11	B	11	NA	163_B11_8	2959400.34022836	1018848.7333601	2959400.34022836	1018848.7333601	3978249.07358845	1994.55485599882	6800.48245915185	0.293296081267677
638	8	183	165	Confocal-GFP	1555	342.9604574	31.50348663	7205.276367	7006.109863	0.582005101	0.698248765	FALSE	441	2	105.1509434	6364.789716	79.77963221	10	17	19.5	34	82	166	224	251.25	297.05	0.724873027	-0.414498025	132	178336	PID20180216_HumanSlice10	B11	B	11	NA	165_B11_8	9.16776662022807	24.8732111630306	9.16776662022807	24.8732111630306	34.0409777832587	5.83446465267026	6800.48245915185	0.000857948636396884
639	8	183	166	Confocal-GFP	332	151.8233746	22.23464394	762.6262207	6554.523438	0.935040998	0.662674651	FALSE	120	4	45.04904061	302.3290281	17.38761134	7	16	18	23	31.5	44	61.7	69.35	82.07	1.109899684	1.422412481	21	13935	PID20180216_HumanSlice10	B11	B	11	NA	166_B11_8	23.4459517784036	13.4110423278801	23.4459517784036	13.4110423278801	36.8569941062836	6.07099613789069	6800.48245915185	0.000892730210592714
640	8	183	171	Confocal-GFP	146	84.0832603	12.96736908	8232.985352	6024.657227	0.900026049	0.669724771	FALSE	126	10	44.23626374	487.2903333	22.07465364	15.24	17	19.1	24.25	41.5	60.75	71	85.85	103.71	0.832079538	0.463284667	36.5	8051	PID20180216_HumanSlice10	B11	B	11	NA	171_B11_8	166.143025563912	0.486178480225973	166.143025563912	0.486178480225973	166.629204044138	12.9084934846843	6800.48245915185	0.00189817319024366
641	8	183	173	Confocal-GFP	4565.5	1345.055033	144.8285828	400.4016418	5863.632813	0.992501023	0.479619708	FALSE	118	0	29.33111546	268.2786209	16.37921307	4	11	14	19	25	35	51	64.55	85	1.576315242	3.225139098	16	149882	PID20180216_HumanSlice10	B11	B	11	NA	173_B11_8	8747.3697434523	589.958581417977	8747.3697434523	589.958581417977	9337.32832487028	96.6298521414075	6800.48245915185	0.0142092642282117
642	8	183	174	Confocal-GFP	103	144.1665204	23.2663765	8038.10498	5441.453125	0.972330863	0.307004471	FALSE	71	0	59.28096502	130.3390108	11.41661118	8	13.05	16	19	24.5	32	40	44.95	61.56	1.137843808	1.943181604	13	4309	PID20180216_HumanSlice10	B11	B	11	NA	174_B11_8	1980.98876889004	585.082419579514	1980.98876889004	585.082419579514	2566.07118846955	50.6564032326571	6800.48245915185	0.00744894256208036
643	8	183	175	Confocal-GFP	110.5	123.7817444	21.68510818	598.8204346	5509.701172	0.988137384	0.471215352	FALSE	78	0	40.01698472	142.4086267	11.93350857	7.61	15.05	17	19	25	32.75	43	49	67.73	1.402332237	2.907504763	13.75	4448	PID20180216_HumanSlice10	B11	B	11	NA	175_B11_8	5120.16065755775	1743.47025434366	5120.16065755775	1743.47025434366	6863.6309119014	82.8470332112225	6800.48245915185	0.0121825228884651
644	8	183	177	Confocal-GFP	11691.5	3633.493964	195.641037	534.760498	5353.449219	0.951678166	0.331697283	FALSE	503	0	57.72773204	4987.241875	70.62040693	1	10	16	22	35	60	123	211.85	381	3.08534887	10.59157255	38	764331	PID20180216_HumanSlice10	B11	B	11	NA	177_B11_8	150.472507878796	54.3114315976381	150.472507878796	54.3114315976381	204.783939476435	14.3102739133964	6800.48245915185	0.00210430274607034
645	8	183	180	Confocal-GFP	127	73.74011433	10.50398064	8244.491211	4902.776367	0.810220278	0.693989071	FALSE	79	12	33.8343949	172.5713011	13.13663964	16	17	19	23	32	42	51.8	57.4	72.08	0.845451763	0.532891531	19	5312	PID20180216_HumanSlice10	B11	B	11	NA	180_B11_8	165.16264583984	11.285400390625	165.16264583984	11.285400390625	176.448046230465	13.2833748057662	6800.48245915185	0.00195329888512394
646	8	183	181	Confocal-GFP	1052.5	184.2081506	21.6545105	9314.856445	4657.40918	0.239416931	0.886315789	FALSE	393	7	116.0381206	4927.756526	70.19798092	16	19	24	48.75	123	160.25	199	235.65	302.11	0.390010667	-0.21324708	111.5	130891	PID20180216_HumanSlice10	B11	B	11	NA	181_B11_8	24.3499909540388	8.29653709763689	24.3499909540388	8.29653709763689	32.6465280516757	5.71371403306778	6800.48245915185	0.000840192452136755
647	8	183	182	Confocal-GFP	150.5	85.98275507	10.4417429	5999.168945	4808.172852	0.612003491	0.713270142	FALSE	55	0	42.21311166	86.95652677	9.325048352	6.55	13	16	19.25	25	31	38.5	43	51	0.454497878	0.514988779	11.75	4840	PID20180216_HumanSlice10	B11	B	11	NA	182_B11_8	129.724081563911	1635.90229387148	129.724081563911	1635.90229387148	1765.62637543539	42.0193571516199	6800.48245915185	0.00617887883749656
648	8	183	183	Confocal-GFP	572	275.8477595	31.15346909	8458.566406	5167.286133	0.990421379	0.40974212	FALSE	163	0	44.76090415	813.7396891	28.52612293	9	16	18	23	33	51	88	104	135.17	1.50657177	1.808458337	28	29190	PID20180216_HumanSlice10	B11	B	11	NA	183_B11_8	7204.263001085	267831.013982453	7204.263001085	267831.013982453	275035.276983538	524.438058290527	6800.48245915185	0.0771177723699231
649	8	183	188	Confocal-GFP	284	103.0538226	13.83555317	360.4102783	2503.262451	0.723378951	0.791086351	FALSE	77	3	35.05803988	166.9346202	12.92031811	8.26	15	17	22	29	41	50	55.4	62.74	0.533199768	-0.078558632	19	10403	PID20180216_HumanSlice10	B11	B	11	NA	188_B11_8	34.2147164326239	5.85720346755542	34.2147164326239	5.85720346755542	40.0719199001793	6.33023853422439	6800.48245915185	0.000930851387713732
650	8	183	191	Confocal-GFP	146.5	90.81118214	10.71722889	6752.90332	981.4165649	0.741190462	0.643956044	FALSE	154	8	36.67279206	662.5050803	25.73917404	11.66	17	18	23.75	34.5	51.25	76.7	95	128.38	1.702461179	3.257507729	27.5	7650	PID20180216_HumanSlice10	B11	B	11	NA	191_B11_8	4.43711475091506	0.169431929965249	4.43711475091506	0.169431929965249	4.60654668088031	2.14628671916879	6800.48245915185	0.000315608007528994
651	8	183	193	Confocal-GFP	139	138.5096663	13.29059315	2168.980469	11375.92578	0.750383715	0.506375228	FALSE	52	6	27.39645912	67.00343607	8.18556266	8	14	16	18	23	29	36	39.5	45.2	0.688402337	0.476451748	11	4794	PID20180216_HumanSlice10	B11	B	11	NA	193_B11_8	2503.66344109761	49.4659022399979	2503.66344109761	49.4659022399979	2553.12934333761	50.5285003076245	6800.48245915185	0.00743013464281862
652	8	183	194	Confocal-GFP	4006	441.6711342	66.45296478	1838.031982	10557.76367	0.902046305	0.776732913	FALSE	286	5	79.94648829	1281.986625	35.80484081	16	22	30	54	80	104	126	140	163	0.210560828	-0.1895971	50	334656	PID20180216_HumanSlice10	B11	B	11	NA	194_B11_8	7479.08270525611	0.0705592968999329	7479.08270525611	0.0705592968999329	7479.15326455301	86.4820979425974	6800.48245915185	0.0127170533064478
653	8	183	202	Confocal-GFP	114	152.6518017	21.51319695	1160.798706	7809.518066	0.986025675	0.430188679	FALSE	60	3	29.38788674	82.47646565	9.081655447	7	16	17	19	23	30	37.5	42.25	52.25	0.986784908	1.476863191	11	4483	PID20180216_HumanSlice10	B11	B	11	NA	202_B11_8	766.563877872097	50.5848681884062	766.563877872097	50.5848681884062	817.148746060503	28.5858137204541	6800.48245915185	0.00420349789770935
654	8	183	204	Confocal-GFP	150.5	246.6345565	47.42475891	1191.602295	7596.755859	0.994921238	0.300099701	FALSE	105	7	32.41674503	227.9026682	15.09644555	12	16	17	20	25	35	50	58	85.5	1.933666957	4.798699452	15	7576	PID20180216_HumanSlice10	B11	B	11	NA	204_B11_8	3.17415557145595	29.8325045434007	3.17415557145595	29.8325045434007	33.0066601148567	5.74514230588388	6800.48245915185	0.000844813929069439
655	8	183	207	Confocal-GFP	289	122.0243852	14.82806587	714.9509888	6681.692383	0.799832713	0.746770026	FALSE	59	5	26.6309813	84.03451066	9.167033908	6.38	11	14	17	23	29.5	36.2	42	50.48	0.782565773	0.732826834	12.5	8115	PID20180216_HumanSlice10	B11	B	11	NA	207_B11_8	2741.21653741568	682.847348297098	2741.21653741568	682.847348297098	3424.06388571278	58.5155012429423	6800.48245915185	0.00860461027499515
656	8	183	210	Confocal-GFP	150	197.6223642	31.76761055	645.8444214	6592.741699	0.993026732	0.417827298	FALSE	59	2	24.68534483	85.17254385	9.228897217	8	14.55	16	18	22.5	29	37	42.45	56.69	1.158615956	1.965271121	11	5727	PID20180216_HumanSlice10	B11	B	11	NA	210_B11_8	1316.87390637831	35.3409323909778	1316.87390637831	35.3409323909778	1352.21483876928	36.7724739277803	6800.48245915185	0.00540733310447603
657	8	183	219	Confocal-GFP	293.5	126.2670256	16.13027382	755.5795898	6165.666016	0.859209126	0.747770701	FALSE	66	0	30.23246444	125.3951355	11.19799694	4.88	14	17	20	28	36	44	49	59.24	0.400961459	0.212663674	16	9957	PID20180216_HumanSlice10	B11	B	11	NA	219_B11_8	174.179095243173	129.768596126397	174.179095243173	129.768596126397	303.94769136957	17.4340956567747	6800.48245915185	0.00256365570553196
658	8	183	222	Confocal-GFP	247	85.74011445	15.99819183	1067.952271	5547.722656	0.924690366	0.86971831	FALSE	141	11	50.29973352	868.7603042	29.4747401	16	18	21	30	50	77	98.8	108.9	123.8	0.561722454	-0.550596742	47	15798	PID20180216_HumanSlice10	B11	B	11	NA	222_B11_8	259.421532738629	48.3052244384129	259.421532738629	48.3052244384129	307.726757177042	17.5421423200543	6800.48245915185	0.00257954379346229
659	8	183	223	Confocal-GFP	255	151.8233747	24.29250145	414.8167419	5531.29834	0.964959503	0.628078818	FALSE	93	4	34.35333557	324.2902606	18.00806099	10	14	16	22	31	47	61.4	74	83.84	0.905608425	0.193692621	25	11184	PID20180216_HumanSlice10	B11	B	11	NA	223_B11_8	267.523318970828	7921.95606684768	267.523318970828	7921.95606684768	8189.4793858185	90.4957423629339	6800.48245915185	0.0133072532583549
660	8	183	225	Confocal-GFP	209	108.2253956	11.97859478	255.5904541	5390.657715	0.742178955	0.690909091	FALSE	62	5	29.66562435	103.6334333	10.18005075	6.54	11	16	19	25	32	40	43.3	55.84	0.627154234	0.52306677	13	6704	PID20180216_HumanSlice10	B11	B	11	NA	225_B11_8	183.790779424137	1037.00982975373	183.790779424137	1037.00982975373	1220.80060917787	34.9399572005729	6800.48245915185	0.005137864469241
661	8	183	227	Confocal-GFP	132	51.45584369	8.88574028	6877.149414	5086.850098	0.765998786	0.862745098	FALSE	123	0	48.08387097	549.7413528	23.44656377	15.54	17.7	20.4	28	44	63	79	86.6	105.92	0.536085861	-0.289971398	35	7453	PID20180216_HumanSlice10	B11	B	11	NA	227_B11_8	1113.33660215661	4589.40087734374	1113.33660215661	4589.40087734374	5702.73747950035	75.5164715774006	6800.48245915185	0.0111045755990111
662	8	183	234	Confocal-GFP	1349.5	455.428494	33.51063156	6415.538574	2777.310059	0.788691036	0.675932883	FALSE	88	0	23.04163956	143.0301464	11.95952116	3	8	11	16	21	28	37	48	66	1.622773634	4.218785429	12	35415	PID20180216_HumanSlice10	B11	B	11	NA	234_B11_8	753.459623709966	22.5532289525735	753.459623709966	22.5532289525735	776.012852662539	27.8570072452613	6800.48245915185	0.00409632807857218
663	8	183	236	Confocal-GFP	694	145.3380935	20.44491768	11896.23633	2544.216797	0.825972524	0.869129618	FALSE	228	5	85.68435013	2381.266413	48.79822141	16	19	23.3	42	83	122.75	155	171	194	0.343500144	-0.882214936	80.75	64606	PID20180216_HumanSlice10	B11	B	11	NA	236_B11_8	14.4384800400052	0.615321011775913	14.4384800400052	0.615321011775913	15.0538010517811	3.87992281518346	6800.48245915185	0.000570536405099023
664	8	183	243	Confocal-GFP	393	189.2792182	24.74680901	7494.15332	9795.025391	0.892441384	0.56223176	FALSE	153	4	45.43191489	954.9219602	30.9018116	8	16	17	23	36	58	94.1	115.55	144	1.427596589	1.623688831	35	21353	PID20180216_HumanSlice10	B11	B	11	NA	243_B11_8	79.9661958339272	47.010851750913	79.9661958339272	47.010851750913	126.97704758484	11.2684092748196	6800.48245915185	0.00165700144695689
665	8	183	244	Confocal-GFP	553.5	239.4629836	22.76275635	7717.950684	8638.754883	0.601438967	0.570618557	FALSE	72	1	33.73348827	123.3634769	11.10691122	7	14	16	20	26	34	43	50	61	0.91865156	1.224371737	14	18291	PID20180216_HumanSlice10	B11	B	11	NA	244_B11_8	73.3247634881385	54.6069123431837	73.3247634881385	54.6069123431837	127.931675831322	11.3106885657471	6800.48245915185	0.00166321854863776
666	8	183	246	Confocal-GFP	162	94.22539568	12.05584049	2204.061523	8154.921875	0.867463043	0.712087912	FALSE	77	0	30.73631841	169.24888	13.00956879	9	16	17	21	29	37	50	57	67	0.874267958	0.833657244	16	6178	PID20180216_HumanSlice10	B11	B	11	NA	246_B11_8	32.5925097302274	20.2983678476428	32.5925097302274	20.2983678476428	52.8908775778702	7.27261146892024	6800.48245915185	0.00106942581097802
667	8	183	247	Confocal-GFP	158	135.6812392	15.43282413	8087.893555	7987.700684	0.889850235	0.526666667	FALSE	56	0	32.01453733	67.47639532	8.214401702	4	10	15	17	22	28	32.7	37	42	0.364383217	0.892169548	11	4907	PID20180216_HumanSlice10	B11	B	11	NA	247_B11_8	575.648501640969	369.829707135875	575.648501640969	369.829707135875	945.478208776844	30.7486293804593	6800.48245915185	0.00452153645938442
668	8	183	251	Confocal-GFP	406.5	357.9726499	37.85162354	1193.827637	7968.572266	0.966656664	0.367873303	FALSE	63	2	23.22222222	87.82675572	9.371593019	6	10	13	17	22	28	35	39.6	52.52	0.953040209	1.723635963	11	12749	PID20180216_HumanSlice10	B11	B	11	NA	251_B11_8	2015.9245113063	355.160521564207	2015.9245113063	355.160521564207	2371.08503287051	48.6937884423723	6800.48245915185	0.00716034321606726
669	8	183	252	Confocal-GFP	1080.5	469.7127639	84.26193237	1428.059814	7851.110352	0.955171296	0.416377649	FALSE	211	0	48.96774194	1125.359306	33.54637545	12	17	19	26	39	60	93	123.5	165.3	1.721316846	3.067562412	34	62238	PID20180216_HumanSlice10	B11	B	11	NA	252_B11_8	272.507890042967	328.515625	272.507890042967	328.515625	601.023515042967	24.5157809388762	6800.48245915185	0.00360500612804078
670	8	183	255	Confocal-GFP	151.5	74.32590079	9.973762512	1172.889526	7315.210449	0.72548504	0.797368421	FALSE	82	9	37.78697823	197.4898261	14.05310735	15.81	16.05	19	25	35	46	53	62.7	76.95	0.538796805	0.109139743	21	6651	PID20180216_HumanSlice10	B11	B	11	NA	255_B11_8	729.685745188416	88.3030827687926	729.685745188416	88.3030827687926	817.988827957209	28.6005039808254	6800.48245915185	0.00420565807685245
671	8	183	257	Confocal-GFP	822.5	535.511754	91.04290771	836.7463379	6778.266602	0.995340118	0.355061515	FALSE	89	3	40.77875583	180.3748719	13.43037125	10	16	17	21	28	39	50	57.9	70.58	0.992138787	0.83787193	18	32330	PID20180216_HumanSlice10	B11	B	11	NA	257_B11_8	5587.170144138	901.84660623912	5587.170144138	901.84660623912	6489.01675037712	80.5544334619586	6800.48245915185	0.0118453997853566
672	8	183	258	Confocal-GFP	201.5	88.81118202	11.22259617	7877.394043	6722.04834	0.605680342	0.723518851	FALSE	74	2	28.64705882	132.9594661	11.5308051	7.74	13.85	16.7	20	26	36	45	49.15	55.63	0.706596171	0.436981802	16	6818	PID20180216_HumanSlice10	B11	B	11	NA	258_B11_8	58.5882625642096	3.80516806785742	58.5882625642096	3.80516806785742	62.3934306320671	7.89895123621276	6800.48245915185	0.00116152806564226
673	8	183	259	Confocal-GFP	189.5	133.7817442	15.5867281	7971.22168	6743.79248	0.924757323	0.547687861	FALSE	69	2	24.19512195	92.56355344	9.62099545	6.9	12	16	18	22	29	37	44	51.55	1.135061945	2.110657373	11	5952	PID20180216_HumanSlice10	B11	B	11	NA	259_B11_8	59.4736175434027	42.6380921462213	59.4736175434027	42.6380921462213	102.111709689624	10.1050338786975	6800.48245915185	0.0014859289674512
674	8	183	261	Confocal-GFP	224	322.8183221	20.11139297	257.4423218	5885.644531	0.654412034	0.317730496	FALSE	67	0	20.7394958	53.04978462	7.283528308	3.56	10	13	17	20	24	30	34	38.44	0.972387568	4.457977632	7	7404	PID20180216_HumanSlice10	B11	B	11	NA	261_B11_8	3892.7881057745	45.6350373476436	3892.7881057745	45.6350373476436	3938.42314312215	62.7568573394346	6800.48245915185	0.00922829486237093
675	8	183	263	Confocal-GFP	265.5	108.6690468	16.83821487	7288.944336	6221.538086	0.99753745	0.805766313	FALSE	158	6	45.72117245	961.4699176	31.00757839	13.13	17	20.3	29	44	72	102	114	134.35	0.885413201	-0.03836564	43	16538	PID20180216_HumanSlice10	B11	B	11	NA	263_B11_8	712200.011082881	311312.779938626	712200.011082881	311312.779938626	1023512.79102151	1011.68808978929	6800.48245915185	0.148767105255569
676	8	183	266	Confocal-GFP	1479	365.9310194	65.21209717	421.3547363	5146.745117	0.986509356	0.649111257	FALSE	162	0	50.98312856	882.5647508	29.70799136	13.28	17	20	29	48	72	96	111.6	137.44	0.843011702	0.172135122	43	87197	PID20180216_HumanSlice10	B11	B	11	NA	266_B11_8	1819.52182075112	244.613885378779	1819.52182075112	244.613885378779	2064.1357061299	45.4327602741667	6800.48245915185	0.00668081427267339
677	8	183	268	Confocal-GFP	150.5	108.1248903	14.82806587	7299.153809	4979.71875	0.93599216	0.620618557	FALSE	81	2	27.32307692	166.6494675	12.90927835	6.76	12.7	16	19	24	32	45.2	51.3	69.3	1.371905497	2.46101976	13	5328	PID20180216_HumanSlice10	B11	B	11	NA	268_B11_8	33.739764256837	0.508909597640721	33.739764256837	0.508909597640721	34.2486738544777	5.85223665400483	6800.48245915185	0.000860561980588466
678	8	183	269	Confocal-GFP	545.5	198.5512966	23.80726242	516.1867065	4664.344238	0.753907326	0.606448027	FALSE	136	0	41.02303217	753.3565177	27.44734081	9	15	17	23	37	65	88	97.6	116.44	0.833973679	-0.253025891	42	28398	PID20180216_HumanSlice10	B11	B	11	NA	269_B11_8	1036.80934582658	12.1272629860843	1036.80934582658	12.1272629860843	1048.93660881266	32.3872908532446	6800.48245915185	0.0047624989914736
679	8	183	271	Confocal-GFP	608.5	185.0365777	20.96372604	213.8553162	3015.320068	0.64415436	0.750771129	FALSE	114	1	42.72076023	348.0141304	18.65513684	14.66	17	20	27	41	56	69	74	86.17	0.476401934	-0.27134086	29	29221	PID20180216_HumanSlice10	B11	B	11	NA	271_B11_8	0.118615561717201	0.396751333924226	0.118615561717201	0.396751333924226	0.515366895641427	0.717890587514161	6800.48245915185	0.000105564655423535
680	8	183	276	Confocal-GFP	123.5	95.6396091	9.194003105	5818.265137	9478.881836	0.366326168	0.639896373	FALSE	56	1	22.55828221	83.51040687	9.138402862	4.24	9.1	12	16.5	22	27.5	35	37	48.14	0.651626844	0.973107358	11	3677	PID20180216_HumanSlice10	B11	B	11	NA	276_B11_8	63.5398859584752	190.78515625	63.5398859584752	190.78515625	254.325042208475	15.947571671213	6800.48245915185	0.00234506474606832
681	8	183	28	Confocal-GFP	2471.5	625.3940035	56.58215714	9490.957031	6493.567383	0.877923899	0.449649777	FALSE	309	0	59.38741941	3149.20408	56.11776973	12	17	20	28	47	87.5	153	192	249	1.570930703	2.069082532	59.5	185080	PID20180216_HumanSlice10	B11	B	11	NA	28_B11_8	5.19519481420505	55.3091474881488	5.19519481420505	55.3091474881488	60.5043423023538	7.7784537218109	6800.48245915185	0.0011438091000945
682	8	183	280	Confocal-GFP	387.5	196.350286	31.10958099	1571.589844	8414.665039	0.971891027	0.58008982	FALSE	91	7	36.54721027	214.5244281	14.64665245	10.66	16	17	21	28	40	53	61.7	73.34	0.986685966	0.667095505	19	14982	PID20180216_HumanSlice10	B11	B	11	NA	280_B11_8	5896.12895692502	385.332306593674	5896.12895692502	385.332306593674	6281.4612635187	79.255670229446	6800.48245915185	0.0116544187424212
683	8	183	281	Confocal-GFP	316.5	150.4091609	17.51000023	8447.198242	7566.712891	0.875126127	0.664218258	FALSE	70	6	27.52380952	147.4928194	12.14466218	7	11	14	18	25	35	43.3	52	61.23	0.785503902	0.395716878	17	10404	PID20180216_HumanSlice10	B11	B	11	NA	281_B11_8	17.0801350273426	65.00390625	17.0801350273426	65.00390625	82.0840412773426	9.0600243530215	6800.48245915185	0.00133226199868053
684	8	183	282	Confocal-GFP	2039.5	1043.692554	174.9803009	1423.323486	7374.916504	0.997354497	0.296568271	FALSE	294	2	65.91988613	2902.477925	53.87465011	12	17	19	26	45	88	149	184.1	233	1.489176772	1.748528229	62	162097	PID20180216_HumanSlice10	B11	B	11	NA	282_B11_8	210.384552520321	56.785945566024	210.384552520321	56.785945566024	267.170498086345	16.3453509624708	6800.48245915185	0.00240355755060787
685	8	183	283	Confocal-GFP	147	113.195958	9.849936485	7040.151367	6685.742188	0.306113357	0.625531915	FALSE	47	4	23.34715026	64.02974577	8.001858894	5.92	13	16	18	22	28	34	39	43.16	0.477210849	0.098282003	10	4506	PID20180216_HumanSlice10	B11	B	11	NA	283_B11_8	6.12369465209655	96.4193398422277	6.12369465209655	96.4193398422277	102.543034494324	10.1263534648127	6800.48245915185	0.00148906397827481
686	8	183	285	Confocal-GFP	727.5	405.9726497	36.44512177	457.4519959	6507.271973	0.920118217	0.439311594	FALSE	74	0	27.98769575	134.244815	11.58640648	5.93	14	16	20	26	34	44	50	62	0.822592844	0.787418343	14	25021	PID20180216_HumanSlice10	B11	B	11	NA	285_B11_8	4145.33909088515	989.88280253438	4145.33909088515	989.88280253438	5135.22189341953	71.6604625537648	6800.48245915185	0.0105375556784691
687	8	183	287	Confocal-GFP	498.5	465.5706289	54.20971298	522.475708	6446.221191	0.983853513	0.313916877	FALSE	61	4	24.70246734	87.85196779	9.372938055	6.88	12	15	18	23	30	38	43	52	0.87129874	0.939620851	12	17020	PID20180216_HumanSlice10	B11	B	11	NA	287_B11_8	539.1103515625	10.0112883398429	539.1103515625	10.0112883398429	549.121639902343	23.4333446162161	6800.48245915185	0.00344583560901334
688	8	183	289	Confocal-GFP	416	158.3086559	26.40097237	786.8040771	6272.591797	0.969940591	0.72600349	FALSE	154	0	55.70833333	1058.435764	32.53360976	10.58	16	18.9	28	48.5	78.25	106	116	140	0.654182506	-0.430335962	50.25	26740	PID20180216_HumanSlice10	B11	B	11	NA	289_B11_8	2294.07320830015	1035.50084828161	2294.07320830015	1035.50084828161	3329.57405658176	57.7024614430074	6800.48245915185	0.00848505408103119
689	8	183	290	Confocal-GFP	337	106.7106769	14.43792629	1185.095947	6209.07373	0.622976335	0.799525504	FALSE	108	7	36.27821522	281.6443811	16.78226388	8	17	18	24	33	45	59	70	87	1.039475181	1.250874612	21	13822	PID20180216_HumanSlice10	B11	B	11	NA	290_B11_8	146.855812454465	57.1101836083897	146.855812454465	57.1101836083897	203.965996062855	14.2816664315778	6800.48245915185	0.00210009606191366
690	8	183	292	Confocal-GFP	107	100.7106766	11.94533539	332.6257019	5313.088867	0.884634475	0.578378378	FALSE	68	8	23.0932224	70.35185354	8.387601179	8.47	13.35	16	18	21	28	33	36.3	47.06	1.463428873	4.705593859	10	3451	PID20180216_HumanSlice10	B11	B	11	NA	292_B11_8	291.676945248126	9159.27494821825	291.676945248126	9159.27494821825	9450.95189346638	97.2160063645199	6800.48245915185	0.0142954572632843
691	8	183	294	Confocal-GFP	182.5	148.7523069	12.91613388	5266.790527	4555.617676	0.619652576	0.524425287	FALSE	57	1	22.50819672	80.20894921	8.955944909	3	10	13	17	21	27.25	33	39	50.28	0.816573373	1.430031421	10.25	5492	PID20180216_HumanSlice10	B11	B	11	NA	294_B11_8	28.2745619686848	19.2261728747571	28.2745619686848	19.2261728747571	47.500734843442	6.8920776869854	6800.48245915185	0.00101346893082715
692	8	183	295	Confocal-GFP	701	273.9898951	28.96734428	93.94263458	2681.064941	0.815709997	0.542359768	FALSE	95	4	30.89012346	245.2138531	15.65930564	7	12	15	19	27	40	53	62	76.82	0.97645902	0.662345058	21	25021	PID20180216_HumanSlice10	B11	B	11	NA	295_B11_8	427.225486171586	814.63137889551	427.225486171586	814.63137889551	1241.8568650671	35.2399895724601	6800.48245915185	0.00518198374661424
693	8	183	297	Confocal-GFP	765	379.7300094	62.02276611	70.73571777	2438.102295	0.908659648	0.355731225	FALSE	135	4	44.47116431	518.6974819	22.774931	15	17	18	26	40	59	77	88	108.64	0.828893604	0.265154002	33	40869	PID20180216_HumanSlice10	B11	B	11	NA	297_B11_8	2915.97651652728	474.433480872049	2915.97651652728	474.433480872049	3390.40999739933	58.2272272858611	6800.48245915185	0.00856222005359355
694	8	183	298	Confocal-GFP	233.5	113.2964634	14.4291935	5832.47998	555.2299194	0.75621917	0.703313253	FALSE	67	0	28.61921708	135.353225	11.63414049	6.8	15	16	20	26	36	45	51	57.4	0.59532961	-0.045104666	16	8042	PID20180216_HumanSlice10	B11	B	11	NA	298_B11_8	61.3177638803503	607.304788251891	61.3177638803503	607.304788251891	668.622552132241	25.857736794473	6800.48245915185	0.00380233857668062
695	8	183	299	Confocal-GFP	131.5	204.00714	25.56911469	1835.189941	10148.50195	0.987405707	0.354925776	FALSE	53	0	23.06074766	77.82341253	8.821757904	4	9.65	13.3	18	22	28	35.7	39	47.48	0.509720522	0.734801305	10	4935	PID20180216_HumanSlice10	B11	B	11	NA	299_B11_8	NA	NA	0	0	NA	0	6800.48245915185	0
696	8	183	300	Confocal-GFP	258	172.7939367	15.98989964	7294.324219	10133.74609	0.782946367	0.535825545	FALSE	59	0	24.18292683	80.24092802	8.957730071	6	11.35	15	18	23	29	36.3	40	48.73	0.69934477	0.90511329	11	7932	PID20180216_HumanSlice10	B11	B	11	NA	300_B11_8	NA	NA	0	0	NA	0	6800.48245915185	0
697	8	183	301	Confocal-GFP	130	123.3380932	11.61892891	9713.178711	9714.994141	0.77186283	0.518962076	FALSE	68	4	25.4972067	126.7304391	11.25746149	5	10.8	16	18	22	30	42.2	49.1	54.66	1.035208491	1.012701647	12	4564	PID20180216_HumanSlice10	B11	B	11	NA	301_B11_8	NA	NA	0	0	NA	0	6800.48245915185	0
698	8	183	302	Confocal-GFP	103	130.8528122	12.71956158	5581.709473	9143.18457	0.776264846	0.421267894	FALSE	47	2	21.36305732	60.42232951	7.773180141	3.56	9.6	12.2	17	20	25	31	36	41.88	0.399454332	0.678168882	8	3354	PID20180216_HumanSlice10	B11	B	11	NA	302_B11_8	NA	NA	0	0	NA	0	6800.48245915185	0
699	8	183	303	Confocal-GFP	112	61.11269772	9.675971031	5535.094727	9129.791016	0.788958379	0.73442623	FALSE	66	7	24.94964029	95.27084519	9.760678521	8.38	12	16	18	23	29.5	39.2	45	47.62	1.050569557	1.453945305	11.5	3468	PID20180216_HumanSlice10	B11	B	11	NA	303_B11_8	NA	NA	0	0	NA	0	6800.48245915185	0
700	8	183	304	Confocal-GFP	399	359.5878742	21.98015404	7318.130859	8088.698242	0.669551565	0.415625	FALSE	68	2	23.87522936	90.66333137	9.521729432	6	10.2	14	17	22	29	36	40.8	53	1.020679375	1.835655423	12	13012	PID20180216_HumanSlice10	B11	B	11	NA	304_B11_8	NA	NA	0	0	NA	0	6800.48245915185	0
701	8	183	305	Confocal-GFP	132	121.539104	16.81457138	7959.414063	7990.808105	0.91690034	0.474820144	FALSE	117	10	34.43715847	321.5356684	17.93141568	12.82	16	17.2	21	29	44	57.8	70	90.36	1.441135383	2.526286928	23	6302	PID20180216_HumanSlice10	B11	B	11	NA	305_B11_8	NA	NA	0	0	NA	0	6800.48245915185	0
702	8	183	306	Confocal-GFP	118.5	187.0365775	13.60614014	6362.270996	7705.209961	0.714212468	0.364615385	FALSE	38	8	20.27692308	31.40023669	5.60359141	8.94	11	13	17	20	23	28	30	35.06	0.452828495	0.255220496	6	3954	PID20180216_HumanSlice10	B11	B	11	NA	306_B11_8	NA	NA	0	0	NA	0	6800.48245915185	0
703	8	183	307	Confocal-GFP	248	166.3086559	13.74628925	7825.033203	7700.140625	0.41861962	0.576744186	FALSE	69	5	26.61708861	123.6476827	11.11969796	8.15	11.75	16	19	24	31.25	41.5	48	61.85	1.047253644	1.277763792	12.25	8411	PID20180216_HumanSlice10	B11	B	11	NA	307_B11_8	NA	NA	0	0	NA	0	6800.48245915185	0
704	8	183	308	Confocal-GFP	377	275.362478	52.62080383	1109.254395	7631.399902	0.900310004	0.308763309	FALSE	156	7	45.36734694	817.1834236	28.58642027	13.89	16.45	18	25	35	59	89.1	104.2	135.22	1.355883853	1.367668835	34	22230	PID20180216_HumanSlice10	B11	B	11	NA	308_B11_8	NA	NA	0	0	NA	0	6800.48245915185	0
705	8	183	309	Confocal-GFP	219.5	142.6101717	14.64810658	1940.84668	7206.148438	0.848956785	0.585333333	FALSE	101	1	25.675	170.3550893	13.05201476	5.58	9	13	17	22.5	32	43	48.1	65.84	1.53042717	4.359809499	15	7189	PID20180216_HumanSlice10	B11	B	11	NA	309_B11_8	NA	NA	0	0	NA	0	6800.48245915185	0
706	8	183	310	Confocal-GFP	412.5	370.3157959	43.56851196	519.486145	6888.414063	0.967831586	0.415826613	FALSE	79	3	25.54982206	126.1621085	11.23219073	5	11	16	18	23	31	40	47	61	1.196658295	2.450944397	13	14359	PID20180216_HumanSlice10	B11	B	11	NA	310_B11_8	NA	NA	0	0	NA	0	6800.48245915185	0
707	8	183	311	Confocal-GFP	193.5	198.350286	16.86968994	7462.949219	6362.427246	0.821272481	0.449477352	FALSE	68	0	22.61678832	90.14146998	9.494286175	1.73	9	12.3	17	21	27.75	34	39.35	50.16	0.954523367	2.786440941	10.75	6197	PID20180216_HumanSlice10	B11	B	11	NA	311_B11_8	NA	NA	0	0	NA	0	6800.48245915185	0
708	8	183	312	Confocal-GFP	1940	581.0092274	89.88925934	638.4713745	6360.460449	0.995408188	0.554206542	FALSE	219	1	54.78216912	1171.51505	34.22740203	13.75	17	20	28	47	71	99	125	168	1.335689685	2.042372706	43	119206	PID20180216_HumanSlice10	B11	B	11	NA	312_B11_8	NA	NA	0	0	NA	0	6800.48245915185	0
709	8	183	313	Confocal-GFP	158.5	161.7228694	12.75070477	5827.03418	5757.745117	0.55785546	0.452211127	FALSE	59	0	23.33035714	82.89979273	9.10493233	6.46	10	14	17	22	27.25	38.4	41	46.54	0.773683481	0.891864465	10.25	5226	PID20180216_HumanSlice10	B11	B	11	NA	313_B11_8	NA	NA	0	0	NA	0	6800.48245915185	0
710	8	183	314	Confocal-GFP	286.5	185.3797237	23.82953644	844.9728394	5687.529297	0.945221199	0.508429459	FALSE	88	2	30.14049587	159.9169	12.6458254	12	16	17	21	28	36	48	55.9	67.38	1.135592222	1.595303988	15	10941	PID20180216_HumanSlice10	B11	B	11	NA	314_B11_8	NA	NA	0	0	NA	0	6800.48245915185	0
711	8	183	315	Confocal-GFP	346	200.5929263	24.24332047	340.9398499	5589.825684	0.949279241	0.65037594	FALSE	52	3	24.21779859	69.55209539	8.339789889	6.26	12	14.6	18	24	30	36	38	44.48	0.319731674	-0.029254195	12	10341	PID20180216_HumanSlice10	B11	B	11	NA	315_B11_8	NA	NA	0	0	NA	0	6800.48245915185	0
712	8	183	316	Confocal-GFP	102.5	66.18376529	8.415474892	875.3833008	5574.73291	0.624621729	0.737410072	FALSE	64	5	29.02290076	139.8544374	11.82600682	12.2	16	17	19	26	34.5	48	52	58	0.840383098	0.014781314	15.5	3802	PID20180216_HumanSlice10	B11	B	11	NA	316_B11_8	NA	NA	0	0	NA	0	6800.48245915185	0
713	8	183	317	Confocal-GFP	153	128.8528123	12.59312439	286.1014404	5576.802734	0.459667842	0.53968254	FALSE	70	2	23.45145631	83.47094448	9.136243456	3.05	11	15	18	22	27	34.5	40.75	48	1.087880347	3.267357726	9	4831	PID20180216_HumanSlice10	B11	B	11	NA	317_B11_8	NA	NA	0	0	NA	0	6800.48245915185	0
714	8	183	318	Confocal-GFP	163	93.74011445	14.34624004	913.6029663	5573.835449	0.903103959	0.683438155	FALSE	76	3	31.4137931	157.8583319	12.56416857	9.08	16	17.2	22	29	38	49	56.9	63.96	0.782037401	0.536427965	16	6377	PID20180216_HumanSlice10	B11	B	11	NA	318_B11_8	NA	NA	0	0	NA	0	6800.48245915185	0
715	8	183	319	Confocal-GFP	202.5	131.9238799	17.0573101	997.5223389	5426.655762	0.86770785	0.572842999	FALSE	60	0	23.59375	77.32714844	8.793585642	5.55	12	15	17	22	28	35	39.25	51.9	0.90376373	1.849479139	11	6040	PID20180216_HumanSlice10	B11	B	11	NA	319_B11_8	NA	NA	0	0	NA	0	6800.48245915185	0
716	8	183	320	Confocal-GFP	326	388.9015826	26.44613838	178.9994965	5231.179688	0.887515155	0.381733021	FALSE	46	0	20.33402062	53.24513126	7.296926151	2	9	12	16	20	24	29.6	33	39.16	0.262280307	0.700553879	8	9862	PID20180216_HumanSlice10	B11	B	11	NA	320_B11_8	NA	NA	0	0	NA	0	6800.48245915185	0
717	8	183	321	Confocal-GFP	338	163.4802289	16.76718521	7963.632813	4494.624512	0.750835245	0.638941399	FALSE	67	0	29.38518519	149.5207682	12.22786851	7.04	15	16.4	20	27	36	48	53	61	0.67904078	0.115799854	16	11901	PID20180216_HumanSlice10	B11	B	11	NA	321_B11_8	NA	NA	0	0	NA	0	6800.48245915185	0
718	8	183	322	Confocal-GFP	166.5	220.1492755	15.44999981	5832.15625	4494.758789	0.754312709	0.349789916	FALSE	55	3	21.42352941	45.38140715	6.736572359	5.54	12	15.4	17	21	25	28.6	32.3	41.84	1.048740651	4.345558211	8	5463	PID20180216_HumanSlice10	B11	B	11	NA	322_B11_8	NA	NA	0	0	NA	0	6800.48245915185	0
719	8	183	323	Confocal-GFP	233.5	98.81118214	13.16024113	6056.508789	3964.673096	0.792528762	0.802405498	FALSE	117	0	37.80727273	303.5883107	17.42378578	11.74	17	19	26	34	46.5	61	68	92.34	1.173438716	2.132750733	20.5	10397	PID20180216_HumanSlice10	B11	B	11	NA	323_B11_8	NA	NA	0	0	NA	0	6800.48245915185	0
720	8	183	324	Confocal-GFP	192.5	111.7817446	11.00618076	6091.340332	3951.259766	0.408233522	0.664939551	FALSE	55	3	22.00420168	84.02939411	9.16675483	5	8	12	16	20	27	34.3	39	46.63	0.695815037	0.44306632	11	5237	PID20180216_HumanSlice10	B11	B	11	NA	324_B11_8	NA	NA	0	0	NA	0	6800.48245915185	0
721	8	183	325	Confocal-GFP	195	157.1370831	13.59638977	9.562250137	3080.7854	0.645822736	0.569343066	FALSE	57	0	19.23643411	54.0332462	7.350730998	4	7	9	16	18	24	29	31	35.86	0.498368244	1.980345099	8	4963	PID20180216_HumanSlice10	B11	B	11	NA	325_B11_8	NA	NA	0	0	NA	0	6800.48245915185	0
722	8	183	326	Confocal-GFP	3499	382.0731553	60.34516525	11181.89844	2841.524658	0.949310381	0.877492163	FALSE	500	6	169.475513	12663.45214	112.5320049	16.54	24	34	69	151	260	329	365	417	0.420289037	-0.946704814	191	619433	PID20180216_HumanSlice10	B11	B	11	NA	326_B11_8	NA	NA	0	0	NA	0	6800.48245915185	0
723	8	183	327	Confocal-GFP	209	128.5096663	12.28907871	5328.950195	1721.887451	0.490904185	0.660347551	FALSE	74	7	27.83908046	114.6560972	10.70775874	8.6	14	17	20	26	34	42	46	61	0.997857553	1.561502652	14	7266	PID20180216_HumanSlice10	B11	B	11	NA	327_B11_8	NA	NA	0	0	NA	0	6800.48245915185	0
724	8	183	328	Confocal-GFP	118	112.3675309	14.14141655	11348.81055	1505.115234	0.861373594	0.472945892	FALSE	52	0	22.09146341	64.15626859	8.009760832	3.52	10	14	17	21	27	33	35	43.37	0.452394124	1.100014776	10	3623	PID20180216_HumanSlice10	B11	B	11	NA	328_B11_8	NA	NA	0	0	NA	0	6800.48245915185	0
725	8	183	329	Confocal-GFP	123	148.1665204	11.23101807	4207.445313	1350.343018	0.372533018	0.419080068	FALSE	58	0	21.48913043	64.1411862	8.008819276	4.83	11	13	17	20	25.25	31.7	36.7	44.53	1.022074041	2.986383094	8.25	3954	PID20180216_HumanSlice10	B11	B	11	NA	329_B11_8	NA	NA	0	0	NA	0	6800.48245915185	0
726	8	183	330	Confocal-GFP	251	122.8528122	14.50253201	5457.795898	1288.697388	0.757451194	0.698191933	FALSE	60	2	24.67109635	72.22737056	8.498668752	8	13	16	19	24	29	35	40	50	0.673100332	1.244926117	10	7426	PID20180216_HumanSlice10	B11	B	11	NA	330_B11_8	NA	NA	0	0	NA	0	6800.48245915185	0
727	8	183	331	Confocal-GFP	148.5	102.1248903	10.87532806	5499.421875	1266.864502	0.515313036	0.66	FALSE	58	1	21.66842105	62.92689751	7.932647572	5.89	10.45	13	17	20.5	26	31	37	43	0.83783303	2.064065147	9	4117	PID20180216_HumanSlice10	B11	B	11	NA	331_B11_8	NA	NA	0	0	NA	0	6800.48245915185	0
728	8	183	332	Confocal-GFP	443.5	276.5756814	20.86862373	38.46411133	382.0691528	0.818307775	0.565688776	FALSE	64	0	22.4566787	77.4358489	8.799764139	5	9	13	17	21	27	34	38	46.94	0.782496451	1.676561581	10	12441	PID20180216_HumanSlice10	B11	B	11	NA	332_B11_8	NA	NA	0	0	NA	0	6800.48245915185	0
729	8	183	52	Confocal-GFP	1071.5	431.7716398	42.86891556	9170.054688	4978.431152	0.908608652	0.485610696	FALSE	201	0	48.35477354	1384.998289	37.21556514	9.47	16	18	24	37	66	109	132.65	165.59	1.401351003	1.403424217	42	63427	PID20180216_HumanSlice10	B11	B	11	NA	52_B11_8	2692.53556956394	694.68791716649	2692.53556956394	694.68791716649	3387.22348673043	58.19985813325	6800.48245915185	0.00855819546375371
730	8	183	68	Confocal-GFP	109	67.59797895	10.71645641	1397.120361	7177.51123	0.840756802	0.689873418	FALSE	94	16	44.15226914	326.8958202	18.08026051	16	17	19	25	38.5	55	65.6	72	83.52	0.551418527	-0.562760321	30	5624	PID20180216_HumanSlice10	B11	B	11	NA	68_B11_8	36.9925972797153	0.979599124008257	36.9925972797153	0.979599124008257	37.9721964037236	6.16215842085576	6800.48245915185	0.000906135477573793
731	8	183	71	Confocal-GFP	1816.5	617.0508581	64.4758606	1088.631836	6464.37793	0.90602257	0.468592803	FALSE	384	1	63.61533421	5166.331417	71.87719678	12	17	19	27	49	104	179	237.7	328.34	1.672596971	2.505049667	77	161337	PID20180216_HumanSlice10	B11	B	11	NA	71_B11_8	1173.67298290591	793.929691390542	1173.67298290591	793.929691390542	1967.60267429646	44.3576675930606	6800.48245915185	0.00652272362431662
732	8	183	75	Confocal-GFP	564.5	204.350286	28.04268265	805.506897	5490.717285	0.866306569	0.580462725	FALSE	129	5	60.89511743	703.5944192	26.52535427	15	17	20	28.75	48	70	89.3	102.65	115	0.562478463	-0.502330804	41.25	33349	PID20180216_HumanSlice10	B11	B	11	NA	75_B11_8	2160.03114312868	2962.85666747262	2160.03114312868	2962.85666747262	5122.8878106013	71.5743516254343	6800.48245915185	0.0105248932050567
733	8	183	76	Confocal-GFP	786	317.9898953	26.54623985	543.8171997	4958.010742	0.790166071	0.645585216	FALSE	120	4	51.52019813	467.1881877	21.61453649	9	16	17	23	35	54	72	83	99.84	0.884017756	0.222902744	31	36587	PID20180216_HumanSlice10	B11	B	11	NA	76_B11_8	192.290424722054	5798.138388578	192.290424722054	5798.138388578	5990.42881330006	77.3978605214644	6800.48245915185	0.0113812308150733
734	8	183	77	Confocal-GFP	325	113.5391039	15.11163998	1068.514648	5002.027832	0.688011708	0.763807286	FALSE	138	10	43.52569071	776.9387791	27.87362156	16	18	19	29	49.5	73	92	105	126	0.602218734	-0.396547109	44	19812	PID20180216_HumanSlice10	B11	B	11	NA	77_B11_8	16.6320985930102	75.2352921735833	16.6320985930102	75.2352921735833	91.8673907665935	9.58474781966607	6800.48245915185	0.00140942173988954
735	8	183	81	Confocal-GFP	135.5	84.32590091	11.40001106	11358.19434	12033.62891	0.841545593	0.675810474	FALSE	86	7	38.70760234	269.7741527	16.42480297	14.5	17	18	26.5	36	50.5	64	67	80.2	0.562677915	-0.292635281	24	6619	PID20180216_HumanSlice10	B11	B	11	NA	81_B11_8	28.0878800400073	0.0690060361007275	28.0878800400073	0.0690060361007275	28.156886076108	5.30630625540102	6800.48245915185	0.00078028379416816
736	8	183	85	Confocal-GFP	159.5	59.6984843	9.111280441	7071.333496	11197.53711	0.659200008	0.857526882	FALSE	156	16	72.05913978	1174.399728	34.26951602	16	19.25	24	42.75	74	96.75	117.5	128.75	141.4	0.112577201	-0.860108897	54	13403	PID20180216_HumanSlice10	B11	B	11	NA	85_B11_8	0.450760503768212	3.38861827240463	0.450760503768212	3.38861827240463	3.83937877617285	1.95943327933687	6800.48245915185	0.000288131509948965
737	8	183	86	Confocal-GFP	106.5	79.01219261	9.169313431	2626.866699	10759.96094	0.685445492	0.669811321	FALSE	65	0	32.8300705	79.9158996	8.939569319	7	16	17	21	26	32	37	43	49	0.640342353	2.128419816	11	3749	PID20180216_HumanSlice10	B11	B	11	NA	86_B11_8	121.150438730896	243.805115347609	121.150438730896	243.805115347609	364.955554078505	19.1038099362014	6800.48245915185	0.00280918450285716
738	9	188	106	Confocal-GFP	128	102.2253956	11.43485546	1404.890137	6851.955566	0.815287731	0.600938967	FALSE	68	2	21.39870252	56.8317089	7.538680846	6	10	12	15	18	23	29	32	39	1.900788235	9.174854475	8	3344	PID20180216_HumanSlice10	B11	B	11	NA	106_B11_9	849.930293902094	1625.13700148812	849.930293902094	1625.13700148812	2475.06729539021	49.7500481948532	7436.01625622501	0.00669041681467617
739	9	188	109	Confocal-GFP	430.5	152.7523071	26.54623985	1029.170288	6706.662109	0.952695468	0.757255937	FALSE	160	1	49.7145749	1030.021771	32.09395226	9.86	15	17	24	40	70.75	96.7	115	133.21	0.939988312	0.095321679	46.75	24559	PID20180216_HumanSlice10	B11	B	11	NA	109_B11_9	239.097194221823	63.9609499584868	239.097194221823	63.9609499584868	303.05814418031	17.4085652533547	7436.01625622501	0.00234111446956309
740	9	188	110	Confocal-GFP	161	100.7106767	15.79799747	915.5005493	6471.888184	0.951903102	0.675052411	FALSE	77	1	28.98514851	162.6680963	12.75414036	7.02	14	15	19.25	26.5	36	46.9	50	62.99	0.733070886	0.535419934	16.75	5855	PID20180216_HumanSlice10	B11	B	11	NA	110_B11_9	658.935490060226	244.858339202515	658.935490060226	244.858339202515	903.793829262741	30.0631639928791	7436.01625622501	0.00404291262377377
741	9	188	112	Confocal-GFP	413.5	226.4924213	35.82860565	995.5297241	6480.397461	0.985684103	0.548772395	FALSE	124	5	40.50592885	599.9377119	24.49362594	9.05	14	15.5	21	32	57.75	77	89	105.95	0.906619164	-0.03065269	36.75	20496	PID20180216_HumanSlice10	B11	B	11	NA	112_B11_9	15.9170996613764	464.94140625	15.9170996613764	464.94140625	480.858505911376	21.92848617464	7436.01625622501	0.00294895619092853
742	9	188	117	Confocal-GFP	275	135.3380934	19.99898338	819.5732422	6104.944336	0.948938919	0.632911392	FALSE	241	0	41.3026015	2408.11652	49.07256382	3.29	10.45	15	20	32	79	136.2	157.1	199.71	1.303260971	0.879290254	59	18421	PID20180216_HumanSlice10	B11	B	11	NA	117_B11_9	464.294127063214	133.65753027124	464.294127063214	133.65753027124	597.951657334454	24.4530500619954	7436.01625622501	0.00328846108176871
743	9	188	120	Confocal-GFP	335	197.2792183	32.85118866	7562.490723	5912.82373	0.994184426	0.621521336	FALSE	61	2	25.98798077	115.9349517	10.7673094	6.15	12.75	14	18	24	32	40	47	56.7	0.795361586	0.512290072	14	10811	PID20180216_HumanSlice10	B11	B	11	NA	120_B11_9	2.86416021868768	0.0664675429690873	2.86416021868768	0.0664675429690873	2.93062776165676	1.71190763817934	7436.01625622501	0.000230218382960934
744	9	188	121	Confocal-GFP	138	125.195958	11.74380684	953.2972412	5864.248535	0.568345908	0.49197861	FALSE	79	8	27.48947368	187.9025208	13.70775404	9.78	14	15	17	23.5	33	49.1	58	66	1.285746856	1.200954298	16	5223	PID20180216_HumanSlice10	B11	B	11	NA	121_B11_9	0.646932753633824	4.38788120453153	0.646932753633824	4.38788120453153	5.03481395816535	2.24383911147064	7436.01625622501	0.000301752851816619
745	9	188	125	Confocal-GFP	241	107.1959581	12.72285557	651.2374268	5704.043457	0.497949698	0.701601164	FALSE	94	0	44.68745651	275.9527252	16.61182486	5.83	14	15	20	31	45.25	57.7	63	78.68	0.663849678	0.068753718	25.25	9645	PID20180216_HumanSlice10	B11	B	11	NA	125_B11_9	276.650451660156	3641.89848424469	276.650451660156	3641.89848424469	3918.54893590484	62.5983141618434	7436.01625622501	0.00841825945571859
746	9	188	128	Confocal-GFP	129.5	162.409161	17.37314224	9005.386719	5484.750977	0.644986535	0.278494624	FALSE	66	2	23.79274389	104.2642171	10.21098512	6.92	12	14	16	21	27	34	41.6	58.12	1.529738303	3.331992982	11	4568	PID20180216_HumanSlice10	B11	B	11	NA	128_B11_9	145.928284486105	15.7393582057965	145.928284486105	15.7393582057965	161.667642691901	12.7148591298489	7436.01625622501	0.00170990200824329
747	9	188	130	Confocal-GFP	1052.5	503.9970349	59.50868988	506.0031433	5505.418457	0.972342315	0.437538973	FALSE	334	1	68.3455414	4148.469773	64.40861567	9.55	14	16	23	41	93	165	216.5	277	1.565869469	1.898748345	70	85842	PID20180216_HumanSlice10	B11	B	11	NA	130_B11_9	2533.75269179786	610.437380834957	2533.75269179786	610.437380834957	3144.19007263282	56.073077966461	7436.01625622501	0.00754074171361847
748	9	188	144	Confocal-GFP	109.5	73.49747372	10.86393642	2102.349609	1133.696411	0.831037904	0.659638554	FALSE	46	2	27.93293661	67.51142857	8.216533854	5.34	10.95	13	16	20	26	33.1	39.05	43	0.669344416	0.369353629	10	3024	PID20180216_HumanSlice10	B11	B	11	NA	144_B11_9	1.88995131002451	67.0631440456792	1.88995131002451	67.0631440456792	68.9530953557037	8.30380005513763	7436.01625622501	0.00111670009437999
749	9	188	148	Confocal-GFP	343	134.5096663	15.29246426	10542.2959	12167.81152	0.734153442	0.740820734	FALSE	93	2	32.51758794	226.3200424	15.04393707	11.91	14.85	16	21	29	42	54	61	72.09	0.882368349	0.552688576	21	12942	PID20180216_HumanSlice10	B11	B	11	NA	148_B11_9	4.70434410249702	1.49966965210275	4.70434410249702	1.49966965210275	6.20401375459977	2.49078577051495	7436.01625622501	0.000334962389092386
750	9	188	149	Confocal-GFP	116	50.28427076	7.249334335	10564.17285	11891.0791	0.438904176	0.865671642	FALSE	63	13	34.77536232	178.8408423	13.37313883	14	15.85	18	22	33.5	46	53	56	62.26	0.227368171	-1.10940078	24	4799	PID20180216_HumanSlice10	B11	B	11	NA	149_B11_9	2.3417262729034	0.276034652098822	2.3417262729034	0.276034652098822	2.61776092500222	1.61794960521093	7436.01625622501	0.000217582849399566
751	9	188	150	Confocal-GFP	192	99.88224983	12.23920918	2407.945313	10780.75391	0.67490973	0.647554806	FALSE	70	3	52.39004274	173.6407007	13.17727972	6.64	14	15	19	27	36	48.8	54.4	63.68	0.770895132	0.198196915	17	6777	PID20180216_HumanSlice10	B11	B	11	NA	150_B11_9	22138.54831522	0.974781036097266	22138.54831522	0.974781036097266	22139.5230962561	148.793558651765	7436.01625622501	0.0200098484893982
752	9	188	151	Confocal-GFP	3040.5	1025.75143	88.2154541	7958.349121	10435.26953	0.919585513	0.405183902	FALSE	209	0	42.75173611	1068.294847	32.68478004	7	14	15	20	32	54	83	117	162	1.904975995	4.019626138	34	147750	PID20180216_HumanSlice10	B11	B	11	NA	151_B11_9	161.30734866649	109.696925376909	161.30734866649	109.696925376909	271.004274043398	16.4622074474658	7436.01625622501	0.00221384769481704
753	9	188	154	Confocal-GFP	5347.5	1621.446949	127.4216614	1931.756104	10090.85449	0.615939485	0.225072604	FALSE	211	0	53.33344432	1313.778777	36.24608636	9	14	16	23	43	76	106	127	156	0.98917882	0.347015713	53	320374	PID20180216_HumanSlice10	B11	B	11	NA	154_B11_9	67006.9117621665	9754.45608962269	67006.9117621665	9754.45608962269	76761.3678517892	277.05841956488	7436.01625622501	0.0372589851902142
754	9	188	155	Confocal-GFP	109	116.3675309	18.02499962	7404.539551	9662.833008	0.961414994	0.480176211	FALSE	91	13	45.16716097	195.9340338	13.99764387	14	14.8	16	19	26	33	48.8	53	76.32	1.633905543	3.067596374	14	4524	PID20180216_HumanSlice10	B11	B	11	NA	155_B11_9	2084.09195624469	4764.36972804333	2084.09195624469	4764.36972804333	6848.46168428802	82.7554329593412	7436.01625622501	0.0111290010817369
755	9	188	159	Confocal-GFP	408	209.4213535	25.63127708	9455.62207	8146.024414	0.931567979	0.574243491	FALSE	93	1	29.18458418	239.375665	15.47176994	6.92	13	14	18	24	37	50	62.4	77.08	1.22504859	1.448194281	19	14388	PID20180216_HumanSlice10	B11	B	11	NA	159_B11_9	0.434518272400739	782.578748702874	0.434518272400739	782.578748702874	783.013266975275	27.9823742197705	7436.01625622501	0.00376308674639397
756	9	188	160	Confocal-GFP	148	338.1320306	20.11139297	11555.63477	7880.279785	0.895503288	0.248739496	FALSE	58	2	18.91794601	49.12967257	7.009256207	4.86	10	14	15	18	23	28	30	40.14	1.213056324	4.525877622	8	5643	PID20180216_HumanSlice10	B11	B	11	NA	160_B11_9	0.800183920899243	0.0193655056001751	0.800183920899243	0.0193655056001751	0.819549426499418	0.905289692032014	7436.01625622501	0.000121743909754656
757	9	188	161	Confocal-GFP	5231.5	766.1879407	70.28382111	192.328186	7745.456543	0.914943051	0.752517261	FALSE	73	0	22.25848375	85.62740998	9.253507982	4	9	12	16	21	28	34	39	48	0.64568222	1.034542227	12	123312	PID20180216_HumanSlice10	B11	B	11	NA	161_B11_9	52.9430762533205	4.50111018272685	52.9430762533205	4.50111018272685	57.4441864360474	7.57919431312111	7436.01625622501	0.00101925467238943
758	9	188	162	Confocal-GFP	293	116.3675309	18.38196564	2237.241699	7723.119629	0.925294704	0.760051881	FALSE	83	9	31.17350373	188.1439444	13.71655731	9.4	14	15	20	28	39	50	54	71.6	0.933013629	0.793073417	19	10393	PID20180216_HumanSlice10	B11	B	11	NA	162_B11_9	1002.39637849474	284.320838817874	1002.39637849474	284.320838817874	1286.71721731261	35.8708407667372	7436.01625622501	0.00482393253735939
759	9	188	163	Confocal-GFP	112	123.195958	22.57204437	1380.601929	7726.459961	0.991967835	0.495575221	FALSE	52	6	39.91020889	60.92649328	7.805542472	6.62	12	14	16	21	26	32.8	35.9	43.76	0.838132685	1.083443909	10	3540	PID20180216_HumanSlice10	B11	B	11	NA	163_B11_9	3465660.82094253	1284226.78944366	3465660.82094253	1284226.78944366	4749887.61038619	2179.42368767209	7436.01625622501	0.293090226349034
760	9	188	165	Confocal-GFP	1130	398.3574255	43.01406479	7213.500488	7018.23584	0.762285881	0.440889583	FALSE	183	1	52.79689922	1416.253324	37.63314129	6	14	15	21	40	79	112.1	124	146	0.824903716	-0.428770335	58	68108	PID20180216_HumanSlice10	B11	B	11	NA	165_B11_9	67.6361662226293	147.039318204544	67.6361662226293	147.039318204544	214.675484427173	14.6518082306305	7436.01625622501	0.00197038410430651
761	9	188	166	Confocal-GFP	333.5	100.4680363	14.03643227	892.4468994	6502.567383	0.638898855	0.831670823	FALSE	118	5	36.13335662	484.4791182	22.01088636	10.48	14.7	17	25	41	59	74.6	83.6	98.26	0.530272268	-0.341368584	34	16432	PID20180216_HumanSlice10	B11	B	11	NA	166_B11_9	16853.4086181286	2699.43165116308	16853.4086181286	2699.43165116308	19552.8402692917	139.831470954473	7436.01625622501	0.0188046214715325
762	9	188	171	Confocal-GFP	186	63.94112492	10.15738773	8219.15918	6041.48291	0.608797735	0.877358491	FALSE	113	14	42.1249941	463.3047428	21.52451493	14	16.65	19	28	44	63	76.7	83	91.87	0.335972735	-0.732021279	35	10026	PID20180216_HumanSlice10	B11	B	11	NA	171_B11_9	191.16303217356	283.10360841649	191.16303217356	283.10360841649	474.26664059005	21.7776638000969	7436.01625622501	0.00292867350604107
763	9	188	174	Confocal-GFP	744	385.2447281	38.99063873	8009.416504	5434.521973	0.875271112	0.361165049	FALSE	280	0	48.90511184	3279.841486	57.26990035	7	14	15	20	33	89.75	157	186	213	1.310000917	0.615472473	69.75	54932	PID20180216_HumanSlice10	B11	B	11	NA	174_B11_9	823.028655202591	48.0408680471055	823.028655202591	48.0408680471055	871.069523249697	29.5138869559687	7436.01625622501	0.00396904551294671
764	9	188	175	Confocal-GFP	137.5	150.2670258	21.70955467	562.7443848	5523.228516	0.97978441	0.474956822	FALSE	65	0	25.25396978	111.3070964	10.55021783	6	14	15	18	23	32	40	47	55	0.841616894	0.665645194	14	5210	PID20180216_HumanSlice10	B11	B	11	NA	175_B11_9	1301.48136917208	182.989035694338	1301.48136917208	182.989035694338	1484.47040486642	38.5288256357031	7436.01625622501	0.00518137996315554
765	9	188	177	Confocal-GFP	4756	2419.777025	140.0695801	586.3989868	5363.837891	0.941976378	0.271709324	FALSE	355	0	59.56039742	4408.77276	66.39859004	4	14	15	20	33	65	157.4	229.2	302	2.150558173	4.099060094	45	341698	PID20180216_HumanSlice10	B11	B	11	NA	177_B11_9	2666.53352554773	107.924505923585	2666.53352554773	107.924505923585	2774.45803147131	52.673124375447	7436.01625622501	0.00708351388169062
766	9	188	180	Confocal-GFP	107.5	65.35533822	10.02287769	8222.321289	4919.222656	0.722155703	0.649546828	FALSE	82	0	25.72058824	212.2160467	14.56763696	1.05	8.5	13	17	23	31.25	42	58	77.3	1.502136764	3.072160467	14.25	3498	PID20180216_HumanSlice10	B11	B	11	NA	180_B11_9	491.505441486126	270.480421871505	491.505441486126	270.480421871505	761.985863357632	27.6040914242369	7436.01625622501	0.00371221504540531
767	9	188	181	Confocal-GFP	1084.5	189.1787131	22.18782425	9312.844727	4661.79248	0.33870345	0.895910781	FALSE	161	1	56.58706897	703.942419	26.53191322	11.59	17	20.9	36	57	74	91	101	126.41	0.349936517	-0.050395707	38	65641	PID20180216_HumanSlice10	B11	B	11	NA	181_B11_9	4.04700931152298	19.2133188900037	4.04700931152298	19.2133188900037	23.2603282015266	4.82289624619135	7436.01625622501	0.000648586027787916
768	9	188	182	Confocal-GFP	122.5	85.15432811	10.50398064	6011.53125	4814.624023	0.782791219	0.682451253	FALSE	60	3	32.66881886	66.51081557	8.155416334	8.14	12	14	17	21	27	34	38	39.86	0.907982126	1.803553441	10	3576	PID20180216_HumanSlice10	B11	B	11	NA	182_B11_9	152.826584913016	41.6176072712489	152.826584913016	41.6176072712489	194.444192184265	13.9443247303075	7436.01625622501	0.0018752412918186
769	9	188	183	Confocal-GFP	184	104.3675307	13.12997532	8532.025391	4664.40332	0.867617133	0.663063063	FALSE	73	1	28.52388184	147.1247553	12.12949938	5	11	14	17	24.5	33	42.5	49	58.5	0.897811688	0.956086984	16	5918	PID20180216_HumanSlice10	B11	B	11	NA	183_B11_9	5396.22247723012	252891.123610792	5396.22247723012	252891.123610792	258287.346088022	508.219781283671	7436.01625622501	0.0683457060570864
770	9	188	188	Confocal-GFP	114.5	93.29646301	9.832994461	347.9607239	2489.860107	0.53928054	0.620596206	FALSE	45	1	24.32945221	74.27592625	8.618348232	6.51	11	14	16.75	23	29	35	40	44.49	0.355784685	-0.063856165	12.25	3537	PID20180216_HumanSlice10	B11	B	11	NA	188_B11_9	154.99140475856	179.622824694338	154.99140475856	179.622824694338	334.614229452898	18.2924637338139	7436.01625622501	0.00245998167614286
771	9	188	191	Confocal-GFP	168	90.22539544	10.82725525	6755.219238	981.4790039	0.752751087	0.71641791	FALSE	103	6	31.49268293	311.1475074	17.63937378	8.04	13	14	19	26	38	59.6	69.8	77.96	1.24922871	1.217663317	19	6456	PID20180216_HumanSlice10	B11	B	11	NA	191_B11_9	5.36347618272089	0.00389862872099084	5.36347618272089	0.00389862872099084	5.36737481144188	2.31675954976814	7436.01625622501	0.000311559236819672
772	9	188	194	Confocal-GFP	3974.5	451.2274835	61.13768005	1782.61792	10525.26465	0.860139632	0.794264588	FALSE	244	3	90.89006495	1831.179399	42.792282	14	20	30	60	91	119	148	163	194	0.14761875	-0.413097556	59	377830	PID20180216_HumanSlice10	B11	B	11	NA	194_B11_9	3070.71826733985	1056.18630096047	3070.71826733985	1056.18630096047	4126.90456830032	64.2409882263678	7436.01625622501	0.00863916726548155
773	9	188	202	Confocal-GFP	802	370.7594472	57.50730515	943.7544556	7789.312988	0.956285679	0.433513514	FALSE	96	0	33.49452458	279.8068433	16.72742787	9.53	14	15	21	30	44	57.7	66	82.47	0.890442235	0.412293036	23	32161	PID20180216_HumanSlice10	B11	B	11	NA	202_B11_9	47108.2066316979	408.245176986082	47108.2066316979	408.245176986082	47516.451808684	217.982686947115	7436.01625622501	0.0293144446483199
774	9	188	207	Confocal-GFP	139.5	77.49747384	10.7535162	808.6201782	6616.73291	0.850128286	0.775	FALSE	70	0	25.73255814	118.3587074	10.87927881	5	11	15	17.75	24	32	39.9	44.45	57.87	0.891861143	1.465475898	14.25	4426	PID20180216_HumanSlice10	B11	B	11	NA	207_B11_9	8773.91704285308	4219.73313243771	8773.91704285308	4219.73313243771	12993.6501752908	113.989693285362	7436.01625622501	0.0153294034544284
775	9	188	210	Confocal-GFP	1146	525.5533838	79.99095917	664.5454102	6574.675781	0.990321141	0.460518385	FALSE	86	0	30.69366716	209.1933472	14.4635178	5.57	14	15	19	28	40	53	58	70	0.756766279	0.228784899	21	41682	PID20180216_HumanSlice10	B11	B	11	NA	210_B11_9	349.726982097726	326.377393182733	349.726982097726	326.377393182733	676.104375280458	26.0020071394586	7436.01625622501	0.00349676577397087
776	9	188	219	Confocal-GFP	445.5	301.4041088	44.29299545	778.4754639	6153.193359	0.951471897	0.376425856	FALSE	117	1	32.48415493	343.5067912	18.5339362	6.67	14	15	19	27	41	59.3	72	90	1.34808195	1.756299374	22	18451	PID20180216_HumanSlice10	B11	B	11	NA	219_B11_9	524.221050803052	155.567172639655	524.221050803052	155.567172639655	679.788223442707	26.0727486744821	7436.01625622501	0.00350627913873311
777	9	188	222	Confocal-GFP	149	69.25483298	10.26130199	1100.733765	5543.643555	0.814031249	0.825484765	FALSE	94	7	31.09510324	213.6879182	14.61806821	8.54	14	15	20	30	39	52.3	57	69.84	0.925979257	1.251011687	19	5604	PID20180216_HumanSlice10	B11	B	11	NA	222_B11_9	1074.62634887203	16.6390649682032	1074.62634887203	16.6390649682032	1091.26541384023	33.0343066196375	7436.01625622501	0.00444247369577535
778	9	188	223	Confocal-GFP	253.5	182.5512962	32.48176575	447.2549133	5581.130371	0.983627595	0.473831776	FALSE	137	5	44.51934092	643.3915799	25.36516469	6.56	14	16	20	28	52	77.2	89.8	115.92	1.256022788	1.045896196	32	12740	PID20180216_HumanSlice10	B11	B	11	NA	223_B11_9	1052.23496377578	2483.23131358495	1052.23496377578	2483.23131358495	3535.46627736073	59.4597870611788	7436.01625622501	0.00799618841760902
779	9	188	225	Confocal-GFP	3152.5	578.565577	68.54338074	270.0391235	5367.30957	0.953425045	0.657592824	FALSE	95	0	33.19350074	207.3690567	14.40031447	9	14	16	22	32	42	53	60	73.16	0.672889351	0.307062543	20	112360	PID20180216_HumanSlice10	B11	B	11	NA	225_B11_9	208.764047430497	545.135874941022	208.764047430497	545.135874941022	753.899922371519	27.4572380688867	7436.01625622501	0.00369246611663887
780	9	188	227	Confocal-GFP	104.5	60.18376541	7.429270267	6835.679688	5165.53125	0.307242296	0.771217712	FALSE	65	8	30.54950553	107.7386982	10.37972534	10	14	16	19.25	27	35	42.1	45	53.13	0.624840553	0.249863159	15.75	3604	PID20180216_HumanSlice10	B11	B	11	NA	227_B11_9	1719.7381745151	6190.72368004712	1719.7381745151	6190.72368004712	7910.46185456222	88.9407772316063	7436.01625622501	0.0119608099507784
781	9	188	234	Confocal-GFP	362.5	242.6345567	17.42649269	6402.790039	2773.870117	0.608634222	0.555981595	FALSE	65	0	21.96312364	89.57998504	9.464670361	5.6	9	11	15	20	27	34	41	49.6	0.938471146	1.480731634	12	10125	PID20180216_HumanSlice10	B11	B	11	NA	234_B11_9	162.525144646218	11.8332009633638	162.525144646218	11.8332009633638	174.358345609582	13.2044820273111	7436.01625622501	0.00177574679402523
782	9	188	236	Confocal-GFP	648.5	136.2670258	20.50967789	11898.74219	2543.67749	0.837792874	0.873400673	FALSE	188	7	60.62411348	1055.145234	32.48299916	11.12	17	20	33	57	83	107.6	121	137	0.529810272	-0.352826248	50	42740	PID20180216_HumanSlice10	B11	B	11	NA	236_B11_9	6.27933433960562	0.290852040249009	6.27933433960562	0.290852040249009	6.57018637985463	2.56323748019075	7436.01625622501	0.000344705739184601
783	9	188	243	Confocal-GFP	565.5	310.2325356	25.86305046	7500.960938	9806.832031	0.817775359	0.507174888	FALSE	294	4	56.16763006	3624.760918	60.20598739	7	14	15	18	28	62.25	152.8	205.8	251.09	1.788095854	2.267742026	44.25	38868	PID20180216_HumanSlice10	B11	B	11	NA	243_B11_9	46.3436628339216	139.396748089616	46.3436628339216	139.396748089616	185.740410923538	13.6286613768021	7436.01625622501	0.001832790691574
784	9	188	244	Confocal-GFP	735	312.1320305	26.27783585	7714.986816	8624.634766	0.534264922	0.501193317	FALSE	79	0	32.1477742	163.536986	12.78815804	5	13	15	18	26	37	46	52	61.4	0.627589542	-0.008167603	19	24621	PID20180216_HumanSlice10	B11	B	11	NA	244_B11_9	8.78451352142833	199.3777040937	8.78451352142833	199.3777040937	208.162217615128	14.4278278897112	7436.01625622501	0.00194026309149513
785	9	188	246	Confocal-GFP	244.5	126.6101717	16.16312599	2192.904541	8156.40332	0.87162206	0.671703297	FALSE	64	0	25.16161616	110.1152944	10.49358349	5.92	11.6	14	17	23	32	40.4	43.2	52.2	0.680153122	0.397919353	15	7473	PID20180216_HumanSlice10	B11	B	11	NA	246_B11_9	124.478247348323	2.19467928802603	124.478247348323	2.19467928802603	126.672926636349	11.254906780438	7436.01625622501	0.00151356672613727
786	9	188	247	Confocal-GFP	1180.5	702.9331079	45.60004425	8085.866699	7955.681152	0.852880275	0.386858922	FALSE	172	0	37.75	907.550888	30.12558527	4	12	14	17	26	49	83	107	135.37	1.620110346	2.188307293	32	55266	PID20180216_HumanSlice10	B11	B	11	NA	247_B11_9	4.10814524473396	1025.25042949904	4.10814524473396	1025.25042949904	1029.35857474377	32.0836184795882	7436.01625622501	0.00431462457505114
787	9	188	251	Confocal-GFP	144	143.3380932	22.87550926	1195.829956	7988.791504	0.969688289	0.460063898	FALSE	55	6	25.74975265	76.68213254	8.756833477	9	14	15	18	23	31	37	40	45	0.629874842	-0.031044814	13	4995	PID20180216_HumanSlice10	B11	B	11	NA	251_B11_9	4.00928137776077	408.817585300631	4.00928137776077	408.817585300631	412.826866678392	20.3181413194808	7436.01625622501	0.00273239603295267
788	9	188	252	Confocal-GFP	1311.5	706.447826	124.0893478	1413.834473	7883.042969	0.996540852	0.374821378	FALSE	176	2	41.6864831	843.9586533	29.05096648	8.97	14	15	21	32	53	83.3	106	139.03	1.557959048	2.329303004	32	66615	PID20180216_HumanSlice10	B11	B	11	NA	252_B11_9	202.360326566283	1019.69202846871	202.360326566283	1019.69202846871	1222.052355035	34.9578654244649	7436.01625622501	0.00470115505667435
789	9	188	255	Confocal-GFP	220	94.22539568	13.12997532	1169.135254	7315.797852	0.845391332	0.750853242	FALSE	84	0	33.45294788	261.1628628	16.16053411	5	14	17	22	32	45	56.2	64.2	80.42	0.701002818	0.210003501	23	8999	PID20180216_HumanSlice10	B11	B	11	NA	255_B11_9	14.0945582499833	0.34504228440846	14.0945582499833	0.34504228440846	14.4396005343917	3.79994743837224	7436.01625622501	0.000511019248403489
790	9	188	257	Confocal-GFP	255	208.9360725	32.24410248	778.8618774	6798.902832	0.986787922	0.511534604	FALSE	58	3	31.95295741	85.65192938	9.254832758	7.4	12	14	18	22	28	36	42	51	0.92037488	1.080443012	10	8100	PID20180216_HumanSlice10	B11	B	11	NA	257_B11_9	3350.61076737605	425.853988612903	3350.61076737605	425.853988612903	3776.46475598896	61.4529474963484	7436.01625622501	0.00826422984819371
791	9	188	261	Confocal-GFP	7402	1644.660152	97.72795105	166.6488647	5909.083984	0.875629455	0.666336589	FALSE	72	0	21.01401214	94.51381429	9.721821552	2	7	10	15	20	27	34	38	49	0.692151152	0.952275823	12	169846	PID20180216_HumanSlice10	B11	B	11	NA	261_B11_9	8243.45185216954	549.407956939207	8243.45185216954	549.407956939207	8792.85980910875	93.770250128219	7436.01625622501	0.0126102804105249
792	9	188	263	Confocal-GFP	446.5	191.3797237	25.56911469	8114.942871	5682.236816	0.885520285	0.563762626	FALSE	258	4	65.91825095	3285.599781	57.32015161	12	14	15.5	23	42	90.75	166	189.5	221.75	1.242846189	0.473897152	67.75	34673	PID20180216_HumanSlice10	B11	B	11	NA	263_B11_9	682273.579822147	290845.859823613	682273.579822147	290845.859823613	973119.43964576	986.468164537386	7436.01625622501	0.132660840233044
793	9	188	266	Confocal-GFP	162	146.1665205	21.21525002	414.6607666	5193.888184	0.973835397	0.524271845	FALSE	57	7	24.15315315	95.17474231	9.755754318	8.21	13.05	14	16	22.5	29	36	44.95	54.16	0.95534831	0.786128992	13	5362	PID20180216_HumanSlice10	B11	B	11	NA	266_B11_9	44.8092303445184	2222.46876616649	44.8092303445184	2222.46876616649	2267.277996511	47.615942671662	7436.01625622501	0.00640342100271777
794	9	188	269	Confocal-GFP	691	200.9360725	25.87842941	510.2828674	4661.463867	0.857804059	0.700811359	FALSE	230	0	43.72651426	1547.533301	39.33869979	8.72	14	16	24	39	70	113	138	168.28	1.351221545	1.350526974	46	40580	PID20180216_HumanSlice10	B11	B	11	NA	269_B11_9	34.8553161186891	8.29653709763689	34.8553161186891	8.29653709763689	43.151853216326	6.56900701904984	7436.01625622501	0.000883404069154722
795	9	188	271	Confocal-GFP	761	254.8771975	27.37262535	215.7046356	3013.463379	0.875305834	0.661451543	FALSE	131	3	41.02427746	530.8676187	23.04056464	10	14	16	22	36	56	77	84	103.36	0.838087182	0.103942187	34	35486	PID20180216_HumanSlice10	B11	B	11	NA	271_B11_9	3.4199822432163	3.4472940427217	3.4199822432163	3.4472940427217	6.867276285938	2.62054885204188	7436.01625622501	0.000352413007414837
796	9	188	28	Confocal-GFP	110	109.8822498	18.56858826	9342.518555	6414.362305	0.969772125	0.421455939	FALSE	75	4	50.61278265	130.3860947	11.41867307	9.75	14	15	18	25	34	42	46.75	60.35	0.984610664	1.490615263	16	4242	PID20180216_HumanSlice10	B11	B	11	NA	28_B11_9	22033.9811572024	6273.44438098608	22033.9811572024	6273.44438098608	28307.4255381885	168.248107086494	7436.01625622501	0.0226261080246626
797	9	188	280	Confocal-GFP	253	226.7350618	36.22613907	1475.681885	8422.268555	0.977534826	0.365079365	FALSE	91	6	38.86031214	151.6372695	12.31410855	9	14	15	19	26	35	45	49.8	63.12	1.150693806	2.045939789	16	9713	PID20180216_HumanSlice10	B11	B	11	NA	280_B11_9	9198.3365995457	57.8134555622718	9198.3365995457	57.8134555622718	9256.15005510798	96.2088876097628	7436.01625622501	0.0129382298659208
798	9	188	281	Confocal-GFP	185	148.1665206	15.36392689	8459.235352	7570.698242	0.846981163	0.526315789	FALSE	60	5	23.99186992	75.71538106	8.701458559	7.45	14	14	17	23	29	34	39.25	50.55	0.771221107	1.144875195	12	5902	PID20180216_HumanSlice10	B11	B	11	NA	281_B11_9	144.892017152083	15.8830225932031	144.892017152083	15.8830225932031	160.775039745286	12.6797097658143	7436.01625622501	0.00170517510033676
799	9	188	282	Confocal-GFP	1035.5	644.8498474	118.7965546	1370.371826	7433.811523	0.997651933	0.34384858	FALSE	123	0	54.77365433	375.8458979	19.38674542	10	14	16	21	30	45	63	75	95.04	1.225505895	1.554708738	24	46031	PID20180216_HumanSlice10	B11	B	11	NA	282_B11_9	2803.87829675559	3468.62326301042	2803.87829675559	3468.62326301042	6272.50155976601	79.1991260038014	7436.01625622501	0.0106507467540164
800	9	188	283	Confocal-GFP	140	98.22539568	10.85735607	7046.894531	6685.167969	0.79697616	0.640732265	FALSE	51	1	21.28729282	55.69646836	7.463006657	6.2	11	14	16	20	26	31	33	41.2	0.603137432	0.981253904	10	3853	PID20180216_HumanSlice10	B11	B	11	NA	283_B11_9	45.4702607308896	0.329727459961097	45.4702607308896	0.329727459961097	45.7999881908507	6.76756885379459	7436.01625622501	0.000910106785757652
801	9	188	285	Confocal-GFP	220	172.6518017	27.87668037	362.9129639	6526.778809	0.985310388	0.497175141	FALSE	65	0	23.14502178	99.907804	9.995389137	3.91	11.55	14	17	22.5	30	38	42	49.81	0.776290233	1.110321779	13	7095	PID20180216_HumanSlice10	B11	B	11	NA	285_B11_9	8937.62857149702	380.516650730915	8937.62857149702	380.516650730915	9318.14522222793	96.5305403601779	7436.01625622501	0.0129814859239136
802	9	188	289	Confocal-GFP	479.5	243.8061296	34.05625916	781.1907959	6252.770996	0.956290394	0.530127142	FALSE	191	4	54.99827288	1615.013814	40.18723447	9.78	14	15.8	22	42	80.5	114.2	137	169.22	1.032058033	0.301068922	58.5	31844	PID20180216_HumanSlice10	B11	B	11	NA	289_B11_9	31.508925830273	392.864152281595	31.508925830273	392.864152281595	424.373078111868	20.6003174274541	7436.01625622501	0.00277034324800039
803	9	188	290	Confocal-GFP	104	137.6812392	17.6157093	1102.700073	6252.056152	0.903220112	0.340983607	FALSE	57	7	40.87086281	86.04197369	9.275881289	7.6	13	14	17	21	28	36	42	49	0.877905215	0.600995156	11	3799	PID20180216_HumanSlice10	B11	B	11	NA	290_B11_9	6789.08005222388	1847.48860098609	6789.08005222388	1847.48860098609	8636.56865320997	92.9331407691033	7436.01625622501	0.0124977054335115
804	9	188	292	Confocal-GFP	124	200.7939371	21.33989906	357.3677368	5312.913086	0.967623941	0.369597615	FALSE	40	3	29.27389597	41.15197393	6.414980431	7.07	10.35	14	16	20	24	28.3	32.65	37.93	0.356418955	0.31684634	8	4255	PID20180216_HumanSlice10	B11	B	11	NA	292_B11_9	612.168290992816	0.03089895996129	612.168290992816	0.03089895996129	612.199189952778	24.7426593144871	7436.01625622501	0.00332740791062338
805	9	188	295	Confocal-GFP	204	183.4213536	14.05676365	52.43748856	2672.354736	0.733665926	0.538258575	FALSE	52	0	21.28743961	75.28460407	8.676670103	0	4.75	7.5	13	17	24	29.5	34	39.25	0.459851128	0.701765908	11	5080	PID20180216_HumanSlice10	B11	B	11	NA	295_B11_9	1722.67714614152	75.8676711420305	1722.67714614152	75.8676711420305	1798.54481728355	42.4092539109515	7436.01625622501	0.00570322232357263
806	9	188	297	Confocal-GFP	442	228.1076455	41.85464096	66.11784363	2446.634277	0.984617902	0.490022173	FALSE	117	5	36.42193309	325.64911	18.04575047	11	15	17	23	33	46	61	68	92.41	1.065027841	1.403437982	23	19595	PID20180216_HumanSlice10	B11	B	11	NA	297_B11_9	21.3247615728807	72.7947168483235	21.3247615728807	72.7947168483235	94.1194784212042	9.70151938725086	7436.01625622501	0.00130466624237532
807	9	188	298	Confocal-GFP	277	127.195958	15.01470184	5833.185059	549.0335083	0.780686713	0.719480519	FALSE	79	3	30.6969697	177.6657484	13.32913157	9.29	14	15	19	29	39	49	53	67.13	0.635216559	0.077728453	20	10130	PID20180216_HumanSlice10	B11	B	11	NA	298_B11_9	0.497136396241418	38.3955105202029	0.497136396241418	38.3955105202029	38.8926469164443	6.23639694987774	7436.01625622501	0.000838674464254563
808	9	188	299	Confocal-GFP	102	74.08326018	12.05584049	1909.106323	10154.71973	0.930272256	0.618181818	FALSE	73	2	32.32330827	263.3616372	16.22842066	10	14	15	19	27	44	57	62.4	72	0.702393803	-0.464405428	25	4299	PID20180216_HumanSlice10	B11	B	11	NA	299_B11_9	5463.63152796991	38.6607881284107	5463.63152796991	38.6607881284107	5502.29231609832	74.1774380529438	7436.01625622501	0.00997542709657831
809	9	188	300	Confocal-GFP	848	218.9360724	22.00081062	7294.70166	10141.76367	0.660289432	0.773369813	FALSE	79	0	22.43343983	114.0709159	10.68039868	4	8	11	15	20	28	38	42	52	0.976409883	1.743798196	13	21065	PID20180216_HumanSlice10	B11	B	11	NA	300_B11_9	0.142461708480725	64.2815890563956	0.142461708480725	64.2815890563956	64.4240507648763	8.02645941650964	7436.01625622501	0.0010794031561981
810	9	188	301	Confocal-GFP	552	226.2497807	26.25995064	9717.616211	9722.886719	0.938799357	0.689569019	FALSE	81	0	22.27751938	136.9167814	11.70114445	2	8	11	15	20	27	36	47.6	61.56	1.472469528	3.360510516	12	14369	PID20180216_HumanSlice10	B11	B	11	NA	301_B11_9	19.69140625	62.2927874860977	19.69140625	62.2927874860977	81.9841937360977	9.05451234115332	7436.01625622501	0.00121765634032516
811	9	188	304	Confocal-GFP	507.5	181.3797235	21.11499977	7371.988281	8092.007324	0.819977507	0.719858156	FALSE	64	0	22.16323024	99.38057238	9.968980509	3.81	9	12	15	20	28	36	41	49.19	0.827426917	0.849573656	13	12899	PID20180216_HumanSlice10	B11	B	11	NA	304_B11_9	2900.62190448609	10.9500236827224	2900.62190448609	10.9500236827224	2911.57192816881	53.9589837577471	7436.01625622501	0.0072564370354322
812	9	188	305	Confocal-GFP	385.5	200.0071399	21.13136673	7976.537109	7983.440918	0.758215736	0.564008778	FALSE	99	1	34.73819742	437.6610731	20.92035069	5	11	15	18	28	47	68	76	92	0.939017964	0.011062157	29	16188	PID20180216_HumanSlice10	B11	B	11	NA	305_B11_9	293.198704318106	54.2754442929665	293.198704318106	54.2754442929665	347.474148611072	18.6406584811554	7436.01625622501	0.00250680711806547
813	9	188	306	Confocal-GFP	524.5	202.3502856	17.3931675	6362.236816	7695.88916	0.396298389	0.717019822	FALSE	72	1	25.56507414	136.9574622	11.70288265	5	10	14	17	23	32	42	48	62.88	0.936546682	1.031553905	15	15518	PID20180216_HumanSlice10	B11	B	11	NA	306_B11_9	0.00116827240003832	86.8773312815981	0.00116827240003832	86.8773312815981	86.8784995539982	9.32086366996096	7436.01625622501	0.00125347542942205
814	9	188	308	Confocal-GFP	340.5	258.6345562	49.16294861	1083.543579	7677.382324	0.991624252	0.493120927	FALSE	123	6	34.36465324	341.2786611	18.47372894	10	14	16	20	29	45	61	73	81	1.156951409	1.253035629	25	15361	PID20180216_HumanSlice10	B11	B	11	NA	308_B11_9	661.046059385857	2114.38313298609	661.046059385857	2114.38313298609	2775.42919237194	52.6823423204772	7436.01625622501	0.00708475351655862
815	9	188	309	Confocal-GFP	293.5	208.3502861	23.18072128	1942.720825	7205.210938	0.912791025	0.494940978	FALSE	55	0	22.95514512	87.21962392	9.33914471	5	10.9	13.8	16	21	28	37	41	47.66	0.699797048	0.410481848	12	8700	PID20180216_HumanSlice10	B11	B	11	NA	309_B11_9	3.51241948102499	0.87890625	3.51241948102499	0.87890625	4.391325731025	2.0955490285424	7436.01625622501	0.000281810711049498
816	9	188	310	Confocal-GFP	146.5	207.5218589	24.0069561	540.9066772	6892.203613	0.974142766	0.386034256	FALSE	45	0	18.40086207	44.60224064	6.678490895	4	7	10.1	15	18	22	27	30	37	0.458418983	1.244809048	7	4269	PID20180216_HumanSlice10	B11	B	11	NA	310_B11_9	458.839199731238	14.3606892024963	458.839199731238	14.3606892024963	473.199888933734	21.7531581370093	7436.01625622501	0.00292537796952754
817	9	188	311	Confocal-GFP	179.5	190.6934317	14.27540016	7464.21582	6350.856934	0.618896404	0.41216992	FALSE	53	1	19.76264591	57.3327681	7.57184047	6	9	11	14	19	25	29	33	38.44	0.786845417	1.447048758	11	5079	PID20180216_HumanSlice10	B11	B	11	NA	311_B11_9	1.60427809320167	133.87211977734	1.60427809320167	133.87211977734	135.476397870542	11.6394328844039	7436.01625622501	0.00156527803105056
818	9	188	312	Confocal-GFP	1679.5	643.6782738	105.4933243	587.5498047	6370.269043	0.995508914	0.444194657	FALSE	203	0	48.21030928	1154.88876	33.9836543	8.39	14	16	23	38	62	95	121.05	162.61	1.498528571	2.281686333	39	93528	PID20180216_HumanSlice10	B11	B	11	NA	312_B11_9	2593.00627089628	96.2085162568377	2593.00627089628	96.2085162568377	2689.21478715311	51.8576396218832	7436.01625622501	0.00697384699481674
819	9	188	313	Confocal-GFP	453.5	212.6345567	18.01764107	5827.172852	5796.681641	0.689952471	0.692366412	FALSE	66	0	23.72625698	129.8859586	11.39675211	5.36	10	12	16	21	30	39.4	46	59.28	1.029717098	1.037743559	14	12741	PID20180216_HumanSlice10	B11	B	11	NA	313_B11_9	0.0192299235840117	1516.05290120256	0.0192299235840117	1516.05290120256	1516.07213112614	38.9367709386146	7436.01625622501	0.00523624069622211
820	9	188	314	Confocal-GFP	259	159.4802287	27.60419083	871.7709351	5686.08252	0.978280661	0.563656148	FALSE	120	7	35.32976417	499.4021776	22.34730806	11	15	17	21	34.5	52	72	84.7	107.54	1.049678646	0.69438226	31	12945	PID20180216_HumanSlice10	B11	B	11	NA	314_B11_9	718.137933146357	2.09316368772932	718.137933146357	2.09316368772932	720.231096834087	26.8371216197655	7436.01625622501	0.00360907247846574
821	9	188	315	Confocal-GFP	114.5	113.2964633	16.39124489	337.7755432	5650.836914	0.866376083	0.39826087	FALSE	68	10	28.34567901	141.3372961	11.88853633	11	14	14	19	25.5	37	44	48.95	58.17	0.689402758	-0.131205362	18	4592	PID20180216_HumanSlice10	B11	B	11	NA	315_B11_9	10.0128368916649	3722.37018611291	10.0128368916649	3722.37018611291	3732.38302300457	61.0932322193267	7436.01625622501	0.00821585511841543
822	9	188	319	Confocal-GFP	211.5	147.5807341	14.93500042	991.8128052	5423.960449	0.834524931	0.547927461	FALSE	46	4	20.36764706	56.60012976	7.523305773	7	10.55	12	15	19	24.25	29	36.9	43	0.871971802	0.838033877	9.25	5540	PID20180216_HumanSlice10	B11	B	11	NA	319_B11_9	32.5987750714364	7.26471216796991	32.5987750714364	7.26471216796991	39.8634872394063	6.31375381523594	7436.01625622501	0.000849077462673702
823	9	188	321	Confocal-GFP	490.5	199.5218588	22.35954285	7954.834961	4484.746582	0.861824663	0.635774465	FALSE	134	4	38.98776224	570.3617383	23.88224735	7.71	14	16	22	33	49.25	71	91.45	117	1.378493678	1.83112162	27.25	22301	PID20180216_HumanSlice10	B11	B	11	NA	321_B11_9	77.4021998139146	97.5735010849111	77.4021998139146	97.5735010849111	174.975700898826	13.2278381037426	7436.01625622501	0.00177888773342434
824	9	188	322	Confocal-GFP	185.5	129.0954527	12.44553757	5849.479004	4537.291016	0.720100414	0.566412214	FALSE	51	0	20.92169054	78.67078596	8.869655346	2.11	7	13	16	21	27	33	37.15	46.26	0.516292175	0.731715116	11	5138	PID20180216_HumanSlice10	B11	B	11	NA	322_B11_9	300.077806144509	1808.9903335795	300.077806144509	1808.9903335795	2109.06813972401	45.9245918841312	7436.01625622501	0.00617596711756591
825	9	188	323	Confocal-GFP	120	133.6812392	15.31205082	6044.311523	3969.393555	0.935786181	0.469667319	FALSE	61	2	21.68	85.61188571	9.252669113	4.48	10	13	16	20	26	34	38	50.08	1.165110403	2.41976773	10	3794	PID20180216_HumanSlice10	B11	B	11	NA	323_B11_9	148.773297874759	22.2827331706821	148.773297874759	22.2827331706821	171.056031045441	13.0788390557206	7436.01625622501	0.00175885025059913
826	9	188	326	Confocal-GFP	3137.5	382.6589417	58.50408936	11183.7793	2844.868896	0.953685173	0.855604036	FALSE	375	1	133.8803886	8735.410101	93.46341584	14	18	23	43	120	215	267	290	331.07	0.358176631	-1.146275191	172	441002	PID20180216_HumanSlice10	B11	B	11	NA	326_B11_9	3.53763433959737	11.1839278006449	3.53763433959737	11.1839278006449	14.7215621402423	3.83686879372259	7436.01625622501	0.00051598445478257
827	9	188	330	Confocal-GFP	310	139.8233747	14.817873	5441.955078	1255.660522	0.560432412	0.708571429	FALSE	47	0	18.15027322	76.76703544	8.761679944	0	4	8	13	17	23	29.5	33	43.35	0.448556421	0.529135594	10	6643	PID20180216_HumanSlice10	B11	B	11	NA	330_B11_9	250.931578272411	1091.43451510197	250.931578272411	1091.43451510197	1342.36609337438	36.6383145542256	7436.01625622501	0.00492714288024237
828	9	188	333	Confocal-GFP	120	112.7106769	13.24060917	9593.576172	10532.09082	0.902053254	0.560747664	FALSE	48	4	22.92215569	64.58675463	8.036588495	5.66	10	14	17	22	28	35	37.7	44	0.407601799	0.193618041	11	3828	PID20180216_HumanSlice10	B11	B	11	NA	333_B11_9	NA	NA	0	0	NA	0	7436.01625622501	0
829	9	188	334	Confocal-GFP	126.5	109.2964633	11.54418087	8173.251465	10325.17773	0.673297255	0.509054326	FALSE	60	1	23.25581395	103.5159546	10.17427907	3.13	10.55	14	16	21	30	36	41.45	53.29	0.83276098	0.966436904	14	4000	PID20180216_HumanSlice10	B11	B	11	NA	334_B11_9	NA	NA	0	0	NA	0	7436.01625622501	0
830	9	188	335	Confocal-GFP	116.5	129.0954528	12.05584049	7543.117676	9265.996094	0.744526916	0.442965779	FALSE	48	2	18.04142012	44.92727846	6.702781397	4.68	7	10	14	17	21	26	28	39.32	0.894821748	2.602963647	7	3049	PID20180216_HumanSlice10	B11	B	11	NA	335_B11_9	NA	NA	0	0	NA	0	7436.01625622501	0
831	9	188	336	Confocal-GFP	109	174.7939372	13.52148247	5345.171875	7937.266113	0.762307257	0.325373134	FALSE	53	6	20.18888889	53.51987654	7.315728026	7.58	12	14	15	18	23	29	32.05	44.89	1.562869164	3.967340152	8	3634	PID20180216_HumanSlice10	B11	B	11	NA	336_B11_9	NA	NA	0	0	NA	0	7436.01625622501	0
832	9	188	337	Confocal-GFP	1040.5	331.8893901	40.5772934	851.5251465	7818.249512	0.961520355	0.670425258	FALSE	60	0	20.95327103	100.4829481	10.02411832	1.76	6	9	14	20	27	34	39	51	0.641052094	0.714448212	13	24662	PID20180216_HumanSlice10	B11	B	11	NA	337_B11_9	NA	NA	0	0	NA	0	7436.01625622501	0
833	9	188	338	Confocal-GFP	103.5	78.32590079	9.771437645	8391.09668	7709.132813	0.721385077	0.610619469	FALSE	68	1	18.61764706	59.17733564	7.692680654	4.4	9.75	11.5	14	17	22	28	30.25	39.85	2.242185129	11.41486071	8	2532	PID20180216_HumanSlice10	B11	B	11	NA	338_B11_9	NA	NA	0	0	NA	0	7436.01625622501	0
834	9	188	339	Confocal-GFP	118	132.5096662	12.44036198	5658.430176	7093.545898	0.679430412	0.432234432	FALSE	86	4	21.21511628	97.90139941	9.894513601	7.42	12	14	16	19	24	31.9	35.45	58.28	3.193152185	16.60658042	8	3649	PID20180216_HumanSlice10	B11	B	11	NA	339_B11_9	NA	NA	0	0	NA	0	7436.01625622501	0
835	9	188	340	Confocal-GFP	165	180.793937	27.41619301	643.357666	6858.182129	0.98440128	0.428571429	FALSE	49	4	21.9665272	74.95285447	8.657531661	5	10.9	14	16	21	26	36	39	46	0.805570453	0.661945969	10	5250	PID20180216_HumanSlice10	B11	B	11	NA	340_B11_9	NA	NA	0	0	NA	0	7436.01625622501	0
836	9	188	341	Confocal-GFP	171	134.5096663	13.30219746	5436.691895	6576.911621	0.745005144	0.550724638	FALSE	56	2	19.84070796	67.59409507	8.221562812	4	8	11	15	19	24	31	34	41.75	0.958073889	1.983787572	9	4484	PID20180216_HumanSlice10	B11	B	11	NA	341_B11_9	NA	NA	0	0	NA	0	7436.01625622501	0
837	9	188	342	Confocal-GFP	253.5	91.29646313	12.38707924	5395.747559	6535.84082	0.717273494	0.84079602	FALSE	52	0	22.62413793	70.30355529	8.384721539	5	11	14	17	21	28	33	37	46.22	0.604708354	0.527706992	11	6561	PID20180216_HumanSlice10	B11	B	11	NA	342_B11_9	NA	NA	0	0	NA	0	7436.01625622501	0
838	9	188	343	Confocal-GFP	118	108.3675308	11.94533539	471.7411804	6228.210449	0.861369472	0.529147982	FALSE	44	0	19.09259259	68.4420439	8.272970681	2	5.05	9.1	15	18.5	23	29.9	35.9	42.39	0.540045126	0.761974869	8	3093	PID20180216_HumanSlice10	B11	B	11	NA	343_B11_9	NA	NA	0	0	NA	0	7436.01625622501	0
839	9	188	344	Confocal-GFP	297	132.5096662	15.20776749	502.4242249	6219.195801	0.776835417	0.72	FALSE	60	2	22.7037037	96.05465865	9.800747862	3	8.5	12	16	21	29	37	41	48.5	0.656646001	0.538029658	13	7969	PID20180216_HumanSlice10	B11	B	11	NA	344_B11_9	NA	NA	0	0	NA	0	7436.01625622501	0
840	9	188	345	Confocal-GFP	118	107.5391037	10.42795563	5991.15332	5993.425781	0.577387415	0.555294118	FALSE	61	0	20.08641975	67.80734644	8.234521628	3.83	9	11.1	15	19	24	29.9	32	47.56	1.297160423	4.343913216	9	3254	PID20180216_HumanSlice10	B11	B	11	NA	345_B11_9	NA	NA	0	0	NA	0	7436.01625622501	0
841	9	188	346	Confocal-GFP	203.5	118.6101716	12.18422031	5896.612305	5874.51416	0.595255399	0.658576052	FALSE	57	1	21.65079365	93.36218191	9.662410771	2.51	8	11	15	20	27	36	38.45	50.49	0.710932317	0.795494916	12	5456	PID20180216_HumanSlice10	B11	B	11	NA	346_B11_9	NA	NA	0	0	NA	0	7436.01625622501	0
842	9	188	347	Confocal-GFP	2346.5	937.5260339	62.01421356	298.0491638	5748.227051	0.908515926	0.528729157	FALSE	69	0	17.97983132	72.22438237	8.498492947	1	5	8	13	17	23	29	33	41.48	0.644331368	1.407334875	10	49031	PID20180216_HumanSlice10	B11	B	11	NA	347_B11_9	NA	NA	0	0	NA	0	7436.01625622501	0
843	9	188	348	Confocal-GFP	847	237.220343	31.9341526	421.3581848	5718.758789	0.937166626	0.771753986	FALSE	83	0	24.88759279	118.9205566	10.90507022	5	10	13	17	24	31	39	44.9	56.16	0.842585241	1.545578209	14	23469	PID20180216_HumanSlice10	B11	B	11	NA	348_B11_9	NA	NA	0	0	NA	0	7436.01625622501	0
844	9	188	349	Confocal-GFP	217	166.308656	13.12997532	6832.419434	5435.203613	0.488351246	0.565840939	FALSE	44	2	20.4877193	56.89546322	7.542908141	5.84	9.2	11	15	20	25	30.6	35	40.16	0.468699319	0.131649425	10	5839	PID20180216_HumanSlice10	B11	B	11	NA	349_B11_9	NA	NA	0	0	NA	0	7436.01625622501	0
845	9	188	350	Confocal-GFP	327	173.622364	16.11528587	5319.47998	4466.157715	0.707369884	0.631884058	FALSE	59	3	21.58942065	68.73066893	8.290396187	3.96	9.8	12.6	16	20	26	32	36	47	0.78860307	1.73847146	10	8571	PID20180216_HumanSlice10	B11	B	11	NA	350_B11_9	NA	NA	0	0	NA	0	7436.01625622501	0
846	9	188	351	Confocal-GFP	128	195.7644994	15.05637074	5301.39209	3626.660889	0.577416845	0.285395764	FALSE	42	0	18.56521739	40.02352447	6.32641482	6	10	11	15	18	22	26.4	30	36.88	0.616660813	1.53213998	7	3843	PID20180216_HumanSlice10	B11	B	11	NA	351_B11_9	NA	NA	0	0	NA	0	7436.01625622501	0
847	9	188	352	Confocal-GFP	147.5	97.98275507	11.74380684	7306.69043	2264.58374	0.762705614	0.634408602	FALSE	52	6	22.66137566	74.37210604	8.623926371	7	11	14	16	21	27	33.2	40.6	45.36	0.793253568	0.462360848	11	4283	PID20180216_HumanSlice10	B11	B	11	NA	352_B11_9	NA	NA	0	0	NA	0	7436.01625622501	0
848	9	188	353	Confocal-GFP	209.5	106.1248904	11.40001106	3217.813232	986.4818726	0.569573635	0.711375212	FALSE	67	0	26.46640316	132.6125076	11.51575041	6.52	12	14	18	24	33	42.8	48	60.4	0.856976963	0.749719114	15	6696	PID20180216_HumanSlice10	B11	B	11	NA	353_B11_9	NA	NA	0	0	NA	0	7436.01625622501	0
849	9	188	354	Confocal-GFP	244.5	89.98275483	11.57318497	1059.146118	947.3017578	0.626303866	0.826013514	FALSE	96	7	33.74113475	282.7237689	16.81439172	8.81	14	15.1	21	30	44	56	69.75	85	0.939525293	0.644904891	23	9515	PID20180216_HumanSlice10	B11	B	11	NA	354_B11_9	NA	NA	0	0	NA	0	7436.01625622501	0
850	9	188	355	Confocal-GFP	430	170.3086557	18.30948448	401.7953491	842.6759033	0.529815927	0.664092664	FALSE	92	7	35.262	285.161356	16.88672129	10	14	16	21	33	46	58	68.05	79.03	0.704766117	-0.056843993	25	17631	PID20180216_HumanSlice10	B11	B	11	NA	355_B11_9	NA	NA	0	0	NA	0	7436.01625622501	0
851	9	188	52	Confocal-GFP	781.5	401.7716393	53.48070908	9180.628906	4975.198242	0.972179669	0.414588859	FALSE	169	2	40.4012189	622.2472581	24.94488441	6.42	14	16	21	32	48	71	89	133.58	1.838868212	4.31359397	27	36282	PID20180216_HumanSlice10	B11	B	11	NA	52_B11_9	111.814086311519	10.4517070680982	111.814086311519	10.4517070680982	122.265793379617	11.0573863719966	7436.01625622501	0.00148700406117859
852	9	188	68	Confocal-GFP	221.5	105.6396091	16.89325714	1375.003784	7159.838379	0.945514251	0.720325203	FALSE	64	10	29.02656922	99.82565436	9.991278915	11.65	15	17	20	26	34	40.5	46.75	60	0.827805966	0.746768496	14	7438	PID20180216_HumanSlice10	B11	B	11	NA	68_B11_9	489.142978196929	312.32966246821	489.142978196929	312.32966246821	801.47264066514	28.3102921331649	7436.01625622501	0.00380718534732427
853	9	188	71	Confocal-GFP	172.5	75.84061968	12.875	1111.279175	6411.58252	0.879551452	0.784090909	FALSE	87	4	50.43139552	238.4082332	15.44047387	13.04	15	17	22	32	47	55.6	60	78.96	0.735523552	0.270532738	25	7142	PID20180216_HumanSlice10	B11	B	11	NA	71_B11_9	512.901963780915	2787.35531706807	512.901963780915	2787.35531706807	3300.25728084899	57.4478657640907	7436.01625622501	0.00772562401487471
854	9	188	75	Confocal-GFP	119	146.9949477	24.74680901	720.9851074	5482.951172	0.986324045	0.421985816	FALSE	70	3	54.64548932	138.0423832	11.74914393	13.12	14	15	18	24	34	43.2	48.3	60.66	1.027702899	0.90205969	16	4882	PID20180216_HumanSlice10	B11	B	11	NA	75_B11_9	7143.93291718667	60.312511128764	7143.93291718667	60.312511128764	7204.24542831544	84.8778264820409	7436.01625622501	0.0114144218567282
855	9	188	76	Confocal-GFP	567	221.9066348	22.35954285	538.1290283	4953.303711	0.80317243	0.645051195	FALSE	85	0	29.98021309	220.597782	14.85253453	3.56	11	14	18	27	40	52	58	69.32	0.768600784	0.288883637	22	19697	PID20180216_HumanSlice10	B11	B	11	NA	76_B11_9	32.3552938757778	22.1561408349688	32.3552938757778	22.1561408349688	54.5114347107466	7.38318594583304	7436.01625622501	0.000992895347646968
856	9	188	77	Confocal-GFP	304	101.0538226	14.05676365	1070.152588	4987.904785	0.71158003	0.831737346	FALSE	128	1	37.40468652	672.5552558	25.93367031	13	15	17	26	41.5	63	86.5	94	117.65	0.794957011	-0.020585175	37	16177	PID20180216_HumanSlice10	B11	B	11	NA	77_B11_9	2.68284744359949	199.46045656421	2.68284744359949	199.46045656421	202.14330400781	14.2177109271433	7436.01625622501	0.00191200643425719
857	9	188	81	Confocal-GFP	144.5	79.49747384	11.34169769	11358.74707	12034.04395	0.838501497	0.686460808	FALSE	75	12	37.43820225	302.4484282	17.39104448	14	14.85	16	22	36	50	61.3	68.15	75	0.431020867	-0.913479659	28	6664	PID20180216_HumanSlice10	B11	B	11	NA	81_B11_9	0.305510452899368	0.172258201599886	0.305510452899368	0.172258201599886	0.477768654499254	0.691208112292712	7436.01625622501	9.29540883822129e-05
858	9	188	85	Confocal-GFP	173.5	66.66904664	9.811542511	7073.643066	11195.22461	0.66264052	0.826190476	FALSE	135	0	58.7761194	956.0344546	30.91980683	14	17	21	34	54	81	103	114	129	0.430688779	-0.726299553	47	11814	PID20180216_HumanSlice10	B11	B	11	NA	85_B11_9	5.33411358489741	5.34765625	5.33411358489741	5.34765625	10.6817698348974	3.26829769679835	7436.01625622501	0.000439522667000939
859	9	188	86	Confocal-GFP	292.5	128.6101717	19.69691658	2594.998779	10696.37012	0.895403481	0.668571429	FALSE	104	4	37.25722543	445.6534883	21.11050658	7	14	15	20	31	54	70	75	91.75	0.776609825	-0.264672396	34	12891	PID20180216_HumanSlice10	B11	B	11	NA	86_B11_9	1015.56432512641	4043.79238827256	1015.56432512641	4043.79238827256	5059.35671339897	71.1291551573542	7436.01625622501	0.00956549215419061
860	10	195	106	Confocal-GFP	176	97.3969686	12.54801464	1409.070435	6882.335449	0.827159428	0.699801193	FALSE	54	3	25.03691477	77.44394657	8.800224234	9	14	15	19	23	30	37.4	41	48	0.579937981	0.081004936	11	5406	PID20180216_HumanSlice10	B11	B	11	NA	106_B11_10	17.4748913688039	922.93729109372	17.4748913688039	922.93729109372	940.412182462524	30.6661406515806	4123.89579400666	0.00743620648614553
861	10	195	109	Confocal-GFP	207	137.3380933	15.68849278	1077.177246	6719.669434	0.899621372	0.646875	FALSE	57	3	39.80788907	90.69354769	9.523316003	3.62	12	14	16.5	22	29	36	42.9	50.76	0.804143596	0.694211257	12.5	6143	PID20180216_HumanSlice10	B11	B	11	NA	109_B11_10	2304.66801641376	169.190503655638	2304.66801641376	169.190503655638	2473.8585200694	49.7378982273014	4123.89579400666	0.012060900835464
862	10	195	112	Confocal-GFP	331	167.4802289	21.23399353	962.1379395	6501.814453	0.936104399	0.675510204	FALSE	54	6	24.715	92.973775	9.642290962	7	12	14	17	23	31	38	43.05	51.01	0.62196659	-0.021173791	14	9886	PID20180216_HumanSlice10	B11	B	11	NA	112_B11_10	1115.01127877279	458.687546328081	1115.01127877279	458.687546328081	1573.69882510087	39.6698730159409	4123.89579400666	0.00961951392505937
863	10	195	117	Confocal-GFP	386.5	146.7523069	19.06195831	912.5732422	6101.229492	0.890701368	0.725140713	FALSE	87	6	33.04095152	249.7121551	15.80228322	8.46	14	16	22	31	45	56.4	64.7	77.54	0.713556973	0.088413662	23	15347	PID20180216_HumanSlice10	B11	B	11	NA	117_B11_10	8649	13.8000659443299	8649	13.8000659443299	8662.80006594433	93.074164331163	4123.89579400666	0.022569475316624
864	10	195	120	Confocal-GFP	309.5	187.7228695	32.85118866	7579.182129	5918.402832	0.995126328	0.629065041	FALSE	81	0	26.33247423	120.623997	10.98289566	3.87	14	15	18	24.5	32	41	47	56.13	0.846930017	1.532031585	14	10217	PID20180216_HumanSlice10	B11	B	11	NA	120_B11_10	278.603034256833	31.1263791264006	278.603034256833	31.1263791264006	309.729413383234	17.5991310405723	4123.89579400666	0.00426759838746396
865	10	195	121	Confocal-GFP	135.5	169.7228692	14.58546352	970.9088745	5864.499023	0.828157366	0.387142857	FALSE	86	5	28.04878049	190.1146936	13.7882085	14	14	15	18	23	36	48	52	72	1.416486922	2.321472062	18	5750	PID20180216_HumanSlice10	B11	B	11	NA	121_B11_10	310.169627493669	0.062744238144294	310.169627493669	0.062744238144294	310.232371731813	17.6134145392599	4123.89579400666	0.00427106198096903
866	10	195	125	Confocal-GFP	145.5	162.8944422	23.31761551	533.5183716	5709.989258	0.890449991	0.380392157	FALSE	68	3	43.4241213	117.5987006	10.84429346	4.11	11	14	16	20	29.25	38.9	44.45	51.89	1.124430908	1.590438243	13.25	4978	PID20180216_HumanSlice10	B11	B	11	NA	125_B11_10	13857.7759571806	35.3525495315992	13857.7759571806	35.3525495315992	13893.1285067122	117.869116000385	4123.89579400666	0.0285819821566991
867	10	195	128	Confocal-GFP	306	325.6467494	27.60419083	9014.018555	5488.709961	0.872452006	0.343820225	FALSE	70	2	25.21818182	115.6614876	10.75460309	6.39	13	15	17	23	30	40	46.05	59.61	1.105127814	1.439941198	13	11096	PID20180216_HumanSlice10	B11	B	11	NA	128_B11_10	74.5085927309042	15.673554312255	74.5085927309042	15.673554312255	90.1821470431592	9.49642812025444	4123.89579400666	0.00230278081566847
868	10	195	130	Confocal-GFP	273.5	285.8061296	38.74840164	497.1482239	5411.210938	0.944239687	0.266829268	FALSE	70	4	27.94416244	149.1999279	12.21474223	11.72	14.65	15	18	25	35	46	51.7	64.21	1.005014244	0.648562215	17	11010	PID20180216_HumanSlice10	B11	B	11	NA	130_B11_10	78.4095975804959	8875.05663613528	78.4095975804959	8875.05663613528	8953.46623371578	94.622757483154	4123.89579400666	0.022944992359087
869	10	195	144	Confocal-GFP	147.5	83.15432775	12.71956158	2119.477539	1147.972168	0.871775221	0.66893424	FALSE	58	4	26.74175824	105.7519925	10.28357878	9.24	14	15	19	26	33	41	47	53	0.662089616	0.039453787	14	4867	PID20180216_HumanSlice10	B11	B	11	NA	144_B11_10	293.365986084904	203.797237923052	293.365986084904	203.797237923052	497.163224007956	22.2971573077815	4123.89579400666	0.00540681879988006
870	10	195	148	Confocal-GFP	354	124.5096664	15.7222681	10558.14746	12168.05762	0.789725564	0.778021978	FALSE	72	3	29.3539604	194.6197615	13.95061868	6	13	14	18	27	38	51	56.85	65.91	0.723507003	-0.05157715	20	11859	PID20180216_HumanSlice10	B11	B	11	NA	148_B11_10	251.271954433631	0.0605652100001461	251.271954433631	0.0605652100001461	251.332519643631	15.8534702713201	4123.89579400666	0.00384429458531912
871	10	195	149	Confocal-GFP	106	54.76955187	8.142864227	10580.39258	11892.01074	0.596368541	0.776556777	FALSE	78	12	38.75193798	208.9772249	14.45604458	14	16.4	20	26	39	47	59	63	76.72	0.39445995	-0.156126669	21	4999	PID20180216_HumanSlice10	B11	B	11	NA	149_B11_10	263.079641272864	0.867953089597911	263.079641272864	0.867953089597911	263.947594362462	16.2464640572176	4123.89579400666	0.00393959131577206
872	10	195	150	Confocal-GFP	198	87.74011433	12.35999966	2423.327393	10783.99316	0.776563987	0.774951076	FALSE	75	6	56.10935614	234.8969488	15.32634819	9.68	14	15	20	29	43.5	54.6	61	68.66	0.634830078	-0.490272002	23.5	7569	PID20180216_HumanSlice10	B11	B	11	NA	150_B11_10	236.608385126396	10.4927405625035	236.608385126396	10.4927405625035	247.101125688899	15.7194505530219	4123.89579400666	0.00381179625728352
873	10	195	151	Confocal-GFP	629.5	283.2619734	25.03683281	7924.802734	10443.98047	0.77215198	0.583681038	FALSE	102	0	32.36571906	216.4716112	14.71297425	5.44	13	15	19	27	38	49	59	75.56	1.127781536	1.810532253	19	22372	PID20180216_HumanSlice10	B11	B	11	NA	151_B11_10	1125.36008075379	75.8804756836147	1125.36008075379	75.8804756836147	1201.24055643741	34.6589174158312	4123.89579400666	0.00840441154361894
874	10	195	154	Confocal-GFP	5274	1305.782954	110.259491	1856.46582	10032.52344	0.932001945	0.425253991	FALSE	182	0	42.32810074	874.8797572	29.57836637	1	7	13.6	20	33	60	88	100	122	0.992278847	0.463802319	40	245376	PID20180216_HumanSlice10	B11	B	11	NA	154_B11_10	5668.62686480068	3402.51139410237	5668.62686480068	3402.51139410237	9071.13825890305	95.2425233753445	4123.89579400666	0.0230952788656208
875	10	195	155	Confocal-GFP	179	146.9949473	20.11139297	7411.04541	9659.050781	0.888985684	0.419203747	FALSE	115	4	44.42810673	258.4964199	16.07782385	7	13	14	16	21	29	43.2	58.2	91.3	2.542785852	8.564582937	13	6196	PID20180216_HumanSlice10	B11	B	11	NA	155_B11_10	42.3262013278793	14.3052410795267	42.3262013278793	14.3052410795267	56.631442407406	7.52538652877087	4123.89579400666	0.00182482460873712
876	10	195	159	Confocal-GFP	216	122.8528121	17.02618408	9471.461914	8149.786621	0.813371274	0.593406593	FALSE	72	2	27.59398496	175.3013172	13.24014038	6.3	12.25	14	18	24	34	46	54	66.7	0.988347221	0.647276194	16	7340	PID20180216_HumanSlice10	B11	B	11	NA	159_B11_10	250.900657944339	14.1542015108472	250.900657944339	14.1542015108472	265.054859455186	16.2805055036748	4123.89579400666	0.00394784599730565
877	10	195	160	Confocal-GFP	800.5	586.5655767	31.43188095	11582.25586	7871.957031	0.621935258	0.441411635	FALSE	56	0	18.28061716	65.48441698	8.092244248	1	5	8	14	18	23	29	33	41.64	0.587557419	1.265969662	9	18957	PID20180216_HumanSlice10	B11	B	11	NA	160_B11_10	708.682432788032	69.2682341445127	708.682432788032	69.2682341445127	777.950666932545	27.8917670098641	4123.89579400666	0.00676345097041486
878	10	195	161	Confocal-GFP	5398.5	787.5016488	71.98587799	207.3246307	7743.422852	0.883171202	0.722303987	FALSE	77	0	23.4296711	88.80663537	9.423727255	4	10	12	17	23	29	36	40	49	0.551403538	0.621868695	12	133924	PID20180216_HumanSlice10	B11	B	11	NA	161_B11_10	224.893353640158	4.13589908348322	224.893353640158	4.13589908348322	229.029252723642	15.1337124567517	4123.89579400666	0.00366976112217622
879	10	195	162	Confocal-GFP	271	137.6812392	17.5175705	2253.036377	7731.750977	0.911934875	0.698453608	FALSE	77	5	29.20189851	125.479021	11.20174188	6.27	10.35	14	17	24	32	40	45	58	0.900826426	1.465704162	15	8429	PID20180216_HumanSlice10	B11	B	11	NA	162_B11_10	249.471853123676	74.5001682971021	249.471853123676	74.5001682971021	323.972021420778	17.999222800465	4123.89579400666	0.00436461629962221
880	10	195	163	Confocal-GFP	821.5	348.3746707	57.57875061	1291.917847	7729.465332	0.963034848	0.403685504	FALSE	94	1	35.78216491	302.5768681	17.39473679	11.64	15	16	22	34	47	61	69	86	0.788906166	0.222167604	25	35246	PID20180216_HumanSlice10	B11	B	11	NA	163_B11_10	7864.86640018272	9.03225484764218	7864.86640018272	9.03225484764218	7873.89865503036	88.734991153605	4123.89579400666	0.02151727288613
881	10	195	165	Confocal-GFP	1258.5	484.3401812	41.90245438	7219.525879	7023.518555	0.856558678	0.459558152	FALSE	228	2	48.90502409	1313.311007	36.2396331	6	13	15	20	36	71	102	122	148	1.143148297	0.832623422	51	71059	PID20180216_HumanSlice10	B11	B	11	NA	165_B11_10	36.3053367028825	27.9070777712184	36.3053367028825	27.9070777712184	64.2124144741009	8.013264907271	4123.89579400666	0.00194312982372562
882	10	195	166	Confocal-GFP	252	146.1665206	20.40596199	880.7363281	6499.696289	0.945054762	0.679245283	FALSE	60	4	23.32692308	89.77132643	9.47477316	5	9.55	14	16	22.5	28.25	36	41	48	0.689200679	0.838181648	12.25	7278	PID20180216_HumanSlice10	B11	B	11	NA	166_B11_10	137.137480172383	8.24318075683126	137.137480172383	8.24318075683126	145.380660929214	12.0573903034286	4123.89579400666	0.00292378636748093
883	10	195	171	Confocal-GFP	114.5	59.35533845	7.858150482	8253.032227	6029.727539	0.186659854	0.781569966	FALSE	66	11	31.82857143	177.5706122	13.32556236	14	14	16	22	28	40	53.1	55.2	64.61	0.683057483	-0.363495481	18	4456	PID20180216_HumanSlice10	B11	B	11	NA	171_B11_10	1147.38331306415	138.188747347624	1147.38331306415	138.188747347624	1285.57206041177	35.854874988093	4123.89579400666	0.00869441828287745
884	10	195	174	Confocal-GFP	2653.5	1060.035701	54.82719421	7997.996094	5416.814453	0.237032958	0.389790672	FALSE	324	1	58.79558728	2931.11915	54.13981114	7.81	14	15	20	34	84	144	177	229.19	1.477596224	1.561639285	64	181208	PID20180216_HumanSlice10	B11	B	11	NA	174_B11_10	130.425764568094	313.556264550398	130.425764568094	313.556264550398	443.982029118491	21.0708810712436	4123.89579400666	0.00510946011338752
885	10	195	175	Confocal-GFP	14939.5	4723.169274	255.9347839	584.965332	5552.391602	0.951166138	0.221009964	FALSE	1092	0	42.64790739	1849.189002	43.00219764	0	4	8	17	29	54	94	126	220.56	3.156510662	28.04393411	37	718404	PID20180216_HumanSlice10	B11	B	11	NA	175_B11_10	493.770494465186	850.485585043371	493.770494465186	850.485585043371	1344.25607950856	36.6640979639286	4123.89579400666	0.00889064607723922
886	10	195	177	Confocal-GFP	3887	2049.443984	118.9861755	625.1643677	5356.297852	0.917578559	0.268235456	FALSE	388	0	58.58628741	4549.965756	67.45343398	7	14	15	20	32	60	159	224	310.9	2.309518836	4.979938353	40	276000	PID20180216_HumanSlice10	B11	B	11	NA	177_B11_10	1502.75475632208	56.8521881215275	1502.75475632208	56.8521881215275	1559.60694444361	39.4918592173578	4123.89579400666	0.00957634750973875
887	10	195	181	Confocal-GFP	1366	208.2497807	24.16203308	9330.512695	4671.601563	0.288909324	0.895150721	FALSE	123	5	44.67586207	436.3211415	20.88830155	11	15	19	28	43	57	73	82	104.51	0.612340807	0.177363012	29	64780	PID20180216_HumanSlice10	B11	B	11	NA	181_B11_10	312.157093249015	96.218109300891	312.157093249015	96.218109300891	408.375202549906	20.2082953895153	4123.89579400666	0.00490029244164812
888	10	195	182	Confocal-GFP	102.5	72.66904664	8.170883179	6032.509277	4831.022949	0.618838552	0.694915254	FALSE	37	1	36.33386395	52.97099893	7.278117815	1.32	6.6	9	14	18	25	28	29.4	36	-0.02637141	-0.171306862	11	2489	PID20180216_HumanSlice10	B11	B	11	NA	182_B11_10	440.077616812734	268.924773953471	440.077616812734	268.924773953471	709.002390766205	26.6270988049056	4123.89579400666	0.00645678264800077
889	10	195	183	Confocal-GFP	325	168.6518015	22.96807671	8551.985352	4676.798828	0.910319099	0.588235294	FALSE	79	0	29.99181919	227.0026214	15.06660617	7.82	14	15	19	27	40	51.6	61.3	70.24	0.861337602	0.206891285	21	12099	PID20180216_HumanSlice10	B11	B	11	NA	183_B11_10	398.40004312154	153.648618578054	398.40004312154	153.648618578054	552.048661699594	23.4957158158587	4123.89579400666	0.00569745623786263
890	10	195	188	Confocal-GFP	160.5	129.92388	13.08986187	454.2900696	2488.584473	0.835848037	0.583636364	FALSE	62	3	19.63849765	70.84114704	8.416718306	4.12	7	9	14	18	24	31	35	39.76	0.830412073	2.149104075	10	4183	PID20180216_HumanSlice10	B11	B	11	NA	188_B11_10	11305.9297569901	1.62724210195621	11305.9297569901	1.62724210195621	11307.5569990921	106.336997320274	4123.89579400666	0.0257855684604873
891	10	195	191	Confocal-GFP	145	89.39696848	11.34169769	6770.810547	993.468811	0.763148902	0.615711253	FALSE	127	6	37.1978022	536.9059292	23.17123064	9.81	14	16	20	29	47	70	91.7	104.14	1.392708426	1.608269039	27	6770	PID20180216_HumanSlice10	B11	B	11	NA	191_B11_10	243.088916333492	143.755474295211	243.088916333492	143.755474295211	386.844390628703	19.6683601408125	4123.89579400666	0.00476936400027298
892	10	195	194	Confocal-GFP	3470.5	416.1147853	48.11175919	1837.79895	10532.6875	0.450575553	0.726425955	FALSE	190	0	70.89478022	1075.804588	32.79946018	14	19	25	45	73	95	113	124	143	0.100310743	-0.679513074	50	258057	PID20180216_HumanSlice10	B11	B	11	NA	194_B11_10	3044.94607186092	55.0987021225124	3044.94607186092	55.0987021225124	3100.04477398343	55.6780457090893	4123.89579400666	0.0135013221696841
893	10	195	202	Confocal-GFP	826.5	591.2518684	110.8447037	1003.228333	7757.619141	0.998097774	0.378607421	FALSE	83	2	30.16307404	187.784091	13.70343355	8.66	14	15	20	27	39	50	55.7	69	0.866011818	0.43751629	19	32184	PID20180216_HumanSlice10	B11	B	11	NA	202_B11_10	3537.14209299023	1004.49993765938	3537.14209299023	1004.49993765938	4541.64203064961	67.3917059485039	4123.89579400666	0.0163417577249274
894	10	195	207	Confocal-GFP	173	125.1959579	18.42519951	856.0924072	6629.249023	0.972422111	0.571900826	FALSE	61	0	24.53673209	86.71079506	9.311863136	3	8.2	12.4	16	20	28	34	39.8	46	0.731572072	1.143385321	12	4954	PID20180216_HumanSlice10	B11	B	11	NA	207_B11_10	2253.61252622844	156.653084628784	2253.61252622844	156.653084628784	2410.26561085722	49.0944560093828	4123.89579400666	0.0119048730767476
895	10	195	210	Confocal-GFP	338.5	175.3797237	24.29250145	695.0563354	6584.782715	0.961888757	0.683838384	FALSE	78	3	31.64146341	179.5519393	13.39969923	11	14	15	21	29	41	50	56	65.64	0.595426541	-0.057705833	20	12973	PID20180216_HumanSlice10	B11	B	11	NA	210_B11_10	930.916556559993	102.150114880363	930.916556559993	102.150114880363	1033.06667144036	32.1413545364902	4123.89579400666	0.00779392985225325
896	10	195	222	Confocal-GFP	103.5	98.46803617	12.02279663	1123.174194	5537.466309	0.874771554	0.541884817	FALSE	63	8	24.55555556	115.816358	10.76180087	8.43	12.15	14	17	22	29	38.7	45	57.28	1.209576216	1.352912683	12	3536	PID20180216_HumanSlice10	B11	B	11	NA	222_B11_10	503.572853704041	38.1583681445072	503.572853704041	38.1583681445072	541.731221848548	23.275120232741	4123.89579400666	0.00564396420165785
897	10	195	223	Confocal-GFP	342	161.4802287	24.96023941	400.8845825	5442.975098	0.965813872	0.702980473	FALSE	97	3	27.57414068	189.2727737	13.75764419	7	14	15	19	27	36.25	48	56.65	69.65	1.066749261	1.708445156	17.25	12019	PID20180216_HumanSlice10	B11	B	11	NA	223_B11_10	2150.20757850143	19086.8794577046	2150.20757850143	19086.8794577046	21237.087036206	145.729499540093	4123.89579400666	0.0353378229760036
898	10	195	225	Confocal-GFP	2338.5	728.1046804	72.05768585	218.0958405	5387.802246	0.947934837	0.508922742	FALSE	103	0	26.71043643	218.8759252	14.7944559	1	6	11	16	24	34	46	56	73.66	1.026234686	1.573567441	18	70382	PID20180216_HumanSlice10	B11	B	11	NA	225_B11_10	2698.10464881809	419.94976964097	2698.10464881809	419.94976964097	3118.05441845906	55.8395417106826	4123.89579400666	0.0135404831983959
899	10	195	234	Confocal-GFP	238	189.9655099	16.27393723	6377.274902	2787.110352	0.865333181	0.521929825	FALSE	62	4	21.33099135	63.36196002	7.960022614	6.16	10	13	16	20	26	31	34.2	43	1.015185688	2.621782644	10	6741	PID20180216_HumanSlice10	B11	B	11	NA	234_B11_10	651.022216128785	175.303822855231	651.022216128785	175.303822855231	826.326038984016	28.7458873403486	4123.89579400666	0.00697056588629751
900	10	195	236	Confocal-GFP	706	154.6518016	20.84267235	11914.53809	2551.86792	0.825312058	0.85940353	FALSE	192	4	73.20806242	1742.141365	41.73896699	14	17	21	36	69	104	131	147.6	170.64	0.422079476	-0.691722089	68	56297	PID20180216_HumanSlice10	B11	B	11	NA	236_B11_10	249.510456809974	67.0831435849017	249.510456809974	67.0831435849017	316.593600394875	17.7930773166104	4123.89579400666	0.00431462825575501
901	10	195	243	Confocal-GFP	774	405.5289991	30.4672184	7521.97168	9806.655273	0.685827961	0.472671756	FALSE	269	0	53.31023454	2857.983712	53.46011328	8	14	15	19	30	62	141	179	231	1.759955652	2.291697029	43	50005	PID20180216_HumanSlice10	B11	B	11	NA	243_B11_10	441.451279390542	0.0312433905638617	441.451279390542	0.0312433905638617	441.482522781106	21.0114854967731	4123.89579400666	0.00509505733081556
902	10	195	244	Confocal-GFP	981.5	392.6000662	34.61710739	7739.022949	8642.317383	0.747411892	0.494333921	FALSE	119	0	37.86325584	413.217537	20.32775288	6.37	13.85	15	19	28	45	65	74.15	98	1.18910095	1.204130779	26	39336	PID20180216_HumanSlice10	B11	B	11	NA	244_B11_10	577.735689593714	312.674943968703	577.735689593714	312.674943968703	890.410633562417	29.8397492208366	4123.89579400666	0.00723581552768701
903	10	195	247	Confocal-GFP	2355	796.4305816	64.375	8113.444824	7944.467285	0.880917082	0.46000586	FALSE	168	0	34.08961912	850.8194516	29.16880957	0	4	9	16	24	42	79	100	131	1.671911422	2.614232128	26	91292	PID20180216_HumanSlice10	B11	B	11	NA	247_B11_10	760.552978515625	125.750813093698	760.552978515625	125.750813093698	886.303791609323	29.7708547342753	4123.89579400666	0.00721910936196348
904	10	195	252	Confocal-GFP	1483	852.0874352	140.046875	1376.728638	7911.4375	0.996770918	0.350094429	FALSE	200	0	47.93344244	1340.362182	36.61095713	10	14	16	21	33	64	105	129	159	1.403068082	1.253862398	43	87862	PID20180216_HumanSlice10	B11	B	11	NA	252_B11_10	1376.84299104721	806.249390709956	1376.84299104721	806.249390709956	2183.09238175717	46.7235741543513	4123.89579400666	0.0113299599427938
905	10	195	255	Confocal-GFP	287.5	171.7228694	26.88379097	1123.081909	7365.055176	0.967422881	0.551294343	FALSE	150	0	34.4648593	389.0013732	19.72311774	7.57	14	15	19	28	40	57	65.6	111.29	2.061030664	6.298923616	21	11616	PID20180216_HumanSlice10	B11	B	11	NA	255_B11_10	2120.91058568903	2426.28396764099	2120.91058568903	2426.28396764099	4547.19455333002	67.4328892553924	4123.89579400666	0.016351744230151
906	10	195	257	Confocal-GFP	130	207.4213537	34.71955872	814.3485718	6792.907227	0.992772865	0.348525469	FALSE	59	3	22.22897196	67.98962792	8.245582327	5.39	12	14	16	21	27	31	37.35	48.61	0.955877353	2.04708348	11	4757	PID20180216_HumanSlice10	B11	B	11	NA	257_B11_10	1259.30547943899	35.9472793160258	1259.30547943899	35.9472793160258	1295.25275875501	35.9896201529693	4123.89579400666	0.00872709252383964
907	10	195	261	Confocal-GFP	486	305.6467489	46.98934174	330.7829895	5885.435059	0.990333511	0.528548124	FALSE	68	0	25.24592505	102.0850954	10.10371691	4.09	13	14.9	19	24	32	39	43.55	53.91	0.690945816	0.945856167	13	15696	PID20180216_HumanSlice10	B11	B	11	NA	261_B11_10	26940.010923862	559.271653655602	26940.010923862	559.271653655602	27499.2825775176	165.829076393489	4123.89579400666	0.0402117523518639
908	10	195	263	Confocal-GFP	716	340.274166	43.88392258	8149.966309	5670.769531	0.916147018	0.383092563	FALSE	255	1	54.48711944	2820.399717	53.10743561	5.53	13	15	20	30	69.75	140	179.35	226	1.652691095	1.886249233	49.75	46532	PID20180216_HumanSlice10	B11	B	11	NA	263_B11_10	1226.64120933986	131.498625271219	1226.64120933986	131.498625271219	1358.13983461107	36.8529487912579	4123.89579400666	0.0089364403544864
909	10	195	269	Confocal-GFP	2235	772.2884458	80.5773468	477.3849792	4638.803711	0.890835657	0.360396678	FALSE	221	0	44.0066719	1280.767224	35.78780831	4	11	14	19.75	30.5	58	95	119.65	167.06	1.720028656	3.227778828	38.25	112129	PID20180216_HumanSlice10	B11	B	11	NA	269_B11_10	1082.2710480197	513.482669944373	1082.2710480197	513.482669944373	1595.75371796407	39.9468862111188	4123.89579400666	0.00968668662025223
910	10	195	271	Confocal-GFP	148	126.7106769	18.40359688	196.7396088	3046.260498	0.969912849	0.59437751	FALSE	51	2	44.41582303	71.4735075	8.454200583	5	10	14	16	20	26	32	37	46.99	0.768379252	0.977435497	10	4319	PID20180216_HumanSlice10	B11	B	11	NA	271_B11_10	359.672241524717	1075.65101470018	359.672241524717	1075.65101470018	1435.3232562249	37.8856602981246	4123.89579400666	0.00918686169354342
911	10	195	28	Confocal-GFP	173.5	107.2964634	12.91613388	9454.862305	6490.660645	0.768698453	0.622980251	FALSE	120	9	49.85860676	516.9677847	22.73692558	10	14	14	20	31	47	71.2	80	102.32	1.135998181	0.75168527	27	8087	PID20180216_HumanSlice10	B11	B	11	NA	28_B11_10	12621.1181640625	5821.43668675564	12621.1181640625	5821.43668675564	18442.5548508181	135.803368333846	4123.89579400666	0.0329308438227783
912	10	195	280	Confocal-GFP	1209.5	381.2030982	40.07458878	1466.508667	8439.320313	0.913154701	0.643864786	FALSE	98	0	43.1523819	243.6698918	15.60992927	4	14	15	21	30	41	55	62	77	0.830976167	0.670314273	20	44727	PID20180216_HumanSlice10	B11	B	11	NA	280_B11_10	84.1479284755223	290.762450890551	84.1479284755223	290.762450890551	374.910379366073	19.3626025979483	4123.89579400666	0.00469522111254322
913	10	195	281	Confocal-GFP	115.5	82.66904676	10.57143497	8504.152344	7601.397461	0.834165834	0.611111111	FALSE	64	1	24.9429771	103.600807	10.17844816	8	12.5	14	17	23	28.5	39	43	59	1.175810459	2.085336922	11.5	3682	PID20180216_HumanSlice10	B11	B	11	NA	281_B11_10	2017.5361703281	942.44204720991	2017.5361703281	942.44204720991	2959.97821753801	54.4056818497665	4123.89579400666	0.013192787734558
914	10	195	282	Confocal-GFP	1257	502.9259673	83.78529358	1402.198486	7424.430664	0.992488492	0.507059298	FALSE	219	3	72.53794649	2427.104766	49.26565503	14	15	17	27	54	106	145	161	192.2	0.753221276	-0.521786762	79	101333	PID20180216_HumanSlice10	B11	B	11	NA	282_B11_10	1012.9362867556	88.0005155778786	1012.9362867556	88.0005155778786	1100.93680233348	33.1803677245065	4123.89579400666	0.00804587928063755
915	10	195	283	Confocal-GFP	280.5	110.9533176	15.20776749	7066.358398	6687.694824	0.830728592	0.792372881	FALSE	51	4	24.72392638	89.42071587	9.456252739	6.5	12	14	17.25	23	32	38	41.75	45.75	0.402409423	-0.55640027	14.75	8060	PID20180216_HumanSlice10	B11	B	11	NA	283_B11_10	378.842118593704	6.38499619102535	378.842118593704	6.38499619102535	385.22711478473	19.6272034376966	4123.89579400666	0.00475938394617565
916	10	195	285	Confocal-GFP	116.5	99.29646313	11.85618973	371.7356567	6554.730469	0.897794568	0.565533981	FALSE	42	1	21.69426752	51.05302446	7.145139919	8.12	13	14	16	21	25	30.4	37	40	0.615920061	0.603762085	9	3406	PID20180216_HumanSlice10	B11	B	11	NA	285_B11_10	77.8399082431713	781.295296755584	77.8399082431713	781.295296755584	859.135204998756	29.3110082562636	4123.89579400666	0.00710760157879399
917	10	195	289	Confocal-GFP	370.5	147.9238801	21.4839077	817.0493164	6248.556152	0.945502809	0.750759878	FALSE	131	4	57.22222222	832.0015432	28.84443695	15	17	20	32	57	79	96	104	122.07	0.241585769	-0.967536721	47	24720	PID20180216_HumanSlice10	B11	B	11	NA	289_B11_10	1285.83349244892	17.7649099443367	1285.83349244892	17.7649099443367	1303.59840239325	36.1053791337697	4123.89579400666	0.00875516282109804
918	10	195	290	Confocal-GFP	434.5	202.6934319	20.70274353	1215.099243	6182.586914	0.809364509	0.591558884	FALSE	154	4	42.33976834	557.7764494	23.61729132	13.17	15	17	23	38	57	74	87	113.15	1.006808362	1.01767241	34	21932	PID20180216_HumanSlice10	B11	B	11	NA	290_B11_10	12633.5734166889	4825.9750283006	12633.5734166889	4825.9750283006	17459.5484449895	132.134584590823	4123.89579400666	0.0320412035587459
919	10	195	292	Confocal-GFP	426.5	207.0365773	27.09506989	357.4414368	5333.694336	0.958957825	0.69012945	FALSE	74	3	31.40653813	96.35683534	9.816151758	7	11	14	17	23	30	38	41	49	0.750843781	0.963101859	13	12442	PID20180216_HumanSlice10	B11	B	11	NA	292_B11_10	0.00543169000000453	431.8603515625	0.00543169000000453	431.8603515625	431.8657832525	20.7813806868673	4123.89579400666	0.00503925941025698
920	10	195	295	Confocal-GFP	261	105.8822497	16.83821487	78.03331757	2667.350342	0.855395449	0.687747036	FALSE	72	3	27.08790687	150.4753131	12.26683794	4.12	13.2	15	18	24	34	43.6	50	60.96	0.888943339	0.667062738	16	8177	PID20180216_HumanSlice10	B11	B	11	NA	295_B11_10	655.146462709157	25.0439593072319	655.146462709157	25.0439593072319	680.190422016389	26.0804605407264	4123.89579400666	0.00632422879807722
921	10	195	297	Confocal-GFP	627	219.7644994	32.78248978	65.4251709	2440.186523	0.958847497	0.704890388	FALSE	155	3	45.71554329	766.7142946	27.68960626	10	15	17	26	42	64	87.3	103	122	0.865287257	0.25041924	38	34690	PID20180216_HumanSlice10	B11	B	11	NA	297_B11_10	0.47979551088565	41.5735316445193	0.47979551088565	41.5735316445193	42.053327155405	6.48485367262863	4123.89579400666	0.00157250667731546
922	10	195	298	Confocal-GFP	390.5	151.580734	19.73868179	5857.403809	556.8291016	0.876346122	0.723148148	FALSE	114	1	41.66666667	471.5202355	21.7145167	8.52	14.6	17	23	39	57	72	82.4	96.96	0.65065279	-0.177676641	34	18875	PID20180216_HumanSlice10	B11	B	11	NA	298_B11_10	586.5478515625	60.7712748990041	586.5478515625	60.7712748990041	647.319126461504	25.4424669885116	4123.89579400666	0.00616952228169481
923	10	195	300	Confocal-GFP	344.5	169.3797234	16.62771797	7321.006348	10150.34668	0.765635943	0.658699809	FALSE	64	2	23.70702179	102.7688853	10.13749897	6	10	14	17	21	30	38	43	50	0.844561031	0.67726128	13	9791	PID20180216_HumanSlice10	B11	B	11	NA	300_B11_10	691.936610777353	73.6680606601049	691.936610777353	73.6680606601049	765.604671437458	27.6695621836967	4123.89579400666	0.00670956871022527
924	10	195	301	Confocal-GFP	215	117.539104	11.63189983	9726.385742	9628.93457	0.59362316	0.699186992	FALSE	66	3	26.88636364	166.5325413	12.90474879	6.26	11	13.3	16	24.5	36	44.7	52	61.37	0.716878261	-0.153042464	20	7098	PID20180216_HumanSlice10	B11	B	11	NA	301_B11_10	76.9046739599595	8827.00630171832	76.9046739599595	8827.00630171832	8903.91097567828	94.3605371735361	4123.89579400666	0.0228814067781907
925	10	195	305	Confocal-GFP	419.5	261.1198376	30.98571396	7979.46875	7978.208496	0.941107596	0.425025329	FALSE	111	0	27.21673004	261.9226098	16.18402329	7	11	14	17	23	32.75	47	62.75	90	1.954493972	4.713195127	15.75	14316	PID20180216_HumanSlice10	B11	B	11	NA	305_B11_10	8.59451895288174	27.3782399860844	8.59451895288174	27.3782399860844	35.9727589389662	5.99772948197617	4123.89579400666	0.00145438434469969
926	10	195	306	Confocal-GFP	520.5	170.5512964	17.75816917	6374.309082	7698.821289	0.627979264	0.749460043	FALSE	63	0	20.16271186	92.61081298	9.623451199	2	6	9	14	19	25	33	38	45.11	0.787878802	1.084341547	11	11896	PID20180216_HumanSlice10	B11	B	11	NA	306_B11_10	145.739606374759	8.59738047264519	145.739606374759	8.59738047264519	154.336986847404	12.423243813409	4123.89579400666	0.00301250187540236
927	10	195	308	Confocal-GFP	630.5	460.1980456	82.22761536	1156.696533	7644.694336	0.993757596	0.386217458	FALSE	110	4	35.88588957	330.8176537	18.18839338	11.14	15	16	21	31	46	62	70.3	87.72	0.958662077	0.539679423	25	29247	PID20180216_HumanSlice10	B11	B	11	NA	308_B11_10	5351.35467892614	1068.50455948818	5351.35467892614	1068.50455948818	6419.85923841432	80.1240241027266	4123.89579400666	0.0194292067755864
928	10	195	309	Confocal-GFP	290.5	186.693432	19.59708786	1962.318604	7206.891113	0.814823733	0.504778454	FALSE	86	0	23.60928962	130.320023	11.41577956	3	9	12	16	21	29	39	44.75	59	1.25335214	2.88647058	13	8641	PID20180216_HumanSlice10	B11	B	11	NA	309_B11_10	384.072941732839	2.82298803062335	384.072941732839	2.82298803062335	386.895929763462	19.6696703013412	4123.89579400666	0.00476968169999045
929	10	195	310	Confocal-GFP	254.5	203.5218591	19.8992691	474.0649109	6962.539063	0.83828463	0.504459861	FALSE	78	1	20.76288238	86.74636742	9.313772996	4.37	7	10	15	20	26	33	37	46.26	1.133697301	4.004423528	11	7142	PID20180216_HumanSlice10	B11	B	11	NA	310_B11_10	4467.82172210382	4947.07552670257	4467.82172210382	4947.07552670257	9414.89724880639	97.0303934280717	4123.89579400666	0.0235288179611832
930	10	195	312	Confocal-GFP	154	176.4507912	22.43651009	517.980896	6437.932129	0.976792068	0.448979592	FALSE	54	6	36.72252489	67.32017778	8.204887432	8.24	12	14	16	21	27	33.6	38.8	42	0.797740696	0.555141775	11	5004	PID20180216_HumanSlice10	B11	B	11	NA	312_B11_10	4839.83305770893	4578.29320704334	4839.83305770893	4578.29320704334	9418.12626475227	97.0470312000953	4123.89579400666	0.0235328524404364
931	10	195	313	Confocal-GFP	448	152.3086557	16.16802788	5843.12207	5788.669434	0.316587618	0.719101124	FALSE	68	0	21.52848723	123.3258093	11.10521541	1	6	8	14	20	28	36.2	43	48.92	0.631832202	0.346912533	14	10958	PID20180216_HumanSlice10	B11	B	11	NA	313_B11_10	254.377554811545	64.1954610108452	254.377554811545	64.1954610108452	318.57301582239	17.8486138347601	4123.89579400666	0.00432809525902663
932	10	195	314	Confocal-GFP	326	146.8528118	26.00112534	901.9402466	5689.780762	0.981340027	0.701829925	FALSE	151	7	54.89690722	1098.932671	33.15015341	11	14	17	24.75	49	82	102	113.65	134.91	0.564372223	-0.676319266	57.25	21300	PID20180216_HumanSlice10	B11	B	11	NA	314_B11_10	910.187356384035	13.6769938905669	910.187356384035	13.6769938905669	923.864350274602	30.395136951075	4123.89579400666	0.0073704910282284
933	10	195	315	Confocal-GFP	132.5	142.2670257	23.14636993	277.063446	5661.171387	0.987343563	0.461672474	FALSE	60	4	27.19383297	95.84155273	9.789869904	5	9.55	13	16	20	27.25	36	40.9	53.36	1.113730557	1.586440565	11.25	4329	PID20180216_HumanSlice10	B11	B	11	NA	315_B11_10	3685.95874642225	106.801332187727	3685.95874642225	106.801332187727	3792.76007860998	61.5853885155398	4123.89579400666	0.0149337887259525
934	10	195	321	Confocal-GFP	117	101.8822498	11.61892891	7998.38916	4508.166016	0.860650504	0.553191489	FALSE	52	2	38.45531044	74.2117796	8.614625912	6.58	11.8	14	16	20	27	33.2	38.1	49	0.906248065	1.155642834	11	3521	PID20180216_HumanSlice10	B11	B	11	NA	321_B11_10	1896.96825053161	548.469888880373	1896.96825053161	548.469888880373	2445.43813941199	49.4513714613861	4123.89579400666	0.0119914212025567
935	10	195	326	Confocal-GFP	3159	376.9015825	59.19140244	11200.76367	2853.110352	0.952077703	0.846576444	FALSE	383	1	139.6748188	9607.63369	98.01853748	14	18	23	44	125	227	277	302.45	341	0.328064143	-1.206978311	183	462603	PID20180216_HumanSlice10	B11	B	11	NA	326_B11_10	288.468824296904	67.9215969999393	288.468824296904	67.9215969999393	356.390421296844	18.8783055727161	4123.89579400666	0.00457778433687687
936	10	195	337	Confocal-GFP	537	359.1025929	53.22718811	865.3181763	7833.176758	0.984436914	0.436940602	FALSE	84	0	23.6374269	97.75450566	9.887087825	4.83	11	14	16	22	29	36	42	53	1.040721931	2.552481084	13	16168	PID20180216_HumanSlice10	B11	B	11	NA	337_B11_10	190.247671063688	222.822673144495	190.247671063688	222.822673144495	413.070344208183	20.3241320653105	4123.89579400666	0.00492838157910002
937	10	195	340	Confocal-GFP	239	186.4507909	27.06568718	652.9037476	6867.503418	0.978673306	0.525274725	FALSE	74	4	26.42907763	140.7515848	11.86387731	10.14	14	15	20	28	36	46	51	61.72	0.804701309	0.575143591	16	9167	PID20180216_HumanSlice10	B11	B	11	NA	340_B11_10	91.1276739138582	86.8864286215291	91.1276739138582	86.8864286215291	178.014102535387	13.3421925685169	4123.89579400666	0.00323533698109136
938	10	195	341	Confocal-GFP	115	60.76955199	8.181897163	5434.089355	6555.805176	0.458931377	0.751633987	FALSE	41	1	16.88652482	48.9091092	6.993504787	4	5	8	13	16	22	25	30	32.6	0.422070847	0.367693641	9	2381	PID20180216_HumanSlice10	B11	B	11	NA	341_B11_10	6.77321445159929	445.48202053804	6.77321445159929	445.48202053804	452.255234989639	21.2662934003469	4123.89579400666	0.00515684548364525
939	10	195	345	Confocal-GFP	398	171.96551	16.91388321	6015.361816	5989.975098	0.576026656	0.676295667	FALSE	61	0	18.37606838	83.13207685	9.117679357	2	4	7	13	18	23	30	34	47.33	0.806615715	1.792267973	10	8600	PID20180216_HumanSlice10	B11	B	11	NA	345_B11_10	586.051278581981	11.9072131664892	586.051278581981	11.9072131664892	597.958491748471	24.4531898072311	4123.89579400666	0.00592963329547982
940	10	195	346	Confocal-GFP	172	193.9655101	13.35047436	5823.015137	5903.915039	0.588388497	0.42364532	FALSE	57	0	20.97650725	59.46351294	7.711258843	3.52	7.6	10	14	17	22	27	32.4	41.48	1.065248005	2.761697357	8	4645	PID20180216_HumanSlice10	B11	B	11	NA	346_B11_10	5416.54313762012	864.411685972683	5416.54313762012	864.411685972683	6280.95482359281	79.2524751890615	4123.89579400666	0.0192178656173225
941	10	195	347	Confocal-GFP	449	564.3229357	28.3296814	241.0944214	5762.242676	0.805515146	0.313219393	FALSE	52	0	17.34666667	45.92722963	6.776963157	2.74	6	9	14	17	21	26	29	35.26	0.435604597	1.29489075	7	11709	PID20180216_HumanSlice10	B11	B	11	NA	347_B11_10	3243.84268185036	196.437744140625	3243.84268185036	196.437744140625	3440.28042599098	58.6539037574736	4123.89579400666	0.0142229354686208
942	10	195	348	Confocal-GFP	139.5	183.0365778	26.26499939	472.1255493	5740.523438	0.96495622	0.307268722	FALSE	60	0	23.19401275	127.7657656	11.30335196	6	11.65	14	16	19	25.75	38	48.7	59.87	1.484387148	2.075320161	9.75	4869	PID20180216_HumanSlice10	B11	B	11	NA	348_B11_10	2577.32529827586	473.69994609319	2577.32529827586	473.69994609319	3051.02524436905	55.2360864324134	4123.89579400666	0.0133941518388241
943	10	195	349	Confocal-GFP	155	149.4802285	15.31205082	6900.189453	5405.104492	0.827045866	0.429958391	FALSE	51	5	22.4372093	77.69722012	8.814602664	6.28	12	14	16	20	27.5	34.6	39.6	45.72	0.832678098	0.312170527	11.5	4824	PID20180216_HumanSlice10	B11	B	11	NA	349_B11_10	4592.77547526031	905.957084972598	4592.77547526031	905.957084972598	5498.7325602329	74.1534393014438	4123.89579400666	0.0179814047215287
944	10	195	351	Confocal-GFP	115.5	189.5218588	13.33666039	5286.304199	3641.14209	0.69712119	0.344776119	FALSE	43	0	18.17708333	41.97905816	6.479124799	0.91	6.55	11	15	18	23	26	28	33.09	0.006990782	1.099865099	8	3490	PID20180216_HumanSlice10	B11	B	11	NA	351_B11_10	227.644454827885	209.705182402389	227.644454827885	209.705182402389	437.349637230274	20.9129059967828	4123.89579400666	0.0050711528713155
945	10	195	353	Confocal-GFP	313	127.195958	13.62790108	3249.55542	1005.099121	0.582473434	0.73560517	FALSE	54	0	23.44398083	81.88468602	9.049015748	8.65	11	13	16	21	28	35	39	47.35	0.714748684	0.345412128	12	8397	PID20180216_HumanSlice10	B11	B	11	NA	353_B11_10	1007.56649902735	346.601937987302	1007.56649902735	346.601937987302	1354.16843701466	36.799027663984	4123.89579400666	0.00892336506598074
946	10	195	354	Confocal-GFP	262.5	109.7817446	13.24060917	1068.53064	955.0845947	0.704805369	0.755395683	FALSE	124	3	43.4267101	636.5443029	25.22982962	12.06	15	17	24	37	59.5	81.2	95.4	114.88	0.953840699	0.292198892	35.5	13332	PID20180216_HumanSlice10	B11	B	11	NA	354_B11_10	88.0692531684851	60.5725502120017	88.0692531684851	60.5725502120017	148.641803380487	12.1918744818214	4123.89579400666	0.00295639732205165
947	10	195	355	Confocal-GFP	982	339.1025929	28.61987686	390.1748962	823.0961914	0.583451292	0.612028669	FALSE	176	2	49.27971403	1272.155004	35.66728198	8.18	14	15	21	35	73	107	120.1	146	1.053369804	0.141966743	52	55144	PID20180216_HumanSlice10	B11	B	11	NA	355_B11_10	135.034925601119	383.365118087002	135.034925601119	383.365118087002	518.400043688121	22.7684001126149	4123.89579400666	0.00552109006869296
948	10	195	356	Confocal-GFP	109	108.8528122	17.57802963	1873.570801	9876.259766	0.979735258	0.546365915	FALSE	65	4	27.72368421	126.7657548	11.25902992	8.08	14	15	18	27	34	41.9	47.9	62.98	0.734420442	0.673443004	16	4214	PID20180216_HumanSlice10	B11	B	11	NA	356_B11_10	NA	NA	0	0	NA	0	4123.89579400666	0
949	10	195	357	Confocal-GFP	550	165.1370827	17.92393303	5095.836914	9845.525391	0.455446327	0.770308123	FALSE	80	0	22.96110211	109.7035113	10.4739444	4.16	9	11	16	21	28	36	41.2	53.84	1.180165055	3.032665846	12	14167	PID20180216_HumanSlice10	B11	B	11	NA	357_B11_10	NA	NA	0	0	NA	0	4123.89579400666	0
950	10	195	358	Confocal-GFP	109.5	94.81118202	9.304467201	5754.731445	8815.775391	0.50825019	0.56443299	FALSE	63	5	19.65100671	63.85135805	7.990704478	5	8.4	12	15	19	24	29.2	33.6	42.52	1.435750125	5.163555435	9	2928	PID20180216_HumanSlice10	B11	B	11	NA	358_B11_10	NA	NA	0	0	NA	0	4123.89579400666	0
951	10	195	359	Confocal-GFP	111	182.308656	25.63127708	1552.398071	7838.638184	0.958665405	0.261176471	FALSE	65	0	23.7486631	93.00100089	9.643702654	9.86	14	14	17	22	28	35	42.7	56.14	1.399269579	2.784647799	11	4441	PID20180216_HumanSlice10	B11	B	11	NA	359_B11_10	NA	NA	0	0	NA	0	4123.89579400666	0
952	10	195	360	Confocal-GFP	446	558.6660815	91.71627808	1183.240967	7864.878418	0.998572272	0.295854063	FALSE	62	0	24.09402985	88.73891958	9.420133735	8	14	14	17	22	29	37	42	52	0.926288447	1.008965676	12	16143	PID20180216_HumanSlice10	B11	B	11	NA	360_B11_10	NA	NA	0	0	NA	0	4123.89579400666	0
953	10	195	361	Confocal-GFP	113	121.5391036	20.78584862	1181.361572	7797.812012	0.979216845	0.446640316	FALSE	63	0	24.27439024	105.67471	10.27982052	11.26	14	15	16	21	29	37	46.7	55.37	1.219467939	1.543785577	13	3981	PID20180216_HumanSlice10	B11	B	11	NA	361_B11_10	NA	NA	0	0	NA	0	4123.89579400666	0
954	10	195	362	Confocal-GFP	124.5	106.4680362	17.31196785	960.3179321	7315.626953	0.974913002	0.565909091	FALSE	60	7	24.75739645	87.958895	9.37864036	10.04	14	15	18	23	29	36.2	42.2	52.6	1.045493059	1.208749171	11	4184	PID20180216_HumanSlice10	B11	B	11	NA	362_B11_10	NA	NA	0	0	NA	0	4123.89579400666	0
955	10	195	363	Confocal-GFP	117.5	69.84061956	9.771437645	6604.714844	7196.316895	0.777697912	0.705705706	FALSE	60	8	27.34013605	141.4489333	11.89323057	9	13.3	14.6	17.5	25	36.5	44	50	59.54	0.698179394	-0.251347193	19	4019	PID20180216_HumanSlice10	B11	B	11	NA	363_B11_10	NA	NA	0	0	NA	0	4123.89579400666	0
956	10	195	364	Confocal-GFP	302	161.4802288	25.86305046	8527.158203	7012.483887	0.952026078	0.606425703	FALSE	103	8	35.64130435	354.4419896	18.8266298	8.67	14	15	20	32	49	62	69	89	0.85038354	0.205002336	29	13116	PID20180216_HumanSlice10	B11	B	11	NA	364_B11_10	NA	NA	0	0	NA	0	4123.89579400666	0
957	10	195	365	Confocal-GFP	225	239.0782079	16.32678032	5882.45166	6779.805664	0.650773758	0.377516779	FALSE	50	0	20.25925926	54.97599451	7.414579861	5	9.15	13	15.75	19	24	29.7	34	45.08	0.706491266	1.638672162	8.25	6564	PID20180216_HumanSlice10	B11	B	11	NA	365_B11_10	NA	NA	0	0	NA	0	4123.89579400666	0
958	10	195	366	Confocal-GFP	276.5	136.7523067	21.42053413	726.8791504	6683.668945	0.941068481	0.7	FALSE	71	2	29.82831325	162.1663068	12.73445353	9	14	15	20	27	39	48	52	64.38	0.605112707	-0.159091354	19	9903	PID20180216_HumanSlice10	B11	B	11	NA	366_B11_10	NA	NA	0	0	NA	0	4123.89579400666	0
959	10	195	367	Confocal-GFP	105.5	73.49747372	11.0934391	1333.349121	6139.596191	0.898229166	0.689542484	FALSE	56	5	23.50735294	98.48524005	9.923972997	6.35	11	14	16	21	29.25	37	42	48.95	0.805006688	0.25402364	13.25	3197	PID20180216_HumanSlice10	B11	B	11	NA	367_B11_10	NA	NA	0	0	NA	0	4123.89579400666	0
960	10	195	368	Confocal-GFP	101.5	85.15432799	10.86393642	7013.479004	6044.317871	0.828541525	0.563888889	FALSE	60	6	21.68613139	78.74090255	8.873607077	7	10	12	15	20	27	33	38.2	45.28	1.09636807	1.878810007	12	2971	PID20180216_HumanSlice10	B11	B	11	NA	368_B11_10	NA	NA	0	0	NA	0	4123.89579400666	0
961	10	195	369	Confocal-GFP	415.5	250.9777025	18.31117249	7681.568359	6013.477539	0.466501495	0.541720991	FALSE	67	0	21.43930636	78.38119104	8.853315257	4	9	12	16	20	26	33	37	48	0.983606429	2.347486542	10	11127	PID20180216_HumanSlice10	B11	B	11	NA	369_B11_10	NA	NA	0	0	NA	0	4123.89579400666	0
962	10	195	370	Confocal-GFP	152	144.5096663	13.71293259	5824.063477	5947.178711	0.74024216	0.487961477	FALSE	42	4	20.14150943	49.18752225	7.013381656	6	10	13	15	19	25	29	32	39.78	0.491188898	0.131989151	10	4270	PID20180216_HumanSlice10	B11	B	11	NA	370_B11_10	NA	NA	0	0	NA	0	4123.89579400666	0
963	10	195	371	Confocal-GFP	129	169.96551	14.08665371	8032.249512	5859.849121	0.836604283	0.396313364	FALSE	44	0	19.11616162	57.18347618	7.561975679	3.88	8	9.7	15	18	23	30.3	33	40.03	0.533303806	0.652939582	8	3785	PID20180216_HumanSlice10	B11	B	11	NA	371_B11_10	NA	NA	0	0	NA	0	4123.89579400666	0
964	10	195	372	Confocal-GFP	130.5	160.4091611	14.50253201	6383.037109	5472.959473	0.671078996	0.342519685	FALSE	42	4	20.19796954	47.7120771	6.90739293	6.88	9.8	14	15	19	25	30	31.2	38.04	0.425927843	0.180701212	10	3979	PID20180216_HumanSlice10	B11	B	11	NA	372_B11_10	NA	NA	0	0	NA	0	4123.89579400666	0
965	10	195	373	Confocal-GFP	774.5	295.2619731	34.6239357	116.8445511	5401.962891	0.93073337	0.613465347	FALSE	65	1	24.953125	103.8594099	10.1911437	5	11.75	14	17	23	31	39	44	53	0.752379405	0.657597856	14	22358	PID20180216_HumanSlice10	B11	B	11	NA	373_B11_10	NA	NA	0	0	NA	0	4123.89579400666	0
966	10	195	374	Confocal-GFP	4362.5	1256.486492	97.26412964	104.411644	5257.632813	0.971263964	0.617611666	FALSE	66	0	20.2822829	87.15435455	9.335649659	2	6	9	14	19	26	32	37	47	0.694198407	1.173024783	12	98795	PID20180216_HumanSlice10	B11	B	11	NA	374_B11_10	NA	NA	0	0	NA	0	4123.89579400666	0
967	10	195	375	Confocal-GFP	109.5	79.98275483	10.82725525	1185.83606	5155.435547	0.837174025	0.590296496	FALSE	93	8	33.66197183	345.9843285	18.60065398	10.64	15	15	19	29	44	62.8	71.95	89.54	1.119658342	0.707510963	25	4780	PID20180216_HumanSlice10	B11	B	11	NA	375_B11_10	NA	NA	0	0	NA	0	4123.89579400666	0
968	10	195	376	Confocal-GFP	113.5	65.84061968	8.474328995	7353.119141	4991.757324	0.598030257	0.734627832	FALSE	48	6	23.12765957	65.50143353	8.093295591	9.4	14	15	17	21	27	35	38	43.6	0.761721883	0.23838872	10	3261	PID20180216_HumanSlice10	B11	B	11	NA	376_B11_10	NA	NA	0	0	NA	0	4123.89579400666	0
969	10	195	377	Confocal-GFP	395	177.4802288	17.57812691	7513.07959	3370.287842	0.72986216	0.665543387	FALSE	66	4	27.52452026	145.1491855	12.04778758	7	13	14	18	25	34	43	51.6	62	0.809156853	0.392671617	16	12909	PID20180216_HumanSlice10	B11	B	11	NA	377_B11_10	NA	NA	0	0	NA	0	4123.89579400666	0
970	10	195	378	Confocal-GFP	834	311.3624783	41.20000076	9.393625259	3135.378662	0.970730528	0.630623819	FALSE	86	0	25.68393782	106.0109855	10.29616363	6	12	14	18	25	32	39	44	54.36	0.790489484	1.61890554	14	24785	PID20180216_HumanSlice10	B11	B	11	NA	378_B11_10	NA	NA	0	0	NA	0	4123.89579400666	0
971	10	195	379	Confocal-GFP	120	107.8822497	10.43466568	7.741869926	2340.078613	0.63203178	0.556844548	FALSE	55	0	21.98787879	124.339247	11.15075096	0.64	6	8	15	21	29	38.6	42	51	0.537268095	-0.005670748	14	3628	PID20180216_HumanSlice10	B11	B	11	NA	379_B11_10	NA	NA	0	0	NA	0	4123.89579400666	0
972	10	195	380	Confocal-GFP	299	189.6223643	16.16312599	891.5458374	2129.919434	0.75036469	0.596211366	FALSE	55	0	22.29973475	90.899549	9.534125497	4.76	8	12	15	21	28	36	39	48.24	0.570318233	0.169578801	13	8407	PID20180216_HumanSlice10	B11	B	11	NA	380_B11_10	NA	NA	0	0	NA	0	4123.89579400666	0
973	10	195	381	Confocal-GFP	194	152.9949476	16.62421227	11347.23828	1566.232666	0.872725134	0.489281211	FALSE	57	1	22.82490272	85.38957441	9.240647943	4.56	10	14	16	21	28	35	39	53.32	0.940769607	1.467052919	12	5866	PID20180216_HumanSlice10	B11	B	11	NA	381_B11_10	NA	NA	0	0	NA	0	4123.89579400666	0
974	10	195	382	Confocal-GFP	202.5	210.00714	16.67685127	5495.796387	1349.569946	0.749893059	0.387559809	FALSE	42	5	20.06597222	55.27689767	7.434843486	6	9.35	12	15	19	24	31	34	38.39	0.62240302	0.039703063	9	5779	PID20180216_HumanSlice10	B11	B	11	NA	382_B11_10	NA	NA	0	0	NA	0	4123.89579400666	0
975	10	195	383	Confocal-GFP	118.5	187.5218589	13.79589176	4474.536621	920.4203491	0.596404778	0.332398317	FALSE	39	0	16.23195876	36.7451642	6.061778964	1.93	6	8	14	16	19	23	25.35	32.14	0.265112551	1.15644475	5	3149	PID20180216_HumanSlice10	B11	B	11	NA	383_B11_10	NA	NA	0	0	NA	0	4123.89579400666	0
976	10	195	384	Confocal-GFP	159	130.8528123	13.19043636	5336.408203	693.0219116	0.757811348	0.490740741	FALSE	56	0	21.41314554	90.5053671	9.51343088	2.36	8	12	16	20	26	33	39	53.88	1.037323697	1.972039341	10	4561	PID20180216_HumanSlice10	B11	B	11	NA	384_B11_10	NA	NA	0	0	NA	0	4123.89579400666	0
977	10	195	385	Confocal-GFP	190.5	148.409161	12.39221573	9590.302734	333.3132935	0.650765038	0.548991354	FALSE	69	3	25.74900398	142.626244	11.942623	7.5	10	14	17	23	32	41	49	60.5	0.981487257	0.899793014	15	6463	PID20180216_HumanSlice10	B11	B	11	NA	385_B11_10	NA	NA	0	0	NA	0	4123.89579400666	0
978	10	195	52	Confocal-GFP	667.5	257.948265	36.72423172	9184.706055	4987.626953	0.950765739	0.556946183	FALSE	168	2	34.68089437	627.540986	25.05076817	9	14	16	21	32	48	67.9	88	132	1.868285197	4.358820281	27	29637	PID20180216_HumanSlice10	B11	B	11	NA	52_B11_10	16.6231439682063	154.47285712151	16.6231439682063	154.47285712151	171.096001089716	13.080367008984	4123.89579400666	0.00317184712280895
979	10	195	68	Confocal-GFP	100.5	81.15432787	12.71956158	1431.387329	7171.220703	0.942334911	0.654723127	FALSE	54	1	35.08452836	81.60620405	9.033615226	3.32	13	14	16.25	22	29	35.7	39.35	44.01	0.475887833	0.221218365	12.75	3143	PID20180216_HumanSlice10	B11	B	11	NA	68_B11_10	3179.10414676702	129.557299640979	3179.10414676702	129.557299640979	3308.66144640799	57.5209652770883	4123.89579400666	0.0139482101756025
980	10	195	71	Confocal-GFP	287.5	194.693432	28.812397	1066.791138	6473.227051	0.973445436	0.555019305	FALSE	123	9	46.9107267	482.0443986	21.95550953	13.32	15	16.6	20	31	53	73	79	96.34	0.873477712	-0.058815928	33	14214	PID20180216_HumanSlice10	B11	B	11	NA	71_B11_10	1979.18543611336	3800.04820220995	1979.18543611336	3800.04820220995	5779.23363832331	76.0212709596683	4123.89579400666	0.0184343336391166
981	10	195	75	Confocal-GFP	776.5	268.7766923	28.95472717	844.7262573	5486.025391	0.802867998	0.597078047	FALSE	106	0	43.006074	284.2892002	16.8608778	4.7	10.25	14	19	29	42	55	63	80	0.848601511	0.637945065	23	28417	PID20180216_HumanSlice10	B11	B	11	NA	75_B11_10	15311.8721785743	9.45082245996152	15311.8721785743	9.45082245996152	15321.3230010343	123.779331881515	4123.89579400666	0.0300151454024144
982	10	195	77	Confocal-GFP	497.5	142.2670258	17.80985451	1087.094238	4982.819824	0.488428375	0.81557377	FALSE	114	8	39.25336033	408.6530368	20.21516848	13	15	18	27	45	60	71	77	94	0.273929096	-0.504838228	33	25053	PID20180216_HumanSlice10	B11	B	11	NA	77_B11_10	287.019504722499	25.8568283715166	287.019504722499	25.8568283715166	312.876333094016	17.6883106342583	4123.89579400666	0.00428922347164181
983	10	195	81	Confocal-GFP	158	75.2548331	11.88969803	11374.30566	12034.12012	0.868168208	0.731481481	FALSE	134	6	41.25263158	453.0414404	21.28477015	9.78	14	16	23	38.5	54.75	71	77	91.77	0.756703691	0.837331881	31.75	7838	PID20180216_HumanSlice10	B11	B	11	NA	81_B11_10	242.069722788117	0.00580186890004185	242.069722788117	0.00580186890004185	242.075524657017	15.5587764511551	4123.89579400666	0.00377283453034069
984	10	195	85	Confocal-GFP	163	65.59797907	9.454142571	7089.74707	11194.8291	0.679054128	0.840206186	FALSE	147	9	57.86910995	953.0771086	30.87194695	14	15	20	31	53	80	104	110.5	123.7	0.43158844	-0.729961093	49	11053	PID20180216_HumanSlice10	B11	B	11	NA	85_B11_10	259.338944832039	0.156428160098787	259.338944832039	0.156428160098787	259.495372992138	16.1088600773654	4123.89579400666	0.00390622384318652
985	10	195	86	Confocal-GFP	396	168.3086559	27.87668037	2620.366699	10717.77344	0.976744701	0.705253785	FALSE	101	2	34.17849462	327.8885698	18.10769366	8	14	15	20	30	43	61.6	73	85.36	1.060733139	0.722583008	23	15893	PID20180216_HumanSlice10	B11	B	11	NA	86_B11_10	643.531365126407	458.102107022454	643.531365126407	458.102107022454	1101.63347214886	33.1908642874641	4123.89579400666	0.00804842458330325
986	11	187	106	Confocal-GFP	220.5	113.7817445	16.76718521	1382.285767	6908.382324	0.90736133	0.682662539	FALSE	81	4	27.92828033	149.6143585	12.23169483	11.66	15	16	20	28	37	46	51.7	63.68	0.836979538	0.807633472	17	7908	PID20180216_HumanSlice10	B11	B	11	NA	106_B11_11	717.418439870225	678.439697265625	717.418439870225	678.439697265625	1395.85813713585	37.3611849000517	2963.57479941431	0.0126067966657819
987	11	187	109	Confocal-GFP	269.5	164.8944424	20.76031303	1077.186646	6710.182617	0.942525976	0.632629108	FALSE	76	1	34.73665101	88.71144414	9.418675286	6	11	15	18	23	29	36	41	48	1.112770485	3.452990507	11	8203	PID20180216_HumanSlice10	B11	B	11	NA	109_B11_11	8.83600000026605e-05	89.9996967914885	8.83600000026605e-05	89.9996967914885	89.9997851514885	9.48682165698758	2963.57479941431	0.00320114129019536
988	11	187	112	Confocal-GFP	230	99.3969686	14.77511024	975.2171021	6490.688965	0.864560188	0.774410774	FALSE	61	7	27.20220588	84.38925984	9.18636271	10.71	15	16.1	20	26	33	40	44.45	51.87	0.698049274	0.403218184	13	7399	PID20180216_HumanSlice10	B11	B	11	NA	112_B11_11	171.064494317239	123.776483238137	171.064494317239	123.776483238137	294.840977555376	17.1709340909391	2963.57479941431	0.00579399382608214
989	11	187	117	Confocal-GFP	252.5	126.6101716	17.7357502	915.916748	6094.445313	0.912419424	0.722460658	FALSE	90	3	30.80960432	226.3636657	15.04538686	12.04	16	17	22	34	47	54	61	70	0.492679532	-0.225070315	25	10680	PID20180216_HumanSlice10	B11	B	11	NA	117_B11_11	11.1790310346337	46.025084704044	11.1790310346337	46.025084704044	57.2041157386777	7.56334025009305	2963.57479941431	0.00255210033895139
990	11	187	120	Confocal-GFP	292	197.1370831	31.97979927	7567.654785	5914.952148	0.991630416	0.583416583	FALSE	71	0	28.42666667	115.4979556	10.74699751	11.48	15	16	19	27	36	43.6	48	55.26	0.649174268	0.132583723	17	10660	PID20180216_HumanSlice10	B11	B	11	NA	120_B11_11	132.879659694338	11.9072200678522	132.879659694338	11.9072200678522	144.78687976219	12.0327419885158	2963.57479941431	0.00406021200844797
991	11	187	121	Confocal-GFP	135.5	154.7523068	13.99057007	957.9443359	5864.677734	0.801849398	0.395043732	FALSE	70	4	27.975	180.604375	13.43891272	8.97	13.95	15	18	24	35	46.1	57.15	69	1.263576674	1.328580303	17	5595	PID20180216_HumanSlice10	B11	B	11	NA	121_B11_11	168.079261110889	0.031937621520845	168.079261110889	0.031937621520845	168.11119873241	12.9657702714652	2963.57479941431	0.0043750440427647
992	11	187	125	Confocal-GFP	146	141.6812392	18.56858826	682.8773193	5703.732422	0.959513137	0.492411467	FALSE	48	4	42.43409363	81.72145152	9.039991787	12.04	15	15	18	25	31	40.6	43	47	0.56242697	-0.413312375	13	5301	PID20180216_HumanSlice10	B11	B	11	NA	125_B11_11	22308.0952580513	39.1479967308906	22308.0952580513	39.1479967308906	22347.2432547822	149.4899436577	2963.57479941431	0.050442439882821
993	11	187	128	Confocal-GFP	420	376.9015822	26.3657856	9002.87207	5481.831055	0.829507494	0.400381316	FALSE	84	2	25.12041885	156.5387279	12.51154379	4	11	14	17	22	31	41.8	51.8	62.56	1.350464228	2.195436703	14	14394	PID20180216_HumanSlice10	B11	B	11	NA	128_B11_11	124.24412785525	47.3193477568348	124.24412785525	47.3193477568348	171.563475612085	13.0982241396338	2963.57479941431	0.00441973799420293
994	11	187	130	Confocal-GFP	407.5	277.948265	29.00506401	487.9206848	5330.518066	0.882032755	0.400294695	FALSE	103	0	31.7183908	255.7195468	15.99123344	7	14	15	19	28	41	53.9	62	79	1.055101454	1.27069915	22	16557	PID20180216_HumanSlice10	B11	B	11	NA	130_B11_11	85.1474778420288	6511.33959160847	85.1474778420288	6511.33959160847	6596.4870694505	81.2187605756853	2963.57479941431	0.0274056725653547
995	11	187	144	Confocal-GFP	125.5	116.9533174	16.3669548	2111.196777	1149.282104	0.942587527	0.532908705	FALSE	52	4	23.83908046	74.3649095	8.623509117	6.73	12	15	18	22	29	35	38.35	49.08	0.71712331	0.655994764	11	4148	PID20180216_HumanSlice10	B11	B	11	NA	144_B11_11	68.5710193006418	1.71593232409568	68.5710193006418	1.71593232409568	70.2869516247375	8.38373136644642	2963.57479941431	0.00282892517783026
996	11	187	148	Confocal-GFP	320.5	128.6101717	14.59621716	10548.16504	12168.7002	0.741836262	0.739331027	FALSE	78	2	30.5026738	183.0200463	13.52849017	6.73	14.65	16.3	21	28	37	49.7	58.35	69.27	0.941207254	0.816759924	16	11408	PID20180216_HumanSlice10	B11	B	11	NA	148_B11_11	99.6487090564055	0.412909056399647	99.6487090564055	0.412909056399647	100.061618112805	10.0030804311874	2963.57479941431	0.00337534265481146
997	11	187	149	Confocal-GFP	106	48.28427064	7.700009346	10570.55371	11892.35449	0.523901334	0.841269841	FALSE	84	12	38.34645669	236.6831174	15.38450901	15	17	19	25	37	51	58.4	62.7	71.22	0.360636699	-0.649329519	26	4870	PID20180216_HumanSlice10	B11	B	11	NA	149_B11_11	96.8033628768919	0.1181640625	96.8033628768919	0.1181640625	96.9215269393919	9.84487312967475	2963.57479941431	0.00332195871405722
998	11	187	150	Confocal-GFP	148	83.74011433	10.92479992	2412.071533	10787.57227	0.74204859	0.68997669	FALSE	89	2	57.64847926	173.699364	13.17950545	12	16	17	20.5	29	37	48	53	73.72	1.164974446	2.152717147	16.5	5604	PID20180216_HumanSlice10	B11	B	11	NA	150_B11_11	126.694384339605	12.8100283921042	126.694384339605	12.8100283921042	139.504412731709	11.8111986153696	2963.57479941431	0.00398545655662339
999	11	187	151	Confocal-GFP	570	260.5340514	25.17186165	7930.609375	10449.27441	0.745231326	0.564356436	FALSE	65	2	33.10256065	103.2388222	10.16065068	6	12	15	18	23	31.25	40.5	45	51.25	0.759506421	0.418813468	13.25	17012	PID20180216_HumanSlice10	B11	B	11	NA	151_B11_11	33.7170797028825	28.0258007235954	33.7170797028825	28.0258007235954	61.7428804264779	7.85766380207743	2963.57479941431	0.00265141402998511
1000	11	187	154	Confocal-GFP	484.5	361.3452334	50.59072113	1794.111816	10107.04004	0.989071066	0.418574514	FALSE	67	0	41.54814437	82.07364355	9.05945051	4	11	14	17	22	29	35.9	40	48.69	0.674229344	0.899810454	12	14711	PID20180216_HumanSlice10	B11	B	11	NA	154_B11_11	3888.02181483199	5552.72367555985	3888.02181483199	5552.72367555985	9440.74549039184	97.1634987554063	2963.57479941431	0.0327859107097984
1001	11	187	155	Confocal-GFP	118.5	113.2964633	14.4291935	7412.138184	9653.967773	0.80062189	0.435661765	FALSE	77	5	52.9224113	128.9465815	11.35546483	6.95	15	16	18	25	33.75	43	48	55.5	1.00307173	1.514014266	15.75	4494	PID20180216_HumanSlice10	B11	B	11	NA	155_B11_11	1.19415501507741	25.83697032806	1.19415501507741	25.83697032806	27.0311253431374	5.19914659758094	2963.57479941431	0.00175434971258645
1002	11	187	160	Confocal-GFP	452	354.4163014	24.47797966	11571.54004	7870.515625	0.692066509	0.426013195	FALSE	56	0	18.41344538	59.02570157	7.682818596	1.94	7	9	14	18	23	28	31	40.06	0.699232817	2.03049285	9	10956	PID20180216_HumanSlice10	B11	B	11	NA	160_B11_11	114.828798272388	2.07765125683576	114.828798272388	2.07765125683576	116.906449529224	10.8123285895881	2963.57479941431	0.00364840752179594
1003	11	187	161	Confocal-GFP	5500	715.1757483	71.3790741	196.9286652	7745.958496	0.909343133	0.753682768	FALSE	88	0	25.01900155	100.7134064	10.03560693	5	11	13	18	24	31	38	43	53	0.647380335	1.044438395	13	144835	PID20180216_HumanSlice10	B11	B	11	NA	161_B11_11	108.07609867719	6.42949049473855	108.07609867719	6.42949049473855	114.505589171929	10.7007284411823	2963.57479941431	0.00361075024774037
1004	11	187	162	Confocal-GFP	212.5	119.2964634	17.55485344	2247.357178	7732.364746	0.961834871	0.666144201	FALSE	68	6	33.41305198	94.18756958	9.705028056	11.24	15	16	20	26	34	39	44	58.38	0.775922159	1.07285495	14	7243	PID20180216_HumanSlice10	B11	B	11	NA	162_B11_11	32.2533012815976	0.376712385361617	32.2533012815976	0.376712385361617	32.6300136669592	5.7122686970204	2963.57479941431	0.00192749266802691
1005	11	187	163	Confocal-GFP	634.5	288.4335461	51.70815277	1265.948853	7718.405273	0.988199176	0.580778032	FALSE	159	7	42.65696444	858.9269094	29.30745484	13.52	16	18	25	39	65	91.8	110	128.48	1.06551811	0.456047754	40	35977	PID20180216_HumanSlice10	B11	B	11	NA	163_B11_11	674.388649372028	122.324905083469	674.388649372028	122.324905083469	796.713554455497	28.2261147601914	2963.57479941431	0.00952434700341281
1006	11	187	165	Confocal-GFP	414.5	152.4091612	19.22819901	7235.981934	7006.227539	0.854206995	0.72591944	FALSE	120	0	50.11059316	398.0518967	19.95123797	11	16	17	24	40	55	69	74.4	91.72	0.602906152	0.006283235	31	19761	PID20180216_HumanSlice10	B11	B	11	NA	165_B11_11	270.801746163043	298.979234312229	270.801746163043	298.979234312229	569.780980475272	23.8700854727266	2963.57479941431	0.00805449063659334
1007	11	187	166	Confocal-GFP	191	94.71067667	11.53752136	897.4211426	6488.625	0.73208398	0.754940711	FALSE	70	0	28.54148472	139.086707	11.79350274	9.28	15	16	19	27	35	46.2	50.6	61.72	0.807983487	0.524222806	16	6536	PID20180216_HumanSlice10	B11	B	11	NA	166_B11_11	278.383034899411	122.573440121531	278.383034899411	122.573440121531	400.956475020941	20.0238975981436	2963.57479941431	0.00675667022209155
1008	11	187	171	Confocal-GFP	108.5	66.66904664	9.468160629	8235.992188	6025.662109	0.815605347	0.738095238	FALSE	58	6	26.67647059	124.3953287	11.15326538	8.7	15	15.5	18	24	34	43	50	55	0.890647547	0.098790471	16	3628	PID20180216_HumanSlice10	B11	B	11	NA	171_B11_11	290.362929121505	16.5277210849046	290.362929121505	16.5277210849046	306.890650206409	17.5182947288373	2963.57479941431	0.00591120383811451
1009	11	187	174	Confocal-GFP	2204.5	844.2712008	49.5177269	7979.41748	5403.021973	0.703828267	0.492075893	FALSE	266	1	55.63222004	2682.415622	51.79204207	7	13	16	21	33	71	140.6	175	223.56	1.658457798	2.072193431	50	141584	PID20180216_HumanSlice10	B11	B	11	NA	174_B11_11	345.164898160997	190.232504550402	345.164898160997	190.232504550402	535.397402711399	23.1386560264722	2963.57479941431	0.00780768416273653
1010	11	187	175	Confocal-GFP	116.5	123.4385984	20.26902962	655.8795166	5540.468262	0.982287628	0.504329004	FALSE	64	7	51.11900654	123.718527	11.12288304	8	14.3	16	18	23	30.5	41.4	49.4	60.34	1.260659117	1.317300268	12.5	4343	PID20180216_HumanSlice10	B11	B	11	NA	175_B11_11	5028.82157748288	142.166036755585	5028.82157748288	142.166036755585	5170.98761423846	71.9095794330523	2963.57479941431	0.0242644725711879
1011	11	187	177	Confocal-GFP	5962	1751.370829	146.914978	614.5658569	5359.699707	0.937432876	0.368593509	FALSE	360	0	42.87082272	3673.296965	60.60773024	0	0	1	9	23	44	108.8	194	289	2.615029764	6.899433003	35	286077	PID20180216_HumanSlice10	B11	B	11	NA	177_B11_11	112.328431177716	11.5726174410255	112.328431177716	11.5726174410255	123.901048618742	11.1310847907444	2963.57479941431	0.00375596552951667
1012	11	187	181	Confocal-GFP	1351.5	243.9482651	26.32048225	9315.37207	4668.246094	0.484637167	0.849198869	FALSE	117	0	34.70462388	219.6643057	14.8210764	10	15	17	24	33	43	55	62	74	0.821080345	1.254212929	19	50287	PID20180216_HumanSlice10	B11	B	11	NA	181_B11_11	229.238525390625	11.2591722099616	229.238525390625	11.2591722099616	240.497697600587	15.5079881867567	2963.57479941431	0.00523286545351296
1013	11	187	182	Confocal-GFP	120.5	77.15432763	9.284294128	6016.540039	4775.545898	0.66043659	0.68079096	FALSE	43	3	42.43785646	75.63742209	8.696977756	4.02	7.55	10	16	21	28	33	37	41	0.183074593	-0.345628	12	3281	PID20180216_HumanSlice10	B11	B	11	NA	182_B11_11	255.016562300634	3077.70318765658	255.016562300634	3077.70318765658	3332.71974995722	57.7297128864956	2963.57479941431	0.0194797556309038
1014	11	187	183	Confocal-GFP	327.5	169.3797234	21.23399353	8540.306641	4674.144043	0.888912371	0.563198624	FALSE	96	6	32.2082981	270.9569687	16.4607706	8	15	17	22	31	43.25	58	63.25	85.1	0.932934699	0.761332251	21.25	13622	PID20180216_HumanSlice10	B11	B	11	NA	183_B11_11	136.392290621532	7.04788339622351	136.392290621532	7.04788339622351	143.440174017756	11.9766512021414	2963.57479941431	0.00404128527631844
1015	11	187	191	Confocal-GFP	144	63.59797907	10.24117279	6760.306152	984.3478394	0.857547832	0.804469274	FALSE	114	3	35.3625731	402.3129852	20.05774128	6.5	15	17	22	31	42	62	80.5	105.6	1.567786562	2.774553047	20	6047	PID20180216_HumanSlice10	B11	B	11	NA	191_B11_11	110.342314316024	83.1921229280059	110.342314316024	83.1921229280059	193.534437244029	13.9116655093497	2963.57479941431	0.00469421777783339
1016	11	187	194	Confocal-GFP	3279	404.0731554	46.01979446	1845.4552	10527.07813	0.703424144	0.790310918	FALSE	217	8	82.34387696	1431.512915	37.8353395	15	20	28	53	83	110	131.5	142.75	167	0.072561031	-0.658330019	57	283757	PID20180216_HumanSlice10	B11	B	11	NA	194_B11_11	58.6181640625	31.4650317969014	58.6181640625	31.4650317969014	90.0831958594014	9.49121677443948	2963.57479941431	0.00320262433609411
1017	11	187	202	Confocal-GFP	112	94.56854141	18.14233208	1062.310547	7708.945801	0.980987672	0.649275362	FALSE	79	9	35.26315789	303.91759	17.43323235	12	15	16	20.75	31	48	61.8	68.9	76.45	0.692087308	-0.574751478	27.25	5360	PID20180216_HumanSlice10	B11	B	11	NA	202_B11_11	3490.7080111418	2369.09402675563	3490.7080111418	2369.09402675563	5859.80203789743	76.5493438110179	2963.57479941431	0.0258300697610691
1018	11	187	207	Confocal-GFP	126.5	127.7817446	18.20800018	862.0795288	6621.293945	0.975614126	0.568539326	FALSE	53	3	25.75696841	77.55135802	8.806324888	7.79	14	15	17	23	30	36.1	41	49.63	0.728942103	0.546461372	13	4364	PID20180216_HumanSlice10	B11	B	11	NA	207_B11_11	35.8456250531868	63.2832659860833	35.8456250531868	63.2832659860833	99.1288910392702	9.9563492827075	2963.57479941431	0.00335957414831411
1019	11	187	210	Confocal-GFP	242.5	112.1248903	16.16312599	697.1243896	6580.65625	0.926392555	0.747303544	FALSE	85	5	35.5017301	228.6098586	15.11984982	10.88	16	17.8	24	32	44	57.2	64	75.84	0.706730928	0.169716289	20	10260	PID20180216_HumanSlice10	B11	B	11	NA	210_B11_11	4.27684817413766	17.0277133962273	4.27684817413766	17.0277133962273	21.304561570365	4.61568646794439	2963.57479941431	0.00155747257294015
1020	11	187	223	Confocal-GFP	259.5	143.5807339	21.33989906	386.0715637	5444.210449	0.948198574	0.671410091	FALSE	86	3	28.17610063	177.1765357	13.31076766	7	11	15	18	26	35	47	52.3	66.83	1.105216006	1.509785707	17	8960	PID20180216_HumanSlice10	B11	B	11	NA	223_B11_11	219.425525969154	1.52609209320165	219.425525969154	1.52609209320165	220.951618062355	14.8644413975889	2963.57479941431	0.00501571325296954
1021	11	187	225	Confocal-GFP	1298	553.009228	60.21096802	203.1917267	5393.947754	0.967610219	0.536363636	FALSE	66	0	22.78823319	103.4309539	10.17010098	3	8	12	16	22	29	37	42	52	0.686381498	0.86133403	13	35302	PID20180216_HumanSlice10	B11	B	11	NA	225_B11_11	222.132608163351	37.7672685780592	222.132608163351	37.7672685780592	259.89987674141	16.1214105071923	2963.57479941431	0.00543985274486014
1022	11	187	234	Confocal-GFP	149.5	151.7228694	15.68849278	6365.915039	2788.79248	0.890526682	0.47235387	FALSE	49	0	20.8	57.36952381	7.574267213	5	9.45	12	16	20	26	30.1	33	40.82	0.523389901	1.159545289	10	4368	PID20180216_HumanSlice10	B11	B	11	NA	234_B11_11	129.046487378762	2.82955460838373	129.046487378762	2.82955460838373	131.876041987145	11.4837294459224	2963.57479941431	0.00387495852920329
1023	11	187	236	Confocal-GFP	694.5	137.4385986	21.23399353	11900.95703	2544.294434	0.835154539	0.885841837	FALSE	191	9	76.01196809	1816.647463	42.62214757	15	18	21	39	73	107	136.9	150	168	0.345482419	-0.864516031	68	57161	PID20180216_HumanSlice10	B11	B	11	NA	236_B11_11	184.445190723612	57.3576901921995	184.445190723612	57.3576901921995	241.802880915811	15.550012248092	2963.57479941431	0.00524704564607755
1024	11	187	243	Confocal-GFP	756.5	404.9432126	49.49361801	7509.346191	9813.530273	0.962867167	0.451507013	FALSE	358	1	75.44673913	6551.121076	80.93899602	9	15	16	22	36	95.25	220.1	269.1	308.81	1.576160141	1.366244538	73.25	69411	PID20180216_HumanSlice10	B11	B	11	NA	243_B11_11	159.402972489121	47.265625	159.402972489121	47.265625	206.668597489121	14.3759729232188	2963.57479941431	0.00485088917818439
1025	11	187	244	Confocal-GFP	3629	1802.566787	73.57887268	7723.990234	8604.459961	0.662462403	0.322148247	FALSE	205	0	44.75631603	1544.401574	39.29887497	6	12	15	19	28	55	109	137	170	1.649156385	1.957523371	36	194869	PID20180216_HumanSlice10	B11	B	11	NA	244_B11_11	225.982520271233	1433.18440048602	225.982520271233	1433.18440048602	1659.16692075725	40.7328727290042	2963.57479941431	0.0137445063769115
1026	11	187	247	Confocal-GFP	272.5	97.6396091	14.58459663	8113.581543	7982.068359	0.755788602	0.781922525	FALSE	110	7	36.36912384	543.2951036	23.30869159	12.12	16.6	19	26	38	56	79.8	92.4	104.76	0.917435122	0.014796712	30	13679	PID20180216_HumanSlice10	B11	B	11	NA	247_B11_11	0.0186920849610231	1413.84076595349	0.0186920849610231	1413.84076595349	1413.85945803845	37.6013225570385	2963.57479941431	0.0126878263927975
1027	11	187	252	Confocal-GFP	1688	595.3523737	93.09542084	1325.30542	7929.563965	0.985160508	0.418650794	FALSE	165	0	46.11801242	837.5326569	28.94015648	8	15	17	23	38	62	89	105	129.69	1.100593566	0.689362486	39	89100	PID20180216_HumanSlice10	B11	B	11	NA	252_B11_11	2644.34734947554	328.568733396235	2644.34734947554	328.568733396235	2972.91608287177	54.5244539896712	2963.57479941431	0.0183982040879977
1028	11	187	255	Confocal-GFP	442	247.5634891	36.44876099	1098.952393	7373.041992	0.973987361	0.510982659	FALSE	143	5	45.76330429	939.6557871	30.65380543	13.43	16	18	24	40	71.25	98	109.85	122.57	0.764475124	-0.525095605	47.25	27133	PID20180216_HumanSlice10	B11	B	11	NA	255_B11_11	582.233542394254	63.7892298178647	582.233542394254	63.7892298178647	646.022772212119	25.416978030681	2963.57479941431	0.00857645909113011
1029	11	187	257	Confocal-GFP	371	400.3574257	70.93739319	757.0771484	6815.977539	0.998837438	0.401732539	FALSE	69	0	26.02631579	106.2699842	10.30873339	6	15	15	18	24	32	40.9	45.45	53.69	0.749661273	0.5738171	14	13846	PID20180216_HumanSlice10	B11	B	11	NA	257_B11_11	3280.01593826205	532.239295777378	3280.01593826205	532.239295777378	3812.25523403943	61.7434630875159	2963.57479941431	0.0208341166552362
1030	11	187	261	Confocal-GFP	265	143.3380935	17.78801346	135.1260681	5925.882813	0.909466513	0.625	FALSE	68	0	21.52927159	92.08916324	9.596309876	3.46	8.15	12	17	21	28	34.7	38	49	0.841815847	2.00437318	11	7392	PID20180216_HumanSlice10	B11	B	11	NA	261_B11_11	38281.6308917258	1636.0208036445	38281.6308917258	1636.0208036445	39917.6516953703	199.794023172292	2963.57479941431	0.0674165616510766
1031	11	187	263	Confocal-GFP	407.5	180.5512965	20.60000038	8138.850098	5663.097656	0.858016728	0.64888535	FALSE	195	0	51.7219917	1226.105284	35.01578621	11	15	17	24	41	70	101	127.85	153.19	1.178719736	0.935067419	46	24930	PID20180216_HumanSlice10	B11	B	11	NA	263_B11_11	123.570146996532	58.857666015625	123.570146996532	58.857666015625	182.427813012157	13.5065840615663	2963.57479941431	0.00455753101431271
1032	11	187	269	Confocal-GFP	365.5	145.4385988	20.91305733	517.9876099	4669.095215	0.886837198	0.6724931	FALSE	172	3	54.66378335	1063.311815	32.60846233	11.26	15.3	17	21	35	67	95.4	114.7	151.4	1.293587019	1.232082214	46	20019	PID20180216_HumanSlice10	B11	B	11	NA	269_B11_11	1648.57361976059	917.575214582059	1648.57361976059	917.575214582059	2566.14883434265	50.6571696242758	2963.57479941431	0.0170932650777997
1033	11	187	271	Confocal-GFP	673.5	231.3208486	30.64574623	209.7244263	3038.688232	0.887553055	0.685845214	FALSE	106	1	38.65671022	378.1353082	19.44570153	8	16	18	24	36	53	68	75	91.33	0.691068499	-0.088092784	29	30616	PID20180216_HumanSlice10	B11	B	11	NA	271_B11_11	168.605485508306	57.3392123747579	168.605485508306	57.3392123747579	225.944697883064	15.0314569447896	2963.57479941431	0.005072069362906
1034	11	187	28	Confocal-GFP	102.5	74.32590079	10.31286716	9445.505859	6485.808105	0.746801213	0.606508876	FALSE	71	6	54.73870881	167.8439708	12.95546104	9.64	14.6	15	17	24	33	47.6	52.4	65.68	1.171470618	0.978727499	16	3657	PID20180216_HumanSlice10	B11	B	11	NA	28_B11_11	87.5430817509119	23.5471444515987	87.5430817509119	23.5471444515987	111.090226202511	10.5399348291396	2963.57479941431	0.00355649360739018
1035	11	187	280	Confocal-GFP	779.5	367.6883794	44.97043991	1457.892334	8451.999023	0.943465507	0.46454112	FALSE	120	0	37.07106666	382.1436198	19.54849405	8	15	16	20	28	43	63	75	98.1	1.372012586	1.813468177	23	31747	PID20180216_HumanSlice10	B11	B	11	NA	280_B11_11	74.2411943668919	160.749687264103	74.2411943668919	160.749687264103	234.990881630995	15.3294123054667	2963.57479941431	0.00517260853631779
1036	11	187	281	Confocal-GFP	563	214.1076455	22.57204437	8513.726563	7612.588379	0.84459259	0.697213622	FALSE	131	1	33.64931559	592.5410323	24.34216573	7	12.55	16	20	30	52	75	90	109.49	1.157369975	0.881051675	32	25283	PID20180216_HumanSlice10	B11	B	11	NA	281_B11_11	91.6656694599626	125.236645682729	91.6656694599626	125.236645682729	216.902315142692	14.7276038493263	2963.57479941431	0.00496954011494393
1037	11	187	282	Confocal-GFP	1082	311.1614676	48.43464661	1404.225708	7419.674805	0.976100468	0.570374275	FALSE	250	5	82.14297521	2797.406831	52.8905174	15	17	21	36	73	117	157	182	223.91	0.679929341	-0.319933221	81	99393	PID20180216_HumanSlice10	B11	B	11	NA	282_B11_11	4.10962903728375	22.6181948278884	4.10962903728375	22.6181948278884	26.7278238651722	5.16989592401745	2963.57479941431	0.00174447964837573
1038	11	187	283	Confocal-GFP	268	128.5096663	14.59959698	7053.233398	6684.046875	0.772878368	0.676767677	FALSE	71	3	24.80625	88.04371094	9.383161031	8.19	14	15	18	23	29	37	42	54	1.127081484	2.448013302	11	7938	PID20180216_HumanSlice10	B11	B	11	NA	283_B11_11	172.265625	13.3075319066021	172.265625	13.3075319066021	185.573156906602	13.6225238816675	2963.57479941431	0.00459665262518757
1039	11	187	285	Confocal-GFP	103.5	130.2670258	19.67812157	421.3513489	6497.551758	0.981149569	0.42244898	FALSE	51	2	21.66878981	47.34252911	6.880590753	8.24	13.6	15	17	20	25	31	33	41.32	0.868898915	1.984198476	8	3402	PID20180216_HumanSlice10	B11	B	11	NA	285_B11_11	2461.71691248514	3269.40499162158	2461.71691248514	3269.40499162158	5731.12190410672	75.7041736240923	2963.57479941431	0.0255448837124184
1040	11	187	289	Confocal-GFP	301	139.3380935	24.42859459	863.7775879	6236.12793	0.960246184	0.691954023	FALSE	143	1	49.41899441	1056.438969	32.50290708	12	15	17	24	39	68	101	120.15	136.43	0.997528893	0.033771559	44	17692	PID20180216_HumanSlice10	B11	B	11	NA	289_B11_11	2183.53135737771	154.460702081295	2183.53135737771	154.460702081295	2337.99205945901	48.352787504538	2963.57479941431	0.0163156966762215
1041	11	187	290	Confocal-GFP	205	89.3969686	13.37017727	1231.495972	6184.800293	0.810826724	0.770676692	FALSE	92	0	26.66115702	112.9265078	10.62668847	7.82	14	15.1	19	25.5	33	38	42.95	59.59	1.405927995	5.86856116	14	6452	PID20180216_HumanSlice10	B11	B	11	NA	290_B11_11	268.852721899443	4.89904659764013	268.852721899443	4.89904659764013	273.751768497083	16.5454455514828	2963.57479941431	0.00558293502656072
1042	11	187	292	Confocal-GFP	789.5	221.663994	37.79552841	306.5255737	5380.329102	0.968726852	0.726645191	FALSE	113	2	39.89318182	314.1954081	17.72555805	11	16	18	26	38	51	64.1	71.05	85	0.601457183	0.130155893	25	35106	PID20180216_HumanSlice10	B11	B	11	NA	292_B11_11	2592.42511521794	2174.80139987477	2592.42511521794	2174.80139987477	4767.22651509271	69.045104932158	2963.57479941431	0.0232979120168667
1043	11	187	295	Confocal-GFP	102	140.1665202	15.75597	68.29611969	2655.820068	0.940359905	0.417177914	FALSE	55	5	35.24845106	52.97005656	7.278053075	10.58	14	15	17	20	24	31.4	36.1	40.84	1.345122017	2.40622108	7	3434	PID20180216_HumanSlice10	B11	B	11	NA	295_B11_11	94.8130225542764	132.94721851508	94.8130225542764	132.94721851508	227.760241069357	15.0917275707374	2963.57479941431	0.00509240649965036
1044	11	187	298	Confocal-GFP	361	126.8528122	17.81689262	5848.747559	547.5072632	0.824606202	0.754440961	FALSE	198	9	61.72881356	1667.878032	40.83966248	14.12	16	18	26	51	90	124	140.4	170.28	0.826201763	-0.146427898	64	25494	PID20180216_HumanSlice10	B11	B	11	NA	298_B11_11	74.9306640625	86.8966711557133	74.9306640625	86.8966711557133	161.827335218213	12.7211373398063	2963.57479941431	0.00429249747376727
1045	11	187	300	Confocal-GFP	131	126.1665205	11.41196156	7308.36084	10196.15332	0.594850096	0.51171875	FALSE	56	2	23.44198895	70.36818168	8.388574472	6.6	13	15	17	22	27	35	39	45.4	0.73016059	1.057128132	10	4243	PID20180216_HumanSlice10	B11	B	11	NA	300_B11_11	159.908872578054	2098.2482680895	159.908872578054	2098.2482680895	2258.15714066755	47.5200709244794	2963.57479941431	0.016034712852151
1046	11	187	301	Confocal-GFP	229.5	121.4385985	13.57263947	9728.583008	9682.15332	0.676637416	0.616935484	FALSE	79	1	29.70250896	224.2878432	14.97624263	3.78	11.9	15	19	26	37	53	59.1	71	0.920754069	0.395341917	18	8287	PID20180216_HumanSlice10	B11	B	11	NA	301_B11_11	4.82797787475256	2832.2353515625	4.82797787475256	2832.2353515625	2837.06332943725	53.2640904309578	2963.57479941431	0.0179729192060495
1047	11	187	305	Confocal-GFP	195.5	107.2964631	16.3669548	7983.143066	7976.056641	0.932001442	0.694493783	FALSE	56	5	27.09166667	99.80826389	9.990408595	8.39	14	16	20	25	33	42.1	47.05	50.61	0.588510393	-0.236134728	13	6502	PID20180216_HumanSlice10	B11	B	11	NA	305_B11_11	13.5005980678533	4.6304799410253	13.5005980678533	4.6304799410253	18.1310780088786	4.2580603575899	2963.57479941431	0.00143679867922734
1048	11	187	308	Confocal-GFP	908.5	378.8010771	71.09984589	1140.215454	7651.660645	0.996969734	0.608710218	FALSE	172	0	50.65504241	896.3220976	29.93863887	13	16	18	27	43	69	93	110	136	0.977236708	0.557965669	42	53745	PID20180216_HumanSlice10	B11	B	11	NA	308_B11_11	271.625965004245	48.5294610834861	271.625965004245	48.5294610834861	320.155426087732	17.8928875838343	2963.57479941431	0.00603760282594198
1049	11	187	310	Confocal-GFP	184	196.5929264	21.33989906	432.7419739	6953.371582	0.948511673	0.486772487	FALSE	50	0	19.61596958	50.9209617	7.135892495	2	9	12	16	19	23	28	31	38.38	0.458711527	1.941690119	7	5159	PID20180216_HumanSlice10	B11	B	11	NA	310_B11_11	1707.58512230597	84.0427078853685	1707.58512230597	84.0427078853685	1791.62783019133	42.3276249060981	2963.57479941431	0.0142826241181641
1050	11	187	312	Confocal-GFP	628	361.244728	61.03347778	507.6242676	6432.791016	0.989180374	0.454249548	FALSE	84	2	36.77497665	160.9982056	12.68850683	7.73	15	16	20	26	36	47	53	67.81	1.001664572	1.087588062	16	22403	PID20180216_HumanSlice10	B11	B	11	NA	312_B11_11	107.259751815687	26.4310428787657	107.259751815687	26.4310428787657	133.690794694453	11.5624735543245	2963.57479941431	0.00390152917908789
1051	11	187	313	Confocal-GFP	242	141.6812392	12.4599514	5831.210938	5789.939453	0.419699263	0.657608696	FALSE	57	0	20.14950166	65.35638679	8.084329706	6	9	11	15	19	24	31	34	45	0.88582381	1.698836103	9	6065	PID20180216_HumanSlice10	B11	B	11	NA	313_B11_11	141.875065521428	1.61294826035997	141.875065521428	1.61294826035997	143.488013781788	11.9786482451814	2963.57479941431	0.00404195913919526
1052	11	187	314	Confocal-GFP	370.5	202.693432	34.04068375	903.3271484	5687.227539	0.983415248	0.559667674	FALSE	131	1	44.75110132	550.7155825	23.46733011	13.53	16	18	25	41	61	75	87.35	108.47	0.702408078	-0.01578875	36	20317	PID20180216_HumanSlice10	B11	B	11	NA	314_B11_11	1.92349660284333	6.51894768772843	1.92349660284333	6.51894768772843	8.44244429057176	2.90558845856941	2963.57479941431	0.000980433650314356
1053	11	187	315	Confocal-GFP	673.5	479.3696184	68.66516113	249.7670288	5641.430176	0.980219029	0.298934754	FALSE	139	0	38.5354619	322.1756076	17.94925089	4	13	15	18.75	26	37	54	66	92.66	1.713160903	4.167493732	18.25	26845	PID20180216_HumanSlice10	B11	B	11	NA	315_B11_11	745.094391956456	389.71541174654	745.094391956456	389.71541174654	1134.809803703	33.6869381764356	2963.57479941431	0.0113669944092834
1054	11	187	321	Confocal-GFP	280.5	104.1248901	13.03875828	7962.844238	4495.537109	0.614913865	0.732375979	FALSE	149	3	46.55417957	695.1263215	26.36524837	10.22	16	18	24	40	64.5	83	95.9	118.68	0.848830078	0.207389731	40.5	15037	PID20180216_HumanSlice10	B11	B	11	NA	321_B11_11	1263.44147998609	159.489292014655	1263.44147998609	159.489292014655	1422.93077200074	37.7217546251595	2963.57479941431	0.01272846382437
1055	11	187	326	Confocal-GFP	3295	394.5584369	59.43733978	11188.08105	2843.94165	0.949649696	0.85087153	FALSE	427	5	144.7366898	10245.47581	101.2199378	15	19	25	48	133	225	289.5	319.25	376	0.416185509	-0.945155037	177	500210	PID20180216_HumanSlice10	B11	B	11	NA	326_B11_11	160.84885006439	84.0650963648029	160.84885006439	84.0650963648029	244.913946429192	15.6497267205914	2963.57479941431	0.00528069233268019
1056	11	187	337	Confocal-GFP	132	152.6518015	25.36080933	803.5948486	7857.154297	0.989043354	0.446700508	FALSE	60	0	24.76804124	77.22970029	8.788043029	9.93	15	16	18	23	30	36	41.7	46.21	0.831165742	0.944821017	12	4805	PID20180216_HumanSlice10	B11	B	11	NA	337_B11_11	3809.76918236159	574.922376496542	3809.76918236159	574.922376496542	4384.69155885813	66.2170035478663	2963.57479941431	0.0223436248550071
1057	11	187	340	Confocal-GFP	535	590.6660818	89.36251831	619.2766724	6882.934082	0.997278095	0.298715801	FALSE	69	3	25.11483871	92.75455401	9.630916571	7	13	15	18	23	31	38	43	53	0.92733964	1.241995153	13	19464	PID20180216_HumanSlice10	B11	B	11	NA	340_B11_11	1130.78018650645	238.105391480881	1130.78018650645	238.105391480881	1368.88557798733	36.9984537242752	2963.57479941431	0.0124844001681979
1058	11	187	345	Confocal-GFP	224.5	131.9238799	13.7419138	6013.289551	5985.99707	0.679276314	0.625348189	FALSE	61	0	23.25179856	100.8214896	10.04099047	3.77	8	12	17	22	28	36.3	41.15	55	0.795391221	1.239392151	11	6464	PID20180216_HumanSlice10	B11	B	11	NA	345_B11_11	4.29428223022412	15.8247067687803	4.29428223022412	15.8247067687803	20.1189889990045	4.48541960121954	2963.57479941431	0.00151351658210415
1059	11	187	346	Confocal-GFP	195.5	128.7523071	12.54963398	5817.70166	5891.170898	0.629628419	0.599693252	FALSE	60	2	21.40080972	73.95676048	8.599811654	4.46	9	11.6	16	20	26	33.4	36.7	42.7	0.846898412	1.84358508	10	5286	PID20180216_HumanSlice10	B11	B	11	NA	346_B11_11	28.2330378295354	162.413129827884	28.2330378295354	162.413129827884	190.64616765742	13.8074678220671	2963.57479941431	0.00465905831862111
1060	11	187	348	Confocal-GFP	105	93.05382264	12.06683636	444.1527405	5724.03125	0.868665204	0.578512397	FALSE	39	2	19.82517483	58.45195364	7.645387736	4	8.1	10	16	19	24	29.8	33	37.58	0.212904602	-0.189059117	8	2835	PID20180216_HumanSlice10	B11	B	11	NA	348_B11_11	782.478032161357	271.99226502735	782.478032161357	271.99226502735	1054.47029718871	32.4726084136878	2963.57479941431	0.0109572427259489
1061	11	187	353	Confocal-GFP	225.5	95.63960922	11.43485546	3215.975586	979.7268677	0.579339289	0.765704584	FALSE	58	2	23.81054398	89.7410324	9.473174357	6	12.2	15	18	24	30	38	43	50.36	0.59269193	0.381864476	12	6656	PID20180216_HumanSlice10	B11	B	11	NA	353_B11_11	1127.60525146756	643.751237519361	1127.60525146756	643.751237519361	1771.35648898693	42.0874861328985	2963.57479941431	0.0142015940145045
1062	11	187	354	Confocal-GFP	242	92.56854153	14.05676365	1055.978271	959.6352539	0.785867235	0.784440843	FALSE	119	5	39.64768683	427.3598612	20.67268394	10.4	15	17	23	35	53	69	80	92.8	0.889835335	0.431167668	30	11141	PID20180216_HumanSlice10	B11	B	11	NA	354_B11_11	157.561967512161	20.708499154544	157.561967512161	20.708499154544	178.270466666705	13.3517963835098	2963.57479941431	0.00450530095820375
1063	11	187	355	Confocal-GFP	1032.5	396.9432124	35.77304459	370.5940857	797.7162476	0.858911795	0.539446186	FALSE	223	0	55.48825503	1641.290131	40.51283908	7	15	16	22	40	84	115	134.45	167.18	0.967453811	0.131355493	62	66142	PID20180216_HumanSlice10	B11	B	11	NA	355_B11_11	383.40813983691	644.141547291157	383.40813983691	644.141547291157	1027.54968712807	32.0554158782579	2963.57479941431	0.0108164693142191
1064	11	187	357	Confocal-GFP	220.5	249.1198376	18.48918915	5086.377441	9872.475586	0.329530408	0.338190184	FALSE	56	0	20.64485981	67.1698256	8.195719956	4	10	13	16	19	24	31	36	50.2	1.110554537	2.472669628	8	6627	PID20180216_HumanSlice10	B11	B	11	NA	357_B11_11	89.4816294377441	726.313010538093	89.4816294377441	726.313010538093	815.794639975837	28.5621189685891	2963.57479941431	0.0096377250117776
1065	11	187	360	Confocal-GFP	412	171.1370829	16.48804474	1259.475464	7845.101074	0.680141864	0.70790378	FALSE	3422	3	29.60788382	23997.96865	154.9127776	7	11	13	16.25	22	28	33	37	48.57	21.78723709	474.1206709	11.75	14271	PID20180216_HumanSlice10	B11	B	11	NA	360_B11_11	5811.69853284303	391.143335694339	5811.69853284303	391.143335694339	6202.84186853737	78.7581225559457	2963.57479941431	0.0265753786850633
1066	11	187	361	Confocal-GFP	222	232.7350615	40.59036255	1190.925049	7775.396484	0.987186074	0.378516624	FALSE	70	3	27.47003155	116.4068306	10.78919972	12.16	15	16	19	25	34	42.4	48	62.52	1.082114357	1.262902206	15	8708	PID20180216_HumanSlice10	B11	B	11	NA	361_B11_11	91.4600923295275	502.455895518804	91.4600923295275	502.455895518804	593.915987848332	24.3703916227937	2963.57479941431	0.00822330910210532
1067	11	187	363	Confocal-GFP	189.5	89.15432799	15.31205082	6582.095703	7187.016113	0.919332466	0.727447217	FALSE	109	1	35.13215859	402.7050011	20.06751108	7.78	15	16	21	30	42.5	68.4	77.1	95.96	1.273264068	1.130005988	21.5	7975	PID20180216_HumanSlice10	B11	B	11	NA	363_B11_11	511.625539577887	86.5045458115287	511.625539577887	86.5045458115287	598.130085389416	24.4566981702235	2963.57479941431	0.00825243154822915
1068	11	187	364	Confocal-GFP	535	293.9898952	37.65139389	8519.939453	7031.084473	0.918555325	0.449391012	FALSE	119	1	37.09633028	522.3469896	22.85491172	7.53	15	16	20	30	47.75	74	86.7	105	1.239974737	0.859602001	27.75	24261	PID20180216_HumanSlice10	B11	B	11	NA	364_B11_11	52.1103515625	345.98179954338	52.1103515625	345.98179954338	398.09215110588	19.9522467683687	2963.57479941431	0.00673249305950093
1069	11	187	366	Confocal-GFP	245	168.3086557	23.51018715	728.1089478	6683.126465	0.968654858	0.554926387	FALSE	90	3	31.44267516	195.323147	13.97580577	14	15	16	21	28	40	50.7	57	74.61	0.999476551	1.029843634	19	9873	PID20180216_HumanSlice10	B11	B	11	NA	366_B11_11	1.51240164504689	0.294284550400075	1.51240164504689	0.294284550400075	1.80668619544696	1.34413027473045	2963.57479941431	0.000453550311939517
1070	11	187	368	Confocal-GFP	119.5	152.7523068	12.62537956	7050.987793	5979.494141	0.581706523	0.376971609	FALSE	44	2	20.27868852	46.08080265	6.78828422	3.82	9	13	16	19	24	29	31.9	39	0.341042268	0.749491099	8	3711	PID20180216_HumanSlice10	B11	B	11	NA	368_B11_11	1406.90925224655	4202.11597111291	1406.90925224655	4202.11597111291	5609.02522335946	74.8934257686178	2963.57479941431	0.0252713128021668
1071	11	187	372	Confocal-GFP	105	123.195958	11.00400162	6438.066895	5488.061523	0.536406798	0.419161677	FALSE	49	0	23.24470658	64.44707429	8.027893515	7.2	12.5	15	16	20.5	24.25	32.5	38	44.9	0.941790585	1.299118607	8.25	3392	PID20180216_HumanSlice10	B11	B	11	NA	372_B11_11	3028.2773472058	228.071914202513	3028.2773472058	228.071914202513	3256.34926140832	57.0644307901894	2963.57479941431	0.0192552692786654
1072	11	187	373	Confocal-GFP	105.5	120.6101717	16.64015961	97.44555664	5417.32666	0.969425056	0.470982143	FALSE	44	4	21.75483871	54.08183143	7.354035044	8.54	11.7	14	16.5	20	27	32	34	42.46	0.586563436	0.164895453	10.5	3372	PID20180216_HumanSlice10	B11	B	11	NA	373_B11_11	376.320986059111	236.045397885348	376.320986059111	236.045397885348	612.366383944459	24.7460377423227	2963.57479941431	0.00835006349332341
1073	11	187	374	Confocal-GFP	1927	1021.307779	49.59391022	66.12111664	5283.161621	0.899465522	0.541444226	FALSE	62	0	19.67964072	77.48120227	8.802340727	2	6	9	14	19	25	31	35	44	0.524530692	0.723675495	11	46011	PID20180216_HumanSlice10	B11	B	11	NA	374_B11_11	1466.16448550691	651.720037900865	1466.16448550691	651.720037900865	2117.88452340777	46.0204793913294	2963.57479941431	0.0155287051976634
1074	11	187	376	Confocal-GFP	127.5	102.1248902	11.12122536	7337.098145	4993.026367	0.640490444	0.551948052	FALSE	51	4	23.8816568	80.27001856	8.959353691	6.36	12	15	17	22	30	36	40.6	46.32	0.474188009	-0.04709206	13	4036	PID20180216_HumanSlice10	B11	B	11	NA	376_B11_11	256.672312832022	1.6104701358496	256.672312832022	1.6104701358496	258.282782967872	16.0711786427714	2963.57479941431	0.00542290299065424
1075	11	187	377	Confocal-GFP	614	203.0782079	23.74032593	7487.101563	3368.348633	0.806328405	0.693002257	FALSE	99	3	33.67913669	259.7056798	16.11538643	8	14	16	21	31	45	55.6	63.3	79.06	0.782210922	0.309578058	24	23407	PID20180216_HumanSlice10	B11	B	11	NA	377_B11_11	674.857886812735	3.76053154568146	674.857886812735	3.76053154568146	678.618418358416	26.0503055329187	2963.57479941431	0.0087901629943901
1076	11	187	378	Confocal-GFP	129.5	130.2670255	20.32130241	20.70364571	3085.275391	0.967326033	0.456790123	FALSE	96	6	29.98360656	233.9505509	15.29544216	15	15	17	20	25	35.5	53	61	85.36	1.722572484	3.205803535	15.5	5487	PID20180216_HumanSlice10	B11	B	11	NA	378_B11_11	127.916562602038	2510.33776489944	127.916562602038	2510.33776489944	2638.25432750147	51.3639399530592	2963.57479941431	0.0173317508176984
1077	11	187	380	Confocal-GFP	122	171.622364	13.86679935	892.800293	2131.586182	0.71543566	0.342215989	FALSE	59	2	19.36649215	51.1117568	7.149248688	2	9	12	16	18	22	28	30.5	43.2	1.351346691	5.560035007	6	3699	PID20180216_HumanSlice10	B11	B	11	NA	380_B11_11	1.57365885237143	2.77804889550433	1.57365885237143	2.77804889550433	4.35170774787576	2.08607472250535	2963.57479941431	0.00070390486614936
1078	11	187	382	Confocal-GFP	371	155.4802287	14.50253201	5500.334961	1335.731323	0.560557548	0.691519105	FALSE	58	0	19.0437788	78.68241521	8.870310886	0	4.65	8	14	18.5	24	30	34	41	0.518770355	1.284208909	10	8265	PID20180216_HumanSlice10	B11	B	11	NA	382_B11_11	20.5986539534691	191.507486536132	20.5986539534691	191.507486536132	212.106140489601	14.5638642018388	2963.57479941431	0.0049142893929038
1079	11	187	385	Confocal-GFP	218	117.0538228	13.1935339	9576.407227	322.5609436	0.634753803	0.684458399	FALSE	64	4	26.23507463	140.6872772	11.86116677	5	12	15	18	24	31	44	52.65	60.33	1.014091487	0.750064189	13	7031	PID20180216_HumanSlice10	B11	B	11	NA	385_B11_11	193.085114787079	115.61302837203	193.085114787079	115.61302837203	308.69814315911	17.5698077154848	2963.57479941431	0.00592858588180636
1080	11	187	386	Confocal-GFP	170.5	183.8650047	31.00710678	2340.538574	10940.22363	0.991169608	0.433842239	FALSE	55	0	23.29387755	76.96669721	8.77306658	8	11	14	17	23	28	34	39.8	48.56	0.736331179	1.099806082	11	5707	PID20180216_HumanSlice10	B11	B	11	NA	386_B11_11	NA	NA	0	0	NA	0	2963.57479941431	0
1081	11	187	387	Confocal-GFP	292	110.3675309	15.36392689	7665.67041	8779.761719	0.815401964	0.732747804	FALSE	67	0	26.84569733	142.6942916	11.94547159	7	12.8	15	18	24	34	44	50.2	58	0.802229508	0.225315918	16	9047	PID20180216_HumanSlice10	B11	B	11	NA	387_B11_11	NA	NA	0	0	NA	0	2963.57479941431	0
1082	11	187	388	Confocal-GFP	240.5	129.0954528	14.34961319	5322.075684	7902.164551	0.740219584	0.636243386	FALSE	86	0	19.50853242	91.73115587	9.577638324	2	6	8.2	15	18	24	30	36.4	50.16	1.690575738	8.050727639	9	5716	PID20180216_HumanSlice10	B11	B	11	NA	388_B11_11	NA	NA	0	0	NA	0	2963.57479941431	0
1083	11	187	389	Confocal-GFP	204	121.5391039	20.68351746	769.9191284	7890.441895	0.975031242	0.6528	FALSE	64	1	26.70980392	111.3040215	10.55007211	9.16	15	15.4	19	25	32	40.6	47.3	58.92	0.951402357	1.046979035	13	6811	PID20180216_HumanSlice10	B11	B	11	NA	389_B11_11	NA	NA	0	0	NA	0	2963.57479941431	0
1084	11	187	390	Confocal-GFP	250.5	144.0660151	16.51215553	7822.660645	7477.485352	0.830255303	0.649805447	FALSE	87	3	33.81168831	235.0034997	15.32982387	10.07	15	17	21	31	44	56	60.95	75	0.7102076	0.00697803	23	10414	PID20180216_HumanSlice10	B11	B	11	NA	390_B11_11	NA	NA	0	0	NA	0	2963.57479941431	0
1085	11	187	391	Confocal-GFP	350	167.1370828	15.47780228	7105.854004	7412.787598	0.537193437	0.662878788	FALSE	63	4	24.16507177	89.692847	9.470630761	8.17	13	15	18	22	29	37	44	52.83	1.056990315	1.305073412	11	10101	PID20180216_HumanSlice10	B11	B	11	NA	391_B11_11	NA	NA	0	0	NA	0	2963.57479941431	0
1086	11	187	392	Confocal-GFP	152	212.2497808	26.05716896	461.4831543	6856.134766	0.95206615	0.287878788	FALSE	60	4	23.78571429	83.10954382	9.116443595	7	12.85	15	17	22	28	36.3	43.3	49.63	1.009789032	1.308129746	11	5661	PID20180216_HumanSlice10	B11	B	11	NA	392_B11_11	NA	NA	0	0	NA	0	2963.57479941431	0
1087	11	187	393	Confocal-GFP	252.5	141.9238799	13.85723209	6720.719727	6689.666016	0.717957029	0.661861075	FALSE	53	1	20.04180064	68.72815624	8.290244643	3	7	10	15	19	25	30	34	41.9	0.544282536	0.924620057	10	6233	PID20180216_HumanSlice10	B11	B	11	NA	393_B11_11	NA	NA	0	0	NA	0	2963.57479941431	0
1088	11	187	394	Confocal-GFP	115.5	95.63960922	13.51813698	9.83878231	5462.509766	0.920968218	0.607894737	FALSE	44	0	20.08387097	62.64457856	7.91483282	2	7.4	11.4	15	19	24.5	32	34.3	37.92	0.22164291	0.213783908	9.5	3113	PID20180216_HumanSlice10	B11	B	11	NA	394_B11_11	NA	NA	0	0	NA	0	2963.57479941431	0
1089	11	187	395	Confocal-GFP	326	129.195958	14.39785767	794.3528442	5368.720703	0.630196044	0.693617021	FALSE	260	2	81.73421053	4049.584619	63.63634668	11.79	16	18	22.75	56	136	176	191.05	231.84	0.67463755	-0.800630698	113.25	31059	PID20180216_HumanSlice10	B11	B	11	NA	395_B11_11	NA	NA	0	0	NA	0	2963.57479941431	0
[truncated: 1,309 more rows]
