# Supplementary material for: Automated four-dimensional long term imaging enables single cell tracking within organotypic brain slices to study neurodevelopment and degeneration
Source: Commun Biol. 2019 May 1;2:155. doi: 10.1038/s42003-019-0411-9 (PMC6494885; doi:10.1038/s42003-019-0411-9)
Supplement: Supplementary file 5 — Supplementary Data 3 [file 42003_2019_411_MOESM5_ESM.csv]

NAME	Htt	GFP
PID20170120_Slice71htt_T0_0-0_C3_0_Confocal-GFP_BGs_MN_ALIGNED_OL_COMP.tif:PID20170127_Slice71htt_T7_168-0_C3_0_Confocal-GFP_0.0_0_5.0_	17	11
PID20170120_Slice71htt_T0_0-0_C3_0_Confocal-GFP_BGs_MN_ALIGNED_OL_COMP.tif:PID20170203_Slice71htt_T14_336-0_C3_0_Confocal-GFP_0.0_0_5.0	17	11
PID20170120_Slice71htt_T0_0-0_C4_0_Confocal-GFP_BGs_MN_ALIGNED_OL_COMP.tif:PID20170121_Slice71htt_T1_24-0_C4_0_Confocal-GFP_0.0_0_5.0_Z	17	11
PID20170120_Slice71htt_T0_0-0_C4_0_Confocal-GFP_BGs_MN_ALIGNED_OL_COMP.tif:PID20170123_Slice71htt_T3_72-0_C4_0_Confocal-GFP_0.0_0_5.0_Z	17	11
PID20170120_Slice71htt_T0_0-0_C4_0_Confocal-GFP_BGs_MN_ALIGNED_OL_COMP.tif:PID20170126_Slice71htt_T6_144-0_C4_0_Confocal-GFP_0.0_0_5.0_	17	11
PID20170120_Slice71htt_T0_0-0_C4_0_Confocal-GFP_BGs_MN_ALIGNED_OL_COMP.tif:PID20170127_Slice71htt_T7_168-0_C4_0_Confocal-GFP_0.0_0_5.0_	17	11
PID20170120_Slice71htt_T0_0-0_C4_0_Confocal-GFP_BGs_MN_ALIGNED_OL_COMP.tif:PID20170127_Slice71htt_T7_168-0_C4_0_Confocal-GFP_0.0_0_5.0_	17	11
PID20170120_Slice71htt_T0_0-0_C4_0_Confocal-GFP_BGs_MN_ALIGNED_OL_COMP.tif:PID20170129_Slice71htt_T9_216-0_C4_0_Confocal-GFP_0.0_0_5.0_	17	11
PID20170120_Slice71htt_T0_0-0_C4_0_Confocal-GFP_BGs_MN_ALIGNED_OL_COMP.tif:PID20170131_Slice71htt_T11_264-0_C4_0_Confocal-GFP_0.0_0_5.0	17	11
PID20170120_Slice71htt_T0_0-0_C4_0_Confocal-GFP_BGs_MN_ALIGNED_OL_COMP.tif:PID20170201_Slice71htt_T12_288-0_C4_0_Confocal-GFP_0.0_0_5.0	17	11
PID20170120_Slice71htt_T0_0-0_C4_0_Confocal-GFP_BGs_MN_ALIGNED_OL_COMP.tif:PID20170202_Slice71htt_T13_312-0_C4_0_Confocal-GFP_0.0_0_5.0	17	11
PID20170120_Slice71htt_T0_0-0_C4_0_Confocal-GFP_BGs_MN_ALIGNED_OL_COMP.tif:PID20170202_Slice71htt_T13_312-0_C4_0_Confocal-GFP_0.0_0_5.0	17	11
PID20170120_Slice71htt_T0_0-0_C4_0_Confocal-GFP_BGs_MN_ALIGNED_OL_COMP.tif:PID20170202_Slice71htt_T13_312-0_C4_0_Confocal-GFP_0.0_0_5.0	17	11
PID20170120_Slice71htt_T0_0-0_C4_0_Confocal-GFP_BGs_MN_ALIGNED_OL_COMP.tif:PID20170203_Slice71htt_T14_336-0_C4_0_Confocal-GFP_0.0_0_5.0	17	11
PID20170120_Slice71htt_T0_0-0_C4_0_Confocal-GFP_BGs_MN_ALIGNED_OL_COMP.tif:PID20170203_Slice71htt_T14_336-0_C4_0_Confocal-GFP_0.0_0_5.0	17	11
PID20170120_Slice71htt_T0_0-0_C5_0_Confocal-GFP_BGs_MN_ALIGNED_OL_COMP.tif:PID20170120_Slice71htt_T0_0-0_C5_0_Confocal-GFP_0.0_0_5.0_ZS	17	11
PID20170120_Slice71htt_T0_0-0_C5_0_Confocal-GFP_BGs_MN_ALIGNED_OL_COMP.tif:PID20170125_Slice71htt_T5_120-0_C5_0_Confocal-GFP_0.0_0_5.0_	17	11
PID20170120_Slice71htt_T0_0-0_C5_0_Confocal-GFP_BGs_MN_ALIGNED_OL_COMP.tif:PID20170125_Slice71htt_T5_120-0_C5_0_Confocal-GFP_0.0_0_5.0_	17	11
PID20170120_Slice71htt_T0_0-0_C5_0_Confocal-GFP_BGs_MN_ALIGNED_OL_COMP.tif:PID20170127_Slice71htt_T7_168-0_C5_0_Confocal-GFP_0.0_0_5.0_	17	11
PID20170120_Slice71htt_T0_0-0_C5_0_Confocal-GFP_BGs_MN_ALIGNED_OL_COMP.tif:PID20170127_Slice71htt_T7_168-0_C5_0_Confocal-GFP_0.0_0_5.0_	17	11
PID20170120_Slice71htt_T0_0-0_C5_0_Confocal-GFP_BGs_MN_ALIGNED_OL_COMP.tif:PID20170127_Slice71htt_T7_168-0_C5_0_Confocal-GFP_0.0_0_5.0_	17	11
PID20170120_Slice71htt_T0_0-0_C5_0_Confocal-GFP_BGs_MN_ALIGNED_OL_COMP.tif:PID20170129_Slice71htt_T9_216-0_C5_0_Confocal-GFP_0.0_0_5.0_	17	11
PID20170120_Slice71htt_T0_0-0_C5_0_Confocal-GFP_BGs_MN_ALIGNED_OL_COMP.tif:PID20170129_Slice71htt_T9_216-0_C5_0_Confocal-GFP_0.0_0_5.0_	17	11
PID20170120_Slice71htt_T0_0-0_C5_0_Confocal-GFP_BGs_MN_ALIGNED_OL_COMP.tif:PID20170201_Slice71htt_T12_288-0_C5_0_Confocal-GFP_0.0_0_5.0	17	11
PID20170120_Slice71htt_T0_0-0_C5_0_Confocal-GFP_BGs_MN_ALIGNED_OL_COMP.tif:PID20170203_Slice71htt_T14_336-0_C5_0_Confocal-GFP_0.0_0_5.0	17	11
PID20170120_Slice71htt_T0_0-0_D3_0_Confocal-GFP_BGs_MN_ALIGNED_OL_COMP.tif:PID20170121_Slice71htt_T1_24-0_D3_0_Confocal-GFP_0.0_0_5.0_Z	17	11
PID20170120_Slice71htt_T0_0-0_D3_0_Confocal-GFP_BGs_MN_ALIGNED_OL_COMP.tif:PID20170125_Slice71htt_T5_120-0_D3_0_Confocal-GFP_0.0_0_5.0_	17	11
PID20170120_Slice71htt_T0_0-0_D3_0_Confocal-GFP_BGs_MN_ALIGNED_OL_COMP.tif:PID20170126_Slice71htt_T6_144-0_D3_0_Confocal-GFP_0.0_0_5.0_	17	11
PID20170120_Slice71htt_T0_0-0_D3_0_Confocal-GFP_BGs_MN_ALIGNED_OL_COMP.tif:PID20170202_Slice71htt_T13_312-0_D3_0_Confocal-GFP_0.0_0_5.0	17	11
PID20170120_Slice71htt_T0_0-0_D3_0_Confocal-GFP_BGs_MN_ALIGNED_OL_COMP.tif:PID20170203_Slice71htt_T14_336-0_D3_0_Confocal-GFP_0.0_0_5.0	17	11
PID20170120_Slice71htt_T0_0-0_D4_0_Confocal-GFP_BGs_MN_ALIGNED_OL_COMP.tif:PID20170120_Slice71htt_T0_0-0_D4_0_Confocal-GFP_0.0_0_5.0_ZS	17	11
PID20170120_Slice71htt_T0_0-0_D4_0_Confocal-GFP_BGs_MN_ALIGNED_OL_COMP.tif:PID20170120_Slice71htt_T0_0-0_D4_0_Confocal-GFP_0.0_0_5.0_ZS	17	11
PID20170120_Slice71htt_T0_0-0_D4_0_Confocal-GFP_BGs_MN_ALIGNED_OL_COMP.tif:PID20170121_Slice71htt_T1_24-0_D4_0_Confocal-GFP_0.0_0_5.0_Z	17	11
PID20170120_Slice71htt_T0_0-0_D4_0_Confocal-GFP_BGs_MN_ALIGNED_OL_COMP.tif:PID20170126_Slice71htt_T6_144-0_D4_0_Confocal-GFP_0.0_0_5.0_	17	11
PID20170120_Slice71htt_T0_0-0_D4_0_Confocal-GFP_BGs_MN_ALIGNED_OL_COMP.tif:PID20170127_Slice71htt_T7_168-0_D4_0_Confocal-GFP_0.0_0_5.0_	17	11
PID20170120_Slice71htt_T0_0-0_D4_0_Confocal-GFP_BGs_MN_ALIGNED_OL_COMP.tif:PID20170129_Slice71htt_T9_216-0_D4_0_Confocal-GFP_0.0_0_5.0_	17	11
PID20170120_Slice71htt_T0_0-0_D4_0_Confocal-GFP_BGs_MN_ALIGNED_OL_COMP.tif:PID20170129_Slice71htt_T9_216-0_D4_0_Confocal-GFP_0.0_0_5.0_	17	11
PID20170120_Slice71htt_T0_0-0_D4_0_Confocal-GFP_BGs_MN_ALIGNED_OL_COMP.tif:PID20170129_Slice71htt_T9_216-0_D4_0_Confocal-GFP_0.0_0_5.0_	17	11
PID20170120_Slice71htt_T0_0-0_D4_0_Confocal-GFP_BGs_MN_ALIGNED_OL_COMP.tif:PID20170131_Slice71htt_T11_264-0_D4_0_Confocal-GFP_0.0_0_5.0	17	11
PID20170120_Slice71htt_T0_0-0_D4_0_Confocal-GFP_BGs_MN_ALIGNED_OL_COMP.tif:PID20170203_Slice71htt_T14_336-0_D4_0_Confocal-GFP_0.0_0_5.0	17	11
PID20170120_Slice71htt_T0_0-0_D4_0_Confocal-GFP_BGs_MN_ALIGNED_OL_COMP.tif:PID20170203_Slice71htt_T14_336-0_D4_0_Confocal-GFP_0.0_0_5.0	17	11
PID20170120_Slice71htt_T0_0-0_D4_0_Confocal-GFP_BGs_MN_ALIGNED_OL_COMP.tif:PID20170203_Slice71htt_T14_336-0_D4_0_Confocal-GFP_0.0_0_5.0	17	11
PID20170120_Slice71htt_T0_0-0_D5_0_Confocal-GFP_BGs_MN_ALIGNED_OL_COMP.tif:PID20170120_Slice71htt_T0_0-0_D5_0_Confocal-GFP_0.0_0_5.0_ZS	17	11
PID20170120_Slice71htt_T0_0-0_D5_0_Confocal-GFP_BGs_MN_ALIGNED_OL_COMP.tif:PID20170121_Slice71htt_T1_24-0_D5_0_Confocal-GFP_0.0_0_5.0_Z	17	11
PID20170120_Slice71htt_T0_0-0_D5_0_Confocal-GFP_BGs_MN_ALIGNED_OL_COMP.tif:PID20170125_Slice71htt_T5_120-0_D5_0_Confocal-GFP_0.0_0_5.0_	17	11
PID20170120_Slice71htt_T0_0-0_D5_0_Confocal-GFP_BGs_MN_ALIGNED_OL_COMP.tif:PID20170125_Slice71htt_T5_120-0_D5_0_Confocal-GFP_0.0_0_5.0_	17	11
PID20170120_Slice71htt_T0_0-0_D5_0_Confocal-GFP_BGs_MN_ALIGNED_OL_COMP.tif:PID20170125_Slice71htt_T5_120-0_D5_0_Confocal-GFP_0.0_0_5.0_	17	11
PID20170120_Slice71htt_T0_0-0_D5_0_Confocal-GFP_BGs_MN_ALIGNED_OL_COMP.tif:PID20170129_Slice71htt_T9_216-0_D5_0_Confocal-GFP_0.0_0_5.0_	17	11
PID20170120_Slice71htt_T0_0-0_E3_0_Confocal-GFP_BGs_MN_ALIGNED_OL_COMP.tif:PID20170121_Slice71htt_T1_24-0_E3_0_Confocal-GFP_0.0_0_5.0_Z	17	11
PID20170120_Slice71htt_T0_0-0_E3_0_Confocal-GFP_BGs_MN_ALIGNED_OL_COMP.tif:PID20170123_Slice71htt_T3_72-0_E3_0_Confocal-GFP_0.0_0_5.0_Z	17	11
PID20170120_Slice71htt_T0_0-0_E3_0_Confocal-GFP_BGs_MN_ALIGNED_OL_COMP.tif:PID20170125_Slice71htt_T5_120-0_E3_0_Confocal-GFP_0.0_0_5.0_	17	11
PID20170120_Slice71htt_T0_0-0_E3_0_Confocal-GFP_BGs_MN_ALIGNED_OL_COMP.tif:PID20170126_Slice71htt_T6_144-0_E3_0_Confocal-GFP_0.0_0_5.0_	17	11
PID20170120_Slice71htt_T0_0-0_E3_0_Confocal-GFP_BGs_MN_ALIGNED_OL_COMP.tif:PID20170127_Slice71htt_T7_168-0_E3_0_Confocal-GFP_0.0_0_5.0_	17	11
PID20170120_Slice71htt_T0_0-0_E3_0_Confocal-GFP_BGs_MN_ALIGNED_OL_COMP.tif:PID20170129_Slice71htt_T9_216-0_E3_0_Confocal-GFP_0.0_0_5.0_	17	11
PID20170120_Slice71htt_T0_0-0_E3_0_Confocal-GFP_BGs_MN_ALIGNED_OL_COMP.tif:PID20170129_Slice71htt_T9_216-0_E3_0_Confocal-GFP_0.0_0_5.0_	17	11
PID20170120_Slice71htt_T0_0-0_E3_0_Confocal-GFP_BGs_MN_ALIGNED_OL_COMP.tif:PID20170131_Slice71htt_T11_264-0_E3_0_Confocal-GFP_0.0_0_5.0	17	11
PID20170120_Slice71htt_T0_0-0_E3_0_Confocal-GFP_BGs_MN_ALIGNED_OL_COMP.tif:PID20170203_Slice71htt_T14_336-0_E3_0_Confocal-GFP_0.0_0_5.0	17	11
PID20170120_Slice71htt_T0_0-0_E4_0_Confocal-GFP_BGs_MN_ALIGNED_OL_COMP.tif:PID20170120_Slice71htt_T0_0-0_E4_0_Confocal-GFP_0.0_0_5.0_ZS	17	11
PID20170120_Slice71htt_T0_0-0_E4_0_Confocal-GFP_BGs_MN_ALIGNED_OL_COMP.tif:PID20170121_Slice71htt_T1_24-0_E4_0_Confocal-GFP_0.0_0_5.0_Z	17	11
PID20170120_Slice71htt_T0_0-0_E4_0_Confocal-GFP_BGs_MN_ALIGNED_OL_COMP.tif:PID20170123_Slice71htt_T3_72-0_E4_0_Confocal-GFP_0.0_0_5.0_Z	17	11
PID20170120_Slice71htt_T0_0-0_E4_0_Confocal-GFP_BGs_MN_ALIGNED_OL_COMP.tif:PID20170126_Slice71htt_T6_144-0_E4_0_Confocal-GFP_0.0_0_5.0_	17	11
PID20170120_Slice71htt_T0_0-0_E4_0_Confocal-GFP_BGs_MN_ALIGNED_OL_COMP.tif:PID20170131_Slice71htt_T11_264-0_E4_0_Confocal-GFP_0.0_0_5.0	17	11
PID20170120_Slice71htt_T0_0-0_E4_0_Confocal-GFP_BGs_MN_ALIGNED_OL_COMP.tif:PID20170131_Slice71htt_T11_264-0_E4_0_Confocal-GFP_0.0_0_5.0	17	11
PID20170120_Slice71htt_T0_0-0_E4_0_Confocal-GFP_BGs_MN_ALIGNED_OL_COMP.tif:PID20170203_Slice71htt_T14_336-0_E4_0_Confocal-GFP_0.0_0_5.0	17	11
PID20170120_Slice71htt_T0_0-0_E5_0_Confocal-GFP_BGs_MN_ALIGNED_OL_COMP.tif:PID20170121_Slice71htt_T1_24-0_E5_0_Confocal-GFP_0.0_0_5.0_Z	17	11
PID20170120_Slice71htt_T0_0-0_E5_0_Confocal-GFP_BGs_MN_ALIGNED_OL_COMP.tif:PID20170126_Slice71htt_T6_144-0_E5_0_Confocal-GFP_0.0_0_5.0_	17	11
PID20170120_Slice71htt_T0_0-0_E5_0_Confocal-GFP_BGs_MN_ALIGNED_OL_COMP.tif:PID20170201_Slice71htt_T12_288-0_E5_0_Confocal-GFP_0.0_0_5.0	17	11
PID20170120_Slice71htt_T0_0-0_E5_0_Confocal-GFP_BGs_MN_ALIGNED_OL_COMP.tif:PID20170202_Slice71htt_T13_312-0_E5_0_Confocal-GFP_0.0_0_5.0	17	11
PID20170120_Slice71htt_T0_0-0_F3_0_Confocal-GFP_BGs_MN_ALIGNED_OL_COMP.tif:PID20170120_Slice71htt_T0_0-0_F3_0_Confocal-GFP_0.0_0_5.0_ZS	17	11
PID20170120_Slice71htt_T0_0-0_F3_0_Confocal-GFP_BGs_MN_ALIGNED_OL_COMP.tif:PID20170121_Slice71htt_T1_24-0_F3_0_Confocal-GFP_0.0_0_5.0_Z	17	11
PID20170120_Slice71htt_T0_0-0_F3_0_Confocal-GFP_BGs_MN_ALIGNED_OL_COMP.tif:PID20170121_Slice71htt_T1_24-0_F3_0_Confocal-GFP_0.0_0_5.0_Z	17	11
PID20170120_Slice71htt_T0_0-0_F3_0_Confocal-GFP_BGs_MN_ALIGNED_OL_COMP.tif:PID20170125_Slice71htt_T5_120-0_F3_0_Confocal-GFP_0.0_0_5.0_	17	11
PID20170120_Slice71htt_T0_0-0_F3_0_Confocal-GFP_BGs_MN_ALIGNED_OL_COMP.tif:PID20170125_Slice71htt_T5_120-0_F3_0_Confocal-GFP_0.0_0_5.0_	17	11
PID20170120_Slice71htt_T0_0-0_F3_0_Confocal-GFP_BGs_MN_ALIGNED_OL_COMP.tif:PID20170125_Slice71htt_T5_120-0_F3_0_Confocal-GFP_0.0_0_5.0_	17	11
PID20170120_Slice71htt_T0_0-0_F3_0_Confocal-GFP_BGs_MN_ALIGNED_OL_COMP.tif:PID20170126_Slice71htt_T6_144-0_F3_0_Confocal-GFP_0.0_0_5.0_	17	11
PID20170120_Slice71htt_T0_0-0_F3_0_Confocal-GFP_BGs_MN_ALIGNED_OL_COMP.tif:PID20170126_Slice71htt_T6_144-0_F3_0_Confocal-GFP_0.0_0_5.0_	17	11
PID20170120_Slice71htt_T0_0-0_F3_0_Confocal-GFP_BGs_MN_ALIGNED_OL_COMP.tif:PID20170129_Slice71htt_T9_216-0_F3_0_Confocal-GFP_0.0_0_5.0_	17	11
PID20170120_Slice71htt_T0_0-0_F3_0_Confocal-GFP_BGs_MN_ALIGNED_OL_COMP.tif:PID20170202_Slice71htt_T13_312-0_F3_0_Confocal-GFP_0.0_0_5.0	17	11
PID20170120_Slice71htt_T0_0-0_F3_0_Confocal-GFP_BGs_MN_ALIGNED_OL_COMP.tif:PID20170202_Slice71htt_T13_312-0_F3_0_Confocal-GFP_0.0_0_5.0	17	11
PID20170120_Slice71htt_T0_0-0_F3_0_Confocal-GFP_BGs_MN_ALIGNED_OL_COMP.tif:PID20170203_Slice71htt_T14_336-0_F3_0_Confocal-GFP_0.0_0_5.0	17	11
PID20170120_Slice71htt_T0_0-0_F4_0_Confocal-GFP_BGs_MN_ALIGNED_OL_COMP.tif:PID20170121_Slice71htt_T1_24-0_F4_0_Confocal-GFP_0.0_0_5.0_Z	17	11
PID20170120_Slice71htt_T0_0-0_F4_0_Confocal-GFP_BGs_MN_ALIGNED_OL_COMP.tif:PID20170123_Slice71htt_T3_72-0_F4_0_Confocal-GFP_0.0_0_5.0_Z	17	11
PID20170120_Slice71htt_T0_0-0_F4_0_Confocal-GFP_BGs_MN_ALIGNED_OL_COMP.tif:PID20170125_Slice71htt_T5_120-0_F4_0_Confocal-GFP_0.0_0_5.0_	17	11
PID20170120_Slice71htt_T0_0-0_F4_0_Confocal-GFP_BGs_MN_ALIGNED_OL_COMP.tif:PID20170125_Slice71htt_T5_120-0_F4_0_Confocal-GFP_0.0_0_5.0_	17	11
PID20170120_Slice71htt_T0_0-0_F4_0_Confocal-GFP_BGs_MN_ALIGNED_OL_COMP.tif:PID20170126_Slice71htt_T6_144-0_F4_0_Confocal-GFP_0.0_0_5.0_	17	11
PID20170120_Slice71htt_T0_0-0_F4_0_Confocal-GFP_BGs_MN_ALIGNED_OL_COMP.tif:PID20170126_Slice71htt_T6_144-0_F4_0_Confocal-GFP_0.0_0_5.0_	17	11
PID20170120_Slice71htt_T0_0-0_F4_0_Confocal-GFP_BGs_MN_ALIGNED_OL_COMP.tif:PID20170127_Slice71htt_T7_168-0_F4_0_Confocal-GFP_0.0_0_5.0_	17	11
PID20170120_Slice71htt_T0_0-0_F4_0_Confocal-GFP_BGs_MN_ALIGNED_OL_COMP.tif:PID20170127_Slice71htt_T7_168-0_F4_0_Confocal-GFP_0.0_0_5.0_	17	11
PID20170120_Slice71htt_T0_0-0_F4_0_Confocal-GFP_BGs_MN_ALIGNED_OL_COMP.tif:PID20170131_Slice71htt_T11_264-0_F4_0_Confocal-GFP_0.0_0_5.0	17	11
PID20170120_Slice71htt_T0_0-0_F4_0_Confocal-GFP_BGs_MN_ALIGNED_OL_COMP.tif:PID20170131_Slice71htt_T11_264-0_F4_0_Confocal-GFP_0.0_0_5.0	17	11
PID20170120_Slice71htt_T0_0-0_F4_0_Confocal-GFP_BGs_MN_ALIGNED_OL_COMP.tif:PID20170202_Slice71htt_T13_312-0_F4_0_Confocal-GFP_0.0_0_5.0	17	11
PID20170120_Slice71htt_T0_0-0_F5_0_Confocal-GFP_BGs_MN_ALIGNED_OL_COMP.tif:PID20170120_Slice71htt_T0_0-0_F5_0_Confocal-GFP_0.0_0_5.0_ZS	17	11
PID20170120_Slice71htt_T0_0-0_F5_0_Confocal-GFP_BGs_MN_ALIGNED_OL_COMP.tif:PID20170120_Slice71htt_T0_0-0_F5_0_Confocal-GFP_0.0_0_5.0_ZS	17	11
PID20170120_Slice71htt_T0_0-0_F5_0_Confocal-GFP_BGs_MN_ALIGNED_OL_COMP.tif:PID20170120_Slice71htt_T0_0-0_F5_0_Confocal-GFP_0.0_0_5.0_ZS	17	11
PID20170120_Slice71htt_T0_0-0_F5_0_Confocal-GFP_BGs_MN_ALIGNED_OL_COMP.tif:PID20170121_Slice71htt_T1_24-0_F5_0_Confocal-GFP_0.0_0_5.0_Z	17	11
PID20170120_Slice71htt_T0_0-0_F5_0_Confocal-GFP_BGs_MN_ALIGNED_OL_COMP.tif:PID20170123_Slice71htt_T3_72-0_F5_0_Confocal-GFP_0.0_0_5.0_Z	17	11
PID20170120_Slice71htt_T0_0-0_F5_0_Confocal-GFP_BGs_MN_ALIGNED_OL_COMP.tif:PID20170126_Slice71htt_T6_144-0_F5_0_Confocal-GFP_0.0_0_5.0_	17	11
PID20170120_Slice71htt_T0_0-0_F5_0_Confocal-GFP_BGs_MN_ALIGNED_OL_COMP.tif:PID20170129_Slice71htt_T9_216-0_F5_0_Confocal-GFP_0.0_0_5.0_	17	11
PID20170120_Slice71htt_T0_0-0_F5_0_Confocal-GFP_BGs_MN_ALIGNED_OL_COMP.tif:PID20170131_Slice71htt_T11_264-0_F5_0_Confocal-GFP_0.0_0_5.0	17	11
PID20170120_Slice71htt_T0_0-0_F5_0_Confocal-GFP_BGs_MN_ALIGNED_OL_COMP.tif:PID20170202_Slice71htt_T13_312-0_F5_0_Confocal-GFP_0.0_0_5.0	17	11
PID20170120_Slice71htt_T0_0-0_F5_0_Confocal-GFP_BGs_MN_ALIGNED_OL_COMP.tif:PID20170203_Slice71htt_T14_336-0_F5_0_Confocal-GFP_0.0_0_5.0	17	11
PID20170120_Slice71htt_T0_0-0_C3_0_Confocal-GFP_BGs_MN_ALIGNED_OL_COMP.tif:PID20170120_Slice71htt_T0_0-0_C3_0_Confocal-GFP_0.0_0_5.0_ZS	17	12
PID20170120_Slice71htt_T0_0-0_C3_0_Confocal-GFP_BGs_MN_ALIGNED_OL_COMP.tif:PID20170129_Slice71htt_T9_216-0_C3_0_Confocal-GFP_0.0_0_5.0_	17	12
PID20170120_Slice71htt_T0_0-0_C3_0_Confocal-GFP_BGs_MN_ALIGNED_OL_COMP.tif:PID20170131_Slice71htt_T11_264-0_C3_0_Confocal-GFP_0.0_0_5.0	17	12
PID20170120_Slice71htt_T0_0-0_C3_0_Confocal-GFP_BGs_MN_ALIGNED_OL_COMP.tif:PID20170201_Slice71htt_T12_288-0_C3_0_Confocal-GFP_0.0_0_5.0	17	12
PID20170120_Slice71htt_T0_0-0_C4_0_Confocal-GFP_BGs_MN_ALIGNED_OL_COMP.tif:PID20170121_Slice71htt_T1_24-0_C4_0_Confocal-GFP_0.0_0_5.0_Z	17	12
PID20170120_Slice71htt_T0_0-0_C4_0_Confocal-GFP_BGs_MN_ALIGNED_OL_COMP.tif:PID20170121_Slice71htt_T1_24-0_C4_0_Confocal-GFP_0.0_0_5.0_Z	17	12
PID20170120_Slice71htt_T0_0-0_C4_0_Confocal-GFP_BGs_MN_ALIGNED_OL_COMP.tif:PID20170125_Slice71htt_T5_120-0_C4_0_Confocal-GFP_0.0_0_5.0_	17	12
PID20170120_Slice71htt_T0_0-0_C4_0_Confocal-GFP_BGs_MN_ALIGNED_OL_COMP.tif:PID20170125_Slice71htt_T5_120-0_C4_0_Confocal-GFP_0.0_0_5.0_	17	12
PID20170120_Slice71htt_T0_0-0_C4_0_Confocal-GFP_BGs_MN_ALIGNED_OL_COMP.tif:PID20170126_Slice71htt_T6_144-0_C4_0_Confocal-GFP_0.0_0_5.0_	17	12
PID20170120_Slice71htt_T0_0-0_C4_0_Confocal-GFP_BGs_MN_ALIGNED_OL_COMP.tif:PID20170129_Slice71htt_T9_216-0_C4_0_Confocal-GFP_0.0_0_5.0_	17	12
PID20170120_Slice71htt_T0_0-0_C4_0_Confocal-GFP_BGs_MN_ALIGNED_OL_COMP.tif:PID20170201_Slice71htt_T12_288-0_C4_0_Confocal-GFP_0.0_0_5.0	17	12
PID20170120_Slice71htt_T0_0-0_C4_0_Confocal-GFP_BGs_MN_ALIGNED_OL_COMP.tif:PID20170201_Slice71htt_T12_288-0_C4_0_Confocal-GFP_0.0_0_5.0	17	12
PID20170120_Slice71htt_T0_0-0_C4_0_Confocal-GFP_BGs_MN_ALIGNED_OL_COMP.tif:PID20170202_Slice71htt_T13_312-0_C4_0_Confocal-GFP_0.0_0_5.0	17	12
PID20170120_Slice71htt_T0_0-0_C4_0_Confocal-GFP_BGs_MN_ALIGNED_OL_COMP.tif:PID20170203_Slice71htt_T14_336-0_C4_0_Confocal-GFP_0.0_0_5.0	17	12
PID20170120_Slice71htt_T0_0-0_C5_0_Confocal-GFP_BGs_MN_ALIGNED_OL_COMP.tif:PID20170121_Slice71htt_T1_24-0_C5_0_Confocal-GFP_0.0_0_5.0_Z	17	12
PID20170120_Slice71htt_T0_0-0_C5_0_Confocal-GFP_BGs_MN_ALIGNED_OL_COMP.tif:PID20170122_Slice71htt_T2_48-0_C5_0_Confocal-GFP_0.0_0_5.0_Z	17	12
PID20170120_Slice71htt_T0_0-0_C5_0_Confocal-GFP_BGs_MN_ALIGNED_OL_COMP.tif:PID20170123_Slice71htt_T3_72-0_C5_0_Confocal-GFP_0.0_0_5.0_Z	17	12
PID20170120_Slice71htt_T0_0-0_C5_0_Confocal-GFP_BGs_MN_ALIGNED_OL_COMP.tif:PID20170123_Slice71htt_T3_72-0_C5_0_Confocal-GFP_0.0_0_5.0_Z	17	12
PID20170120_Slice71htt_T0_0-0_C5_0_Confocal-GFP_BGs_MN_ALIGNED_OL_COMP.tif:PID20170126_Slice71htt_T6_144-0_C5_0_Confocal-GFP_0.0_0_5.0_	17	12
PID20170120_Slice71htt_T0_0-0_C5_0_Confocal-GFP_BGs_MN_ALIGNED_OL_COMP.tif:PID20170126_Slice71htt_T6_144-0_C5_0_Confocal-GFP_0.0_0_5.0_	17	12
PID20170120_Slice71htt_T0_0-0_C5_0_Confocal-GFP_BGs_MN_ALIGNED_OL_COMP.tif:PID20170127_Slice71htt_T7_168-0_C5_0_Confocal-GFP_0.0_0_5.0_	17	12
PID20170120_Slice71htt_T0_0-0_C5_0_Confocal-GFP_BGs_MN_ALIGNED_OL_COMP.tif:PID20170201_Slice71htt_T12_288-0_C5_0_Confocal-GFP_0.0_0_5.0	17	12
PID20170120_Slice71htt_T0_0-0_C5_0_Confocal-GFP_BGs_MN_ALIGNED_OL_COMP.tif:PID20170201_Slice71htt_T12_288-0_C5_0_Confocal-GFP_0.0_0_5.0	17	12
PID20170120_Slice71htt_T0_0-0_D3_0_Confocal-GFP_BGs_MN_ALIGNED_OL_COMP.tif:PID20170120_Slice71htt_T0_0-0_D3_0_Confocal-GFP_0.0_0_5.0_ZS	17	12
PID20170120_Slice71htt_T0_0-0_D3_0_Confocal-GFP_BGs_MN_ALIGNED_OL_COMP.tif:PID20170125_Slice71htt_T5_120-0_D3_0_Confocal-GFP_0.0_0_5.0_	17	12
PID20170120_Slice71htt_T0_0-0_D3_0_Confocal-GFP_BGs_MN_ALIGNED_OL_COMP.tif:PID20170125_Slice71htt_T5_120-0_D3_0_Confocal-GFP_0.0_0_5.0_	17	12
PID20170120_Slice71htt_T0_0-0_D4_0_Confocal-GFP_BGs_MN_ALIGNED_OL_COMP.tif:PID20170120_Slice71htt_T0_0-0_D4_0_Confocal-GFP_0.0_0_5.0_ZS	17	12
PID20170120_Slice71htt_T0_0-0_D4_0_Confocal-GFP_BGs_MN_ALIGNED_OL_COMP.tif:PID20170120_Slice71htt_T0_0-0_D4_0_Confocal-GFP_0.0_0_5.0_ZS	17	12
PID20170120_Slice71htt_T0_0-0_D4_0_Confocal-GFP_BGs_MN_ALIGNED_OL_COMP.tif:PID20170121_Slice71htt_T1_24-0_D4_0_Confocal-GFP_0.0_0_5.0_Z	17	12
PID20170120_Slice71htt_T0_0-0_D4_0_Confocal-GFP_BGs_MN_ALIGNED_OL_COMP.tif:PID20170121_Slice71htt_T1_24-0_D4_0_Confocal-GFP_0.0_0_5.0_Z	17	12
PID20170120_Slice71htt_T0_0-0_D4_0_Confocal-GFP_BGs_MN_ALIGNED_OL_COMP.tif:PID20170121_Slice71htt_T1_24-0_D4_0_Confocal-GFP_0.0_0_5.0_Z	17	12
PID20170120_Slice71htt_T0_0-0_D4_0_Confocal-GFP_BGs_MN_ALIGNED_OL_COMP.tif:PID20170121_Slice71htt_T1_24-0_D4_0_Confocal-GFP_0.0_0_5.0_Z	17	12
PID20170120_Slice71htt_T0_0-0_D4_0_Confocal-GFP_BGs_MN_ALIGNED_OL_COMP.tif:PID20170125_Slice71htt_T5_120-0_D4_0_Confocal-GFP_0.0_0_5.0_	17	12
PID20170120_Slice71htt_T0_0-0_D4_0_Confocal-GFP_BGs_MN_ALIGNED_OL_COMP.tif:PID20170126_Slice71htt_T6_144-0_D4_0_Confocal-GFP_0.0_0_5.0_	17	12
PID20170120_Slice71htt_T0_0-0_D4_0_Confocal-GFP_BGs_MN_ALIGNED_OL_COMP.tif:PID20170131_Slice71htt_T11_264-0_D4_0_Confocal-GFP_0.0_0_5.0	17	12
PID20170120_Slice71htt_T0_0-0_D4_0_Confocal-GFP_BGs_MN_ALIGNED_OL_COMP.tif:PID20170201_Slice71htt_T12_288-0_D4_0_Confocal-GFP_0.0_0_5.0	17	12
PID20170120_Slice71htt_T0_0-0_D5_0_Confocal-GFP_BGs_MN_ALIGNED_OL_COMP.tif:PID20170121_Slice71htt_T1_24-0_D5_0_Confocal-GFP_0.0_0_5.0_Z	17	12
PID20170120_Slice71htt_T0_0-0_D5_0_Confocal-GFP_BGs_MN_ALIGNED_OL_COMP.tif:PID20170121_Slice71htt_T1_24-0_D5_0_Confocal-GFP_0.0_0_5.0_Z	17	12
PID20170120_Slice71htt_T0_0-0_D5_0_Confocal-GFP_BGs_MN_ALIGNED_OL_COMP.tif:PID20170125_Slice71htt_T5_120-0_D5_0_Confocal-GFP_0.0_0_5.0_	17	12
PID20170120_Slice71htt_T0_0-0_D5_0_Confocal-GFP_BGs_MN_ALIGNED_OL_COMP.tif:PID20170126_Slice71htt_T6_144-0_D5_0_Confocal-GFP_0.0_0_5.0_	17	12
PID20170120_Slice71htt_T0_0-0_D5_0_Confocal-GFP_BGs_MN_ALIGNED_OL_COMP.tif:PID20170127_Slice71htt_T7_168-0_D5_0_Confocal-GFP_0.0_0_5.0_	17	12
PID20170120_Slice71htt_T0_0-0_D5_0_Confocal-GFP_BGs_MN_ALIGNED_OL_COMP.tif:PID20170129_Slice71htt_T9_216-0_D5_0_Confocal-GFP_0.0_0_5.0_	17	12
PID20170120_Slice71htt_T0_0-0_D5_0_Confocal-GFP_BGs_MN_ALIGNED_OL_COMP.tif:PID20170201_Slice71htt_T12_288-0_D5_0_Confocal-GFP_0.0_0_5.0	17	12
PID20170120_Slice71htt_T0_0-0_E3_0_Confocal-GFP_BGs_MN_ALIGNED_OL_COMP.tif:PID20170120_Slice71htt_T0_0-0_E3_0_Confocal-GFP_0.0_0_5.0_ZS	17	12
PID20170120_Slice71htt_T0_0-0_E3_0_Confocal-GFP_BGs_MN_ALIGNED_OL_COMP.tif:PID20170121_Slice71htt_T1_24-0_E3_0_Confocal-GFP_0.0_0_5.0_Z	17	12
PID20170120_Slice71htt_T0_0-0_E3_0_Confocal-GFP_BGs_MN_ALIGNED_OL_COMP.tif:PID20170121_Slice71htt_T1_24-0_E3_0_Confocal-GFP_0.0_0_5.0_Z	17	12
PID20170120_Slice71htt_T0_0-0_E3_0_Confocal-GFP_BGs_MN_ALIGNED_OL_COMP.tif:PID20170126_Slice71htt_T6_144-0_E3_0_Confocal-GFP_0.0_0_5.0_	17	12
PID20170120_Slice71htt_T0_0-0_E3_0_Confocal-GFP_BGs_MN_ALIGNED_OL_COMP.tif:PID20170202_Slice71htt_T13_312-0_E3_0_Confocal-GFP_0.0_0_5.0	17	12
PID20170120_Slice71htt_T0_0-0_E4_0_Confocal-GFP_BGs_MN_ALIGNED_OL_COMP.tif:PID20170120_Slice71htt_T0_0-0_E4_0_Confocal-GFP_0.0_0_5.0_ZS	17	12
PID20170120_Slice71htt_T0_0-0_E4_0_Confocal-GFP_BGs_MN_ALIGNED_OL_COMP.tif:PID20170120_Slice71htt_T0_0-0_E4_0_Confocal-GFP_0.0_0_5.0_ZS	17	12
PID20170120_Slice71htt_T0_0-0_E4_0_Confocal-GFP_BGs_MN_ALIGNED_OL_COMP.tif:PID20170127_Slice71htt_T7_168-0_E4_0_Confocal-GFP_0.0_0_5.0_	17	12
PID20170120_Slice71htt_T0_0-0_E4_0_Confocal-GFP_BGs_MN_ALIGNED_OL_COMP.tif:PID20170129_Slice71htt_T9_216-0_E4_0_Confocal-GFP_0.0_0_5.0_	17	12
PID20170120_Slice71htt_T0_0-0_E4_0_Confocal-GFP_BGs_MN_ALIGNED_OL_COMP.tif:PID20170202_Slice71htt_T13_312-0_E4_0_Confocal-GFP_0.0_0_5.0	17	12
PID20170120_Slice71htt_T0_0-0_E4_0_Confocal-GFP_BGs_MN_ALIGNED_OL_COMP.tif:PID20170203_Slice71htt_T14_336-0_E4_0_Confocal-GFP_0.0_0_5.0	17	12
PID20170120_Slice71htt_T0_0-0_E5_0_Confocal-GFP_BGs_MN_ALIGNED_OL_COMP.tif:PID20170121_Slice71htt_T1_24-0_E5_0_Confocal-GFP_0.0_0_5.0_Z	17	12
PID20170120_Slice71htt_T0_0-0_E5_0_Confocal-GFP_BGs_MN_ALIGNED_OL_COMP.tif:PID20170125_Slice71htt_T5_120-0_E5_0_Confocal-GFP_0.0_0_5.0_	17	12
PID20170120_Slice71htt_T0_0-0_E5_0_Confocal-GFP_BGs_MN_ALIGNED_OL_COMP.tif:PID20170201_Slice71htt_T12_288-0_E5_0_Confocal-GFP_0.0_0_5.0	17	12
PID20170120_Slice71htt_T0_0-0_E5_0_Confocal-GFP_BGs_MN_ALIGNED_OL_COMP.tif:PID20170201_Slice71htt_T12_288-0_E5_0_Confocal-GFP_0.0_0_5.0	17	12
PID20170120_Slice71htt_T0_0-0_E5_0_Confocal-GFP_BGs_MN_ALIGNED_OL_COMP.tif:PID20170203_Slice71htt_T14_336-0_E5_0_Confocal-GFP_0.0_0_5.0	17	12
PID20170120_Slice71htt_T0_0-0_F3_0_Confocal-GFP_BGs_MN_ALIGNED_OL_COMP.tif:PID20170120_Slice71htt_T0_0-0_F3_0_Confocal-GFP_0.0_0_5.0_ZS	17	12
PID20170120_Slice71htt_T0_0-0_F3_0_Confocal-GFP_BGs_MN_ALIGNED_OL_COMP.tif:PID20170120_Slice71htt_T0_0-0_F3_0_Confocal-GFP_0.0_0_5.0_ZS	17	12
PID20170120_Slice71htt_T0_0-0_F3_0_Confocal-GFP_BGs_MN_ALIGNED_OL_COMP.tif:PID20170123_Slice71htt_T3_72-0_F3_0_Confocal-GFP_0.0_0_5.0_Z	17	12
PID20170120_Slice71htt_T0_0-0_F3_0_Confocal-GFP_BGs_MN_ALIGNED_OL_COMP.tif:PID20170125_Slice71htt_T5_120-0_F3_0_Confocal-GFP_0.0_0_5.0_	17	12
PID20170120_Slice71htt_T0_0-0_F3_0_Confocal-GFP_BGs_MN_ALIGNED_OL_COMP.tif:PID20170125_Slice71htt_T5_120-0_F3_0_Confocal-GFP_0.0_0_5.0_	17	12
PID20170120_Slice71htt_T0_0-0_F3_0_Confocal-GFP_BGs_MN_ALIGNED_OL_COMP.tif:PID20170129_Slice71htt_T9_216-0_F3_0_Confocal-GFP_0.0_0_5.0_	17	12
PID20170120_Slice71htt_T0_0-0_F3_0_Confocal-GFP_BGs_MN_ALIGNED_OL_COMP.tif:PID20170131_Slice71htt_T11_264-0_F3_0_Confocal-GFP_0.0_0_5.0	17	12
PID20170120_Slice71htt_T0_0-0_F4_0_Confocal-GFP_BGs_MN_ALIGNED_OL_COMP.tif:PID20170120_Slice71htt_T0_0-0_F4_0_Confocal-GFP_0.0_0_5.0_ZS	17	12
PID20170120_Slice71htt_T0_0-0_F4_0_Confocal-GFP_BGs_MN_ALIGNED_OL_COMP.tif:PID20170120_Slice71htt_T0_0-0_F4_0_Confocal-GFP_0.0_0_5.0_ZS	17	12
PID20170120_Slice71htt_T0_0-0_F4_0_Confocal-GFP_BGs_MN_ALIGNED_OL_COMP.tif:PID20170122_Slice71htt_T2_48-0_F4_0_Confocal-GFP_0.0_0_5.0_Z	17	12
PID20170120_Slice71htt_T0_0-0_F4_0_Confocal-GFP_BGs_MN_ALIGNED_OL_COMP.tif:PID20170125_Slice71htt_T5_120-0_F4_0_Confocal-GFP_0.0_0_5.0_	17	12
PID20170120_Slice71htt_T0_0-0_F4_0_Confocal-GFP_BGs_MN_ALIGNED_OL_COMP.tif:PID20170129_Slice71htt_T9_216-0_F4_0_Confocal-GFP_0.0_0_5.0_	17	12
PID20170120_Slice71htt_T0_0-0_F4_0_Confocal-GFP_BGs_MN_ALIGNED_OL_COMP.tif:PID20170202_Slice71htt_T13_312-0_F4_0_Confocal-GFP_0.0_0_5.0	17	12
PID20170120_Slice71htt_T0_0-0_F5_0_Confocal-GFP_BGs_MN_ALIGNED_OL_COMP.tif:PID20170121_Slice71htt_T1_24-0_F5_0_Confocal-GFP_0.0_0_5.0_Z	17	12
PID20170120_Slice71htt_T0_0-0_F5_0_Confocal-GFP_BGs_MN_ALIGNED_OL_COMP.tif:PID20170121_Slice71htt_T1_24-0_F5_0_Confocal-GFP_0.0_0_5.0_Z	17	12
PID20170120_Slice71htt_T0_0-0_F5_0_Confocal-GFP_BGs_MN_ALIGNED_OL_COMP.tif:PID20170121_Slice71htt_T1_24-0_F5_0_Confocal-GFP_0.0_0_5.0_Z	17	12
PID20170120_Slice71htt_T0_0-0_F5_0_Confocal-GFP_BGs_MN_ALIGNED_OL_COMP.tif:PID20170125_Slice71htt_T5_120-0_F5_0_Confocal-GFP_0.0_0_5.0_	17	12
PID20170120_Slice71htt_T0_0-0_F5_0_Confocal-GFP_BGs_MN_ALIGNED_OL_COMP.tif:PID20170129_Slice71htt_T9_216-0_F5_0_Confocal-GFP_0.0_0_5.0_	17	12
PID20170120_Slice71htt_T0_0-0_F5_0_Confocal-GFP_BGs_MN_ALIGNED_OL_COMP.tif:PID20170202_Slice71htt_T13_312-0_F5_0_Confocal-GFP_0.0_0_5.0	17	12
PID20170120_Slice71htt_T0_0-0_F5_0_Confocal-GFP_BGs_MN_ALIGNED_OL_COMP.tif:PID20170203_Slice71htt_T14_336-0_F5_0_Confocal-GFP_0.0_0_5.0	17	12
PID20170120_Slice71htt_T0_0-0_C3_0_Confocal-GFP_BGs_MN_ALIGNED_OL_COMP.tif:PID20170122_Slice71htt_T2_48-0_C3_0_Confocal-GFP_0.0_0_5.0_Z	17	13
PID20170120_Slice71htt_T0_0-0_C3_0_Confocal-GFP_BGs_MN_ALIGNED_OL_COMP.tif:PID20170123_Slice71htt_T3_72-0_C3_0_Confocal-GFP_0.0_0_5.0_Z	17	13
PID20170120_Slice71htt_T0_0-0_C3_0_Confocal-GFP_BGs_MN_ALIGNED_OL_COMP.tif:PID20170131_Slice71htt_T11_264-0_C3_0_Confocal-GFP_0.0_0_5.0	17	13
PID20170120_Slice71htt_T0_0-0_C3_0_Confocal-GFP_BGs_MN_ALIGNED_OL_COMP.tif:PID20170202_Slice71htt_T13_312-0_C3_0_Confocal-GFP_0.0_0_5.0	17	13
PID20170120_Slice71htt_T0_0-0_C3_0_Confocal-GFP_BGs_MN_ALIGNED_OL_COMP.tif:PID20170203_Slice71htt_T14_336-0_C3_0_Confocal-GFP_0.0_0_5.0	17	13
PID20170120_Slice71htt_T0_0-0_C3_0_Confocal-GFP_BGs_MN_ALIGNED_OL_COMP.tif:PID20170203_Slice71htt_T14_336-0_C3_0_Confocal-GFP_0.0_0_5.0	17	13
PID20170120_Slice71htt_T0_0-0_C4_0_Confocal-GFP_BGs_MN_ALIGNED_OL_COMP.tif:PID20170120_Slice71htt_T0_0-0_C4_0_Confocal-GFP_0.0_0_5.0_ZS	17	13
PID20170120_Slice71htt_T0_0-0_C4_0_Confocal-GFP_BGs_MN_ALIGNED_OL_COMP.tif:PID20170121_Slice71htt_T1_24-0_C4_0_Confocal-GFP_0.0_0_5.0_Z	17	13
PID20170120_Slice71htt_T0_0-0_C4_0_Confocal-GFP_BGs_MN_ALIGNED_OL_COMP.tif:PID20170121_Slice71htt_T1_24-0_C4_0_Confocal-GFP_0.0_0_5.0_Z	17	13
PID20170120_Slice71htt_T0_0-0_C4_0_Confocal-GFP_BGs_MN_ALIGNED_OL_COMP.tif:PID20170125_Slice71htt_T5_120-0_C4_0_Confocal-GFP_0.0_0_5.0_	17	13
PID20170120_Slice71htt_T0_0-0_C4_0_Confocal-GFP_BGs_MN_ALIGNED_OL_COMP.tif:PID20170127_Slice71htt_T7_168-0_C4_0_Confocal-GFP_0.0_0_5.0_	17	13
PID20170120_Slice71htt_T0_0-0_C5_0_Confocal-GFP_BGs_MN_ALIGNED_OL_COMP.tif:PID20170121_Slice71htt_T1_24-0_C5_0_Confocal-GFP_0.0_0_5.0_Z	17	13
PID20170120_Slice71htt_T0_0-0_C5_0_Confocal-GFP_BGs_MN_ALIGNED_OL_COMP.tif:PID20170121_Slice71htt_T1_24-0_C5_0_Confocal-GFP_0.0_0_5.0_Z	17	13
PID20170120_Slice71htt_T0_0-0_C5_0_Confocal-GFP_BGs_MN_ALIGNED_OL_COMP.tif:PID20170123_Slice71htt_T3_72-0_C5_0_Confocal-GFP_0.0_0_5.0_Z	17	13
PID20170120_Slice71htt_T0_0-0_C5_0_Confocal-GFP_BGs_MN_ALIGNED_OL_COMP.tif:PID20170125_Slice71htt_T5_120-0_C5_0_Confocal-GFP_0.0_0_5.0_	17	13
PID20170120_Slice71htt_T0_0-0_C5_0_Confocal-GFP_BGs_MN_ALIGNED_OL_COMP.tif:PID20170125_Slice71htt_T5_120-0_C5_0_Confocal-GFP_0.0_0_5.0_	17	13
PID20170120_Slice71htt_T0_0-0_C5_0_Confocal-GFP_BGs_MN_ALIGNED_OL_COMP.tif:PID20170125_Slice71htt_T5_120-0_C5_0_Confocal-GFP_0.0_0_5.0_	17	13
PID20170120_Slice71htt_T0_0-0_C5_0_Confocal-GFP_BGs_MN_ALIGNED_OL_COMP.tif:PID20170126_Slice71htt_T6_144-0_C5_0_Confocal-GFP_0.0_0_5.0_	17	13
PID20170120_Slice71htt_T0_0-0_C5_0_Confocal-GFP_BGs_MN_ALIGNED_OL_COMP.tif:PID20170127_Slice71htt_T7_168-0_C5_0_Confocal-GFP_0.0_0_5.0_	17	13
PID20170120_Slice71htt_T0_0-0_D3_0_Confocal-GFP_BGs_MN_ALIGNED_OL_COMP.tif:PID20170122_Slice71htt_T2_48-0_D3_0_Confocal-GFP_0.0_0_5.0_Z	17	13
PID20170120_Slice71htt_T0_0-0_D3_0_Confocal-GFP_BGs_MN_ALIGNED_OL_COMP.tif:PID20170123_Slice71htt_T3_72-0_D3_0_Confocal-GFP_0.0_0_5.0_Z	17	13
PID20170120_Slice71htt_T0_0-0_D3_0_Confocal-GFP_BGs_MN_ALIGNED_OL_COMP.tif:PID20170125_Slice71htt_T5_120-0_D3_0_Confocal-GFP_0.0_0_5.0_	17	13
PID20170120_Slice71htt_T0_0-0_D3_0_Confocal-GFP_BGs_MN_ALIGNED_OL_COMP.tif:PID20170125_Slice71htt_T5_120-0_D3_0_Confocal-GFP_0.0_0_5.0_	17	13
PID20170120_Slice71htt_T0_0-0_D3_0_Confocal-GFP_BGs_MN_ALIGNED_OL_COMP.tif:PID20170125_Slice71htt_T5_120-0_D3_0_Confocal-GFP_0.0_0_5.0_	17	13
PID20170120_Slice71htt_T0_0-0_D3_0_Confocal-GFP_BGs_MN_ALIGNED_OL_COMP.tif:PID20170126_Slice71htt_T6_144-0_D3_0_Confocal-GFP_0.0_0_5.0_	17	13
PID20170120_Slice71htt_T0_0-0_D3_0_Confocal-GFP_BGs_MN_ALIGNED_OL_COMP.tif:PID20170126_Slice71htt_T6_144-0_D3_0_Confocal-GFP_0.0_0_5.0_	17	13
PID20170120_Slice71htt_T0_0-0_D3_0_Confocal-GFP_BGs_MN_ALIGNED_OL_COMP.tif:PID20170127_Slice71htt_T7_168-0_D3_0_Confocal-GFP_0.0_0_5.0_	17	13
PID20170120_Slice71htt_T0_0-0_D3_0_Confocal-GFP_BGs_MN_ALIGNED_OL_COMP.tif:PID20170129_Slice71htt_T9_216-0_D3_0_Confocal-GFP_0.0_0_5.0_	17	13
PID20170120_Slice71htt_T0_0-0_D4_0_Confocal-GFP_BGs_MN_ALIGNED_OL_COMP.tif:PID20170121_Slice71htt_T1_24-0_D4_0_Confocal-GFP_0.0_0_5.0_Z	17	13
PID20170120_Slice71htt_T0_0-0_D4_0_Confocal-GFP_BGs_MN_ALIGNED_OL_COMP.tif:PID20170122_Slice71htt_T2_48-0_D4_0_Confocal-GFP_0.0_0_5.0_Z	17	13
PID20170120_Slice71htt_T0_0-0_D4_0_Confocal-GFP_BGs_MN_ALIGNED_OL_COMP.tif:PID20170125_Slice71htt_T5_120-0_D4_0_Confocal-GFP_0.0_0_5.0_	17	13
PID20170120_Slice71htt_T0_0-0_D4_0_Confocal-GFP_BGs_MN_ALIGNED_OL_COMP.tif:PID20170125_Slice71htt_T5_120-0_D4_0_Confocal-GFP_0.0_0_5.0_	17	13
PID20170120_Slice71htt_T0_0-0_D4_0_Confocal-GFP_BGs_MN_ALIGNED_OL_COMP.tif:PID20170127_Slice71htt_T7_168-0_D4_0_Confocal-GFP_0.0_0_5.0_	17	13
PID20170120_Slice71htt_T0_0-0_D4_0_Confocal-GFP_BGs_MN_ALIGNED_OL_COMP.tif:PID20170201_Slice71htt_T12_288-0_D4_0_Confocal-GFP_0.0_0_5.0	17	13
PID20170120_Slice71htt_T0_0-0_D4_0_Confocal-GFP_BGs_MN_ALIGNED_OL_COMP.tif:PID20170201_Slice71htt_T12_288-0_D4_0_Confocal-GFP_0.0_0_5.0	17	13
PID20170120_Slice71htt_T0_0-0_D4_0_Confocal-GFP_BGs_MN_ALIGNED_OL_COMP.tif:PID20170201_Slice71htt_T12_288-0_D4_0_Confocal-GFP_0.0_0_5.0	17	13
PID20170120_Slice71htt_T0_0-0_D4_0_Confocal-GFP_BGs_MN_ALIGNED_OL_COMP.tif:PID20170202_Slice71htt_T13_312-0_D4_0_Confocal-GFP_0.0_0_5.0	17	13
PID20170120_Slice71htt_T0_0-0_D4_0_Confocal-GFP_BGs_MN_ALIGNED_OL_COMP.tif:PID20170203_Slice71htt_T14_336-0_D4_0_Confocal-GFP_0.0_0_5.0	17	13
PID20170120_Slice71htt_T0_0-0_D5_0_Confocal-GFP_BGs_MN_ALIGNED_OL_COMP.tif:PID20170121_Slice71htt_T1_24-0_D5_0_Confocal-GFP_0.0_0_5.0_Z	17	13
PID20170120_Slice71htt_T0_0-0_D5_0_Confocal-GFP_BGs_MN_ALIGNED_OL_COMP.tif:PID20170125_Slice71htt_T5_120-0_D5_0_Confocal-GFP_0.0_0_5.0_	17	13
PID20170120_Slice71htt_T0_0-0_D5_0_Confocal-GFP_BGs_MN_ALIGNED_OL_COMP.tif:PID20170125_Slice71htt_T5_120-0_D5_0_Confocal-GFP_0.0_0_5.0_	17	13
PID20170120_Slice71htt_T0_0-0_D5_0_Confocal-GFP_BGs_MN_ALIGNED_OL_COMP.tif:PID20170126_Slice71htt_T6_144-0_D5_0_Confocal-GFP_0.0_0_5.0_	17	13
PID20170120_Slice71htt_T0_0-0_D5_0_Confocal-GFP_BGs_MN_ALIGNED_OL_COMP.tif:PID20170127_Slice71htt_T7_168-0_D5_0_Confocal-GFP_0.0_0_5.0_	17	13
PID20170120_Slice71htt_T0_0-0_E3_0_Confocal-GFP_BGs_MN_ALIGNED_OL_COMP.tif:PID20170121_Slice71htt_T1_24-0_E3_0_Confocal-GFP_0.0_0_5.0_Z	17	13
PID20170120_Slice71htt_T0_0-0_E3_0_Confocal-GFP_BGs_MN_ALIGNED_OL_COMP.tif:PID20170125_Slice71htt_T5_120-0_E3_0_Confocal-GFP_0.0_0_5.0_	17	13
PID20170120_Slice71htt_T0_0-0_E3_0_Confocal-GFP_BGs_MN_ALIGNED_OL_COMP.tif:PID20170125_Slice71htt_T5_120-0_E3_0_Confocal-GFP_0.0_0_5.0_	17	13
PID20170120_Slice71htt_T0_0-0_E3_0_Confocal-GFP_BGs_MN_ALIGNED_OL_COMP.tif:PID20170126_Slice71htt_T6_144-0_E3_0_Confocal-GFP_0.0_0_5.0_	17	13
PID20170120_Slice71htt_T0_0-0_E3_0_Confocal-GFP_BGs_MN_ALIGNED_OL_COMP.tif:PID20170127_Slice71htt_T7_168-0_E3_0_Confocal-GFP_0.0_0_5.0_	17	13
PID20170120_Slice71htt_T0_0-0_E3_0_Confocal-GFP_BGs_MN_ALIGNED_OL_COMP.tif:PID20170127_Slice71htt_T7_168-0_E3_0_Confocal-GFP_0.0_0_5.0_	17	13
PID20170120_Slice71htt_T0_0-0_E3_0_Confocal-GFP_BGs_MN_ALIGNED_OL_COMP.tif:PID20170131_Slice71htt_T11_264-0_E3_0_Confocal-GFP_0.0_0_5.0	17	13
PID20170120_Slice71htt_T0_0-0_E3_0_Confocal-GFP_BGs_MN_ALIGNED_OL_COMP.tif:PID20170202_Slice71htt_T13_312-0_E3_0_Confocal-GFP_0.0_0_5.0	17	13
PID20170120_Slice71htt_T0_0-0_E4_0_Confocal-GFP_BGs_MN_ALIGNED_OL_COMP.tif:PID20170125_Slice71htt_T5_120-0_E4_0_Confocal-GFP_0.0_0_5.0_	17	13
PID20170120_Slice71htt_T0_0-0_E4_0_Confocal-GFP_BGs_MN_ALIGNED_OL_COMP.tif:PID20170125_Slice71htt_T5_120-0_E4_0_Confocal-GFP_0.0_0_5.0_	17	13
PID20170120_Slice71htt_T0_0-0_E4_0_Confocal-GFP_BGs_MN_ALIGNED_OL_COMP.tif:PID20170126_Slice71htt_T6_144-0_E4_0_Confocal-GFP_0.0_0_5.0_	17	13
PID20170120_Slice71htt_T0_0-0_E4_0_Confocal-GFP_BGs_MN_ALIGNED_OL_COMP.tif:PID20170127_Slice71htt_T7_168-0_E4_0_Confocal-GFP_0.0_0_5.0_	17	13
PID20170120_Slice71htt_T0_0-0_E4_0_Confocal-GFP_BGs_MN_ALIGNED_OL_COMP.tif:PID20170127_Slice71htt_T7_168-0_E4_0_Confocal-GFP_0.0_0_5.0_	17	13
PID20170120_Slice71htt_T0_0-0_E4_0_Confocal-GFP_BGs_MN_ALIGNED_OL_COMP.tif:PID20170202_Slice71htt_T13_312-0_E4_0_Confocal-GFP_0.0_0_5.0	17	13
PID20170120_Slice71htt_T0_0-0_E5_0_Confocal-GFP_BGs_MN_ALIGNED_OL_COMP.tif:PID20170121_Slice71htt_T1_24-0_E5_0_Confocal-GFP_0.0_0_5.0_Z	17	13
PID20170120_Slice71htt_T0_0-0_E5_0_Confocal-GFP_BGs_MN_ALIGNED_OL_COMP.tif:PID20170121_Slice71htt_T1_24-0_E5_0_Confocal-GFP_0.0_0_5.0_Z	17	13
PID20170120_Slice71htt_T0_0-0_E5_0_Confocal-GFP_BGs_MN_ALIGNED_OL_COMP.tif:PID20170127_Slice71htt_T7_168-0_E5_0_Confocal-GFP_0.0_0_5.0_	17	13
PID20170120_Slice71htt_T0_0-0_F3_0_Confocal-GFP_BGs_MN_ALIGNED_OL_COMP.tif:PID20170120_Slice71htt_T0_0-0_F3_0_Confocal-GFP_0.0_0_5.0_ZS	17	13
PID20170120_Slice71htt_T0_0-0_F3_0_Confocal-GFP_BGs_MN_ALIGNED_OL_COMP.tif:PID20170123_Slice71htt_T3_72-0_F3_0_Confocal-GFP_0.0_0_5.0_Z	17	13
PID20170120_Slice71htt_T0_0-0_F3_0_Confocal-GFP_BGs_MN_ALIGNED_OL_COMP.tif:PID20170123_Slice71htt_T3_72-0_F3_0_Confocal-GFP_0.0_0_5.0_Z	17	13
PID20170120_Slice71htt_T0_0-0_F3_0_Confocal-GFP_BGs_MN_ALIGNED_OL_COMP.tif:PID20170202_Slice71htt_T13_312-0_F3_0_Confocal-GFP_0.0_0_5.0	17	13
PID20170120_Slice71htt_T0_0-0_F4_0_Confocal-GFP_BGs_MN_ALIGNED_OL_COMP.tif:PID20170120_Slice71htt_T0_0-0_F4_0_Confocal-GFP_0.0_0_5.0_ZS	17	13
PID20170120_Slice71htt_T0_0-0_F4_0_Confocal-GFP_BGs_MN_ALIGNED_OL_COMP.tif:PID20170121_Slice71htt_T1_24-0_F4_0_Confocal-GFP_0.0_0_5.0_Z	17	13
PID20170120_Slice71htt_T0_0-0_F4_0_Confocal-GFP_BGs_MN_ALIGNED_OL_COMP.tif:PID20170121_Slice71htt_T1_24-0_F4_0_Confocal-GFP_0.0_0_5.0_Z	17	13
PID20170120_Slice71htt_T0_0-0_F4_0_Confocal-GFP_BGs_MN_ALIGNED_OL_COMP.tif:PID20170121_Slice71htt_T1_24-0_F4_0_Confocal-GFP_0.0_0_5.0_Z	17	13
PID20170120_Slice71htt_T0_0-0_F4_0_Confocal-GFP_BGs_MN_ALIGNED_OL_COMP.tif:PID20170121_Slice71htt_T1_24-0_F4_0_Confocal-GFP_0.0_0_5.0_Z	17	13
PID20170120_Slice71htt_T0_0-0_F4_0_Confocal-GFP_BGs_MN_ALIGNED_OL_COMP.tif:PID20170121_Slice71htt_T1_24-0_F4_0_Confocal-GFP_0.0_0_5.0_Z	17	13
PID20170120_Slice71htt_T0_0-0_F4_0_Confocal-GFP_BGs_MN_ALIGNED_OL_COMP.tif:PID20170125_Slice71htt_T5_120-0_F4_0_Confocal-GFP_0.0_0_5.0_	17	13
PID20170120_Slice71htt_T0_0-0_F4_0_Confocal-GFP_BGs_MN_ALIGNED_OL_COMP.tif:PID20170126_Slice71htt_T6_144-0_F4_0_Confocal-GFP_0.0_0_5.0_	17	13
PID20170120_Slice71htt_T0_0-0_F4_0_Confocal-GFP_BGs_MN_ALIGNED_OL_COMP.tif:PID20170127_Slice71htt_T7_168-0_F4_0_Confocal-GFP_0.0_0_5.0_	17	13
PID20170120_Slice71htt_T0_0-0_F4_0_Confocal-GFP_BGs_MN_ALIGNED_OL_COMP.tif:PID20170202_Slice71htt_T13_312-0_F4_0_Confocal-GFP_0.0_0_5.0	17	13
PID20170120_Slice71htt_T0_0-0_F4_0_Confocal-GFP_BGs_MN_ALIGNED_OL_COMP.tif:PID20170203_Slice71htt_T14_336-0_F4_0_Confocal-GFP_0.0_0_5.0	17	13
PID20170120_Slice71htt_T0_0-0_F5_0_Confocal-GFP_BGs_MN_ALIGNED_OL_COMP.tif:PID20170121_Slice71htt_T1_24-0_F5_0_Confocal-GFP_0.0_0_5.0_Z	17	13
PID20170120_Slice71htt_T0_0-0_F5_0_Confocal-GFP_BGs_MN_ALIGNED_OL_COMP.tif:PID20170121_Slice71htt_T1_24-0_F5_0_Confocal-GFP_0.0_0_5.0_Z	17	13
PID20170120_Slice71htt_T0_0-0_F5_0_Confocal-GFP_BGs_MN_ALIGNED_OL_COMP.tif:PID20170127_Slice71htt_T7_168-0_F5_0_Confocal-GFP_0.0_0_5.0_	17	13
PID20170120_Slice71htt_T0_0-0_F5_0_Confocal-GFP_BGs_MN_ALIGNED_OL_COMP.tif:PID20170127_Slice71htt_T7_168-0_F5_0_Confocal-GFP_0.0_0_5.0_	17	13
PID20170120_Slice71htt_T0_0-0_F5_0_Confocal-GFP_BGs_MN_ALIGNED_OL_COMP.tif:PID20170202_Slice71htt_T13_312-0_F5_0_Confocal-GFP_0.0_0_5.0	17	13
PID20170120_Slice71htt_T0_0-0_F5_0_Confocal-GFP_BGs_MN_ALIGNED_OL_COMP.tif:PID20170202_Slice71htt_T13_312-0_F5_0_Confocal-GFP_0.0_0_5.0	17	13
PID20170120_Slice71htt_T0_0-0_C3_0_Confocal-GFP_BGs_MN_ALIGNED_OL_COMP.tif:PID20170120_Slice71htt_T0_0-0_C3_0_Confocal-GFP_0.0_0_5.0_ZS	17	14
PID20170120_Slice71htt_T0_0-0_C3_0_Confocal-GFP_BGs_MN_ALIGNED_OL_COMP.tif:PID20170125_Slice71htt_T5_120-0_C3_0_Confocal-GFP_0.0_0_5.0_	17	14
PID20170120_Slice71htt_T0_0-0_C3_0_Confocal-GFP_BGs_MN_ALIGNED_OL_COMP.tif:PID20170201_Slice71htt_T12_288-0_C3_0_Confocal-GFP_0.0_0_5.0	17	14
PID20170120_Slice71htt_T0_0-0_C4_0_Confocal-GFP_BGs_MN_ALIGNED_OL_COMP.tif:PID20170125_Slice71htt_T5_120-0_C4_0_Confocal-GFP_0.0_0_5.0_	17	14
PID20170120_Slice71htt_T0_0-0_C4_0_Confocal-GFP_BGs_MN_ALIGNED_OL_COMP.tif:PID20170127_Slice71htt_T7_168-0_C4_0_Confocal-GFP_0.0_0_5.0_	17	14
PID20170120_Slice71htt_T0_0-0_C4_0_Confocal-GFP_BGs_MN_ALIGNED_OL_COMP.tif:PID20170131_Slice71htt_T11_264-0_C4_0_Confocal-GFP_0.0_0_5.0	17	14
PID20170120_Slice71htt_T0_0-0_C4_0_Confocal-GFP_BGs_MN_ALIGNED_OL_COMP.tif:PID20170131_Slice71htt_T11_264-0_C4_0_Confocal-GFP_0.0_0_5.0	17	14
PID20170120_Slice71htt_T0_0-0_C4_0_Confocal-GFP_BGs_MN_ALIGNED_OL_COMP.tif:PID20170201_Slice71htt_T12_288-0_C4_0_Confocal-GFP_0.0_0_5.0	17	14
PID20170120_Slice71htt_T0_0-0_C4_0_Confocal-GFP_BGs_MN_ALIGNED_OL_COMP.tif:PID20170202_Slice71htt_T13_312-0_C4_0_Confocal-GFP_0.0_0_5.0	17	14
PID20170120_Slice71htt_T0_0-0_C5_0_Confocal-GFP_BGs_MN_ALIGNED_OL_COMP.tif:PID20170120_Slice71htt_T0_0-0_C5_0_Confocal-GFP_0.0_0_5.0_ZS	17	14
PID20170120_Slice71htt_T0_0-0_D3_0_Confocal-GFP_BGs_MN_ALIGNED_OL_COMP.tif:PID20170120_Slice71htt_T0_0-0_D3_0_Confocal-GFP_0.0_0_5.0_ZS	17	14
PID20170120_Slice71htt_T0_0-0_D3_0_Confocal-GFP_BGs_MN_ALIGNED_OL_COMP.tif:PID20170120_Slice71htt_T0_0-0_D3_0_Confocal-GFP_0.0_0_5.0_ZS	17	14
PID20170120_Slice71htt_T0_0-0_D3_0_Confocal-GFP_BGs_MN_ALIGNED_OL_COMP.tif:PID20170121_Slice71htt_T1_24-0_D3_0_Confocal-GFP_0.0_0_5.0_Z	17	14
PID20170120_Slice71htt_T0_0-0_D3_0_Confocal-GFP_BGs_MN_ALIGNED_OL_COMP.tif:PID20170122_Slice71htt_T2_48-0_D3_0_Confocal-GFP_0.0_0_5.0_Z	17	14
PID20170120_Slice71htt_T0_0-0_D3_0_Confocal-GFP_BGs_MN_ALIGNED_OL_COMP.tif:PID20170125_Slice71htt_T5_120-0_D3_0_Confocal-GFP_0.0_0_5.0_	17	14
PID20170120_Slice71htt_T0_0-0_D3_0_Confocal-GFP_BGs_MN_ALIGNED_OL_COMP.tif:PID20170127_Slice71htt_T7_168-0_D3_0_Confocal-GFP_0.0_0_5.0_	17	14
PID20170120_Slice71htt_T0_0-0_D3_0_Confocal-GFP_BGs_MN_ALIGNED_OL_COMP.tif:PID20170127_Slice71htt_T7_168-0_D3_0_Confocal-GFP_0.0_0_5.0_	17	14
PID20170120_Slice71htt_T0_0-0_D3_0_Confocal-GFP_BGs_MN_ALIGNED_OL_COMP.tif:PID20170127_Slice71htt_T7_168-0_D3_0_Confocal-GFP_0.0_0_5.0_	17	14
PID20170120_Slice71htt_T0_0-0_D3_0_Confocal-GFP_BGs_MN_ALIGNED_OL_COMP.tif:PID20170203_Slice71htt_T14_336-0_D3_0_Confocal-GFP_0.0_0_5.0	17	14
PID20170120_Slice71htt_T0_0-0_D4_0_Confocal-GFP_BGs_MN_ALIGNED_OL_COMP.tif:PID20170120_Slice71htt_T0_0-0_D4_0_Confocal-GFP_0.0_0_5.0_ZS	17	14
PID20170120_Slice71htt_T0_0-0_D4_0_Confocal-GFP_BGs_MN_ALIGNED_OL_COMP.tif:PID20170120_Slice71htt_T0_0-0_D4_0_Confocal-GFP_0.0_0_5.0_ZS	17	14
PID20170120_Slice71htt_T0_0-0_D4_0_Confocal-GFP_BGs_MN_ALIGNED_OL_COMP.tif:PID20170125_Slice71htt_T5_120-0_D4_0_Confocal-GFP_0.0_0_5.0_	17	14
PID20170120_Slice71htt_T0_0-0_D4_0_Confocal-GFP_BGs_MN_ALIGNED_OL_COMP.tif:PID20170127_Slice71htt_T7_168-0_D4_0_Confocal-GFP_0.0_0_5.0_	17	14
PID20170120_Slice71htt_T0_0-0_D4_0_Confocal-GFP_BGs_MN_ALIGNED_OL_COMP.tif:PID20170131_Slice71htt_T11_264-0_D4_0_Confocal-GFP_0.0_0_5.0	17	14
PID20170120_Slice71htt_T0_0-0_D4_0_Confocal-GFP_BGs_MN_ALIGNED_OL_COMP.tif:PID20170203_Slice71htt_T14_336-0_D4_0_Confocal-GFP_0.0_0_5.0	17	14
PID20170120_Slice71htt_T0_0-0_D4_0_Confocal-GFP_BGs_MN_ALIGNED_OL_COMP.tif:PID20170203_Slice71htt_T14_336-0_D4_0_Confocal-GFP_0.0_0_5.0	17	14
PID20170120_Slice71htt_T0_0-0_D5_0_Confocal-GFP_BGs_MN_ALIGNED_OL_COMP.tif:PID20170121_Slice71htt_T1_24-0_D5_0_Confocal-GFP_0.0_0_5.0_Z	17	14
PID20170120_Slice71htt_T0_0-0_D5_0_Confocal-GFP_BGs_MN_ALIGNED_OL_COMP.tif:PID20170125_Slice71htt_T5_120-0_D5_0_Confocal-GFP_0.0_0_5.0_	17	14
PID20170120_Slice71htt_T0_0-0_D5_0_Confocal-GFP_BGs_MN_ALIGNED_OL_COMP.tif:PID20170125_Slice71htt_T5_120-0_D5_0_Confocal-GFP_0.0_0_5.0_	17	14
PID20170120_Slice71htt_T0_0-0_D5_0_Confocal-GFP_BGs_MN_ALIGNED_OL_COMP.tif:PID20170126_Slice71htt_T6_144-0_D5_0_Confocal-GFP_0.0_0_5.0_	17	14
PID20170120_Slice71htt_T0_0-0_D5_0_Confocal-GFP_BGs_MN_ALIGNED_OL_COMP.tif:PID20170126_Slice71htt_T6_144-0_D5_0_Confocal-GFP_0.0_0_5.0_	17	14
PID20170120_Slice71htt_T0_0-0_D5_0_Confocal-GFP_BGs_MN_ALIGNED_OL_COMP.tif:PID20170203_Slice71htt_T14_336-0_D5_0_Confocal-GFP_0.0_0_5.0	17	14
PID20170120_Slice71htt_T0_0-0_E3_0_Confocal-GFP_BGs_MN_ALIGNED_OL_COMP.tif:PID20170123_Slice71htt_T3_72-0_E3_0_Confocal-GFP_0.0_0_5.0_Z	17	14
PID20170120_Slice71htt_T0_0-0_E3_0_Confocal-GFP_BGs_MN_ALIGNED_OL_COMP.tif:PID20170125_Slice71htt_T5_120-0_E3_0_Confocal-GFP_0.0_0_5.0_	17	14
PID20170120_Slice71htt_T0_0-0_E3_0_Confocal-GFP_BGs_MN_ALIGNED_OL_COMP.tif:PID20170125_Slice71htt_T5_120-0_E3_0_Confocal-GFP_0.0_0_5.0_	17	14
PID20170120_Slice71htt_T0_0-0_E3_0_Confocal-GFP_BGs_MN_ALIGNED_OL_COMP.tif:PID20170127_Slice71htt_T7_168-0_E3_0_Confocal-GFP_0.0_0_5.0_	17	14
PID20170120_Slice71htt_T0_0-0_E3_0_Confocal-GFP_BGs_MN_ALIGNED_OL_COMP.tif:PID20170131_Slice71htt_T11_264-0_E3_0_Confocal-GFP_0.0_0_5.0	17	14
PID20170120_Slice71htt_T0_0-0_E4_0_Confocal-GFP_BGs_MN_ALIGNED_OL_COMP.tif:PID20170121_Slice71htt_T1_24-0_E4_0_Confocal-GFP_0.0_0_5.0_Z	17	14
PID20170120_Slice71htt_T0_0-0_E4_0_Confocal-GFP_BGs_MN_ALIGNED_OL_COMP.tif:PID20170121_Slice71htt_T1_24-0_E4_0_Confocal-GFP_0.0_0_5.0_Z	17	14
PID20170120_Slice71htt_T0_0-0_E4_0_Confocal-GFP_BGs_MN_ALIGNED_OL_COMP.tif:PID20170121_Slice71htt_T1_24-0_E4_0_Confocal-GFP_0.0_0_5.0_Z	17	14
PID20170120_Slice71htt_T0_0-0_E4_0_Confocal-GFP_BGs_MN_ALIGNED_OL_COMP.tif:PID20170125_Slice71htt_T5_120-0_E4_0_Confocal-GFP_0.0_0_5.0_	17	14
PID20170120_Slice71htt_T0_0-0_E4_0_Confocal-GFP_BGs_MN_ALIGNED_OL_COMP.tif:PID20170126_Slice71htt_T6_144-0_E4_0_Confocal-GFP_0.0_0_5.0_	17	14
PID20170120_Slice71htt_T0_0-0_E4_0_Confocal-GFP_BGs_MN_ALIGNED_OL_COMP.tif:PID20170131_Slice71htt_T11_264-0_E4_0_Confocal-GFP_0.0_0_5.0	17	14
PID20170120_Slice71htt_T0_0-0_E4_0_Confocal-GFP_BGs_MN_ALIGNED_OL_COMP.tif:PID20170131_Slice71htt_T11_264-0_E4_0_Confocal-GFP_0.0_0_5.0	17	14
PID20170120_Slice71htt_T0_0-0_E4_0_Confocal-GFP_BGs_MN_ALIGNED_OL_COMP.tif:PID20170201_Slice71htt_T12_288-0_E4_0_Confocal-GFP_0.0_0_5.0	17	14
PID20170120_Slice71htt_T0_0-0_E4_0_Confocal-GFP_BGs_MN_ALIGNED_OL_COMP.tif:PID20170201_Slice71htt_T12_288-0_E4_0_Confocal-GFP_0.0_0_5.0	17	14
PID20170120_Slice71htt_T0_0-0_E5_0_Confocal-GFP_BGs_MN_ALIGNED_OL_COMP.tif:PID20170120_Slice71htt_T0_0-0_E5_0_Confocal-GFP_0.0_0_5.0_ZS	17	14
PID20170120_Slice71htt_T0_0-0_E5_0_Confocal-GFP_BGs_MN_ALIGNED_OL_COMP.tif:PID20170125_Slice71htt_T5_120-0_E5_0_Confocal-GFP_0.0_0_5.0_	17	14
PID20170120_Slice71htt_T0_0-0_E5_0_Confocal-GFP_BGs_MN_ALIGNED_OL_COMP.tif:PID20170125_Slice71htt_T5_120-0_E5_0_Confocal-GFP_0.0_0_5.0_	17	14
PID20170120_Slice71htt_T0_0-0_F3_0_Confocal-GFP_BGs_MN_ALIGNED_OL_COMP.tif:PID20170120_Slice71htt_T0_0-0_F3_0_Confocal-GFP_0.0_0_5.0_ZS	17	14
PID20170120_Slice71htt_T0_0-0_F3_0_Confocal-GFP_BGs_MN_ALIGNED_OL_COMP.tif:PID20170120_Slice71htt_T0_0-0_F3_0_Confocal-GFP_0.0_0_5.0_ZS	17	14
PID20170120_Slice71htt_T0_0-0_F3_0_Confocal-GFP_BGs_MN_ALIGNED_OL_COMP.tif:PID20170121_Slice71htt_T1_24-0_F3_0_Confocal-GFP_0.0_0_5.0_Z	17	14
PID20170120_Slice71htt_T0_0-0_F3_0_Confocal-GFP_BGs_MN_ALIGNED_OL_COMP.tif:PID20170125_Slice71htt_T5_120-0_F3_0_Confocal-GFP_0.0_0_5.0_	17	14
PID20170120_Slice71htt_T0_0-0_F3_0_Confocal-GFP_BGs_MN_ALIGNED_OL_COMP.tif:PID20170129_Slice71htt_T9_216-0_F3_0_Confocal-GFP_0.0_0_5.0_	17	14
PID20170120_Slice71htt_T0_0-0_F3_0_Confocal-GFP_BGs_MN_ALIGNED_OL_COMP.tif:PID20170129_Slice71htt_T9_216-0_F3_0_Confocal-GFP_0.0_0_5.0_	17	14
PID20170120_Slice71htt_T0_0-0_F4_0_Confocal-GFP_BGs_MN_ALIGNED_OL_COMP.tif:PID20170120_Slice71htt_T0_0-0_F4_0_Confocal-GFP_0.0_0_5.0_ZS	17	14
PID20170120_Slice71htt_T0_0-0_F4_0_Confocal-GFP_BGs_MN_ALIGNED_OL_COMP.tif:PID20170120_Slice71htt_T0_0-0_F4_0_Confocal-GFP_0.0_0_5.0_ZS	17	14
PID20170120_Slice71htt_T0_0-0_F4_0_Confocal-GFP_BGs_MN_ALIGNED_OL_COMP.tif:PID20170120_Slice71htt_T0_0-0_F4_0_Confocal-GFP_0.0_0_5.0_ZS	17	14
PID20170120_Slice71htt_T0_0-0_F4_0_Confocal-GFP_BGs_MN_ALIGNED_OL_COMP.tif:PID20170125_Slice71htt_T5_120-0_F4_0_Confocal-GFP_0.0_0_5.0_	17	14
PID20170120_Slice71htt_T0_0-0_F4_0_Confocal-GFP_BGs_MN_ALIGNED_OL_COMP.tif:PID20170127_Slice71htt_T7_168-0_F4_0_Confocal-GFP_0.0_0_5.0_	17	14
PID20170120_Slice71htt_T0_0-0_F5_0_Confocal-GFP_BGs_MN_ALIGNED_OL_COMP.tif:PID20170121_Slice71htt_T1_24-0_F5_0_Confocal-GFP_0.0_0_5.0_Z	17	14
PID20170120_Slice71htt_T0_0-0_F5_0_Confocal-GFP_BGs_MN_ALIGNED_OL_COMP.tif:PID20170126_Slice71htt_T6_144-0_F5_0_Confocal-GFP_0.0_0_5.0_	17	14
PID20170120_Slice71htt_T0_0-0_F5_0_Confocal-GFP_BGs_MN_ALIGNED_OL_COMP.tif:PID20170201_Slice71htt_T12_288-0_F5_0_Confocal-GFP_0.0_0_5.0	17	14
PID20170120_Slice71htt_T0_0-0_C3_0_Confocal-GFP_BGs_MN_ALIGNED_OL_COMP.tif:PID20170121_Slice71htt_T1_24-0_C3_0_Confocal-GFP_0.0_0_5.0_Z	17	15
PID20170120_Slice71htt_T0_0-0_C3_0_Confocal-GFP_BGs_MN_ALIGNED_OL_COMP.tif:PID20170122_Slice71htt_T2_48-0_C3_0_Confocal-GFP_0.0_0_5.0_Z	17	15
PID20170120_Slice71htt_T0_0-0_C3_0_Confocal-GFP_BGs_MN_ALIGNED_OL_COMP.tif:PID20170201_Slice71htt_T12_288-0_C3_0_Confocal-GFP_0.0_0_5.0	17	15
PID20170120_Slice71htt_T0_0-0_C3_0_Confocal-GFP_BGs_MN_ALIGNED_OL_COMP.tif:PID20170202_Slice71htt_T13_312-0_C3_0_Confocal-GFP_0.0_0_5.0	17	15
PID20170120_Slice71htt_T0_0-0_C4_0_Confocal-GFP_BGs_MN_ALIGNED_OL_COMP.tif:PID20170120_Slice71htt_T0_0-0_C4_0_Confocal-GFP_0.0_0_5.0_ZS	17	15
PID20170120_Slice71htt_T0_0-0_C4_0_Confocal-GFP_BGs_MN_ALIGNED_OL_COMP.tif:PID20170120_Slice71htt_T0_0-0_C4_0_Confocal-GFP_0.0_0_5.0_ZS	17	15
PID20170120_Slice71htt_T0_0-0_C4_0_Confocal-GFP_BGs_MN_ALIGNED_OL_COMP.tif:PID20170121_Slice71htt_T1_24-0_C4_0_Confocal-GFP_0.0_0_5.0_Z	17	15
PID20170120_Slice71htt_T0_0-0_C4_0_Confocal-GFP_BGs_MN_ALIGNED_OL_COMP.tif:PID20170126_Slice71htt_T6_144-0_C4_0_Confocal-GFP_0.0_0_5.0_	17	15
PID20170120_Slice71htt_T0_0-0_C5_0_Confocal-GFP_BGs_MN_ALIGNED_OL_COMP.tif:PID20170121_Slice71htt_T1_24-0_C5_0_Confocal-GFP_0.0_0_5.0_Z	17	15
PID20170120_Slice71htt_T0_0-0_C5_0_Confocal-GFP_BGs_MN_ALIGNED_OL_COMP.tif:PID20170122_Slice71htt_T2_48-0_C5_0_Confocal-GFP_0.0_0_5.0_Z	17	15
PID20170120_Slice71htt_T0_0-0_C5_0_Confocal-GFP_BGs_MN_ALIGNED_OL_COMP.tif:PID20170126_Slice71htt_T6_144-0_C5_0_Confocal-GFP_0.0_0_5.0_	17	15
PID20170120_Slice71htt_T0_0-0_C5_0_Confocal-GFP_BGs_MN_ALIGNED_OL_COMP.tif:PID20170127_Slice71htt_T7_168-0_C5_0_Confocal-GFP_0.0_0_5.0_	17	15
PID20170120_Slice71htt_T0_0-0_C5_0_Confocal-GFP_BGs_MN_ALIGNED_OL_COMP.tif:PID20170131_Slice71htt_T11_264-0_C5_0_Confocal-GFP_0.0_0_5.0	17	15
PID20170120_Slice71htt_T0_0-0_C5_0_Confocal-GFP_BGs_MN_ALIGNED_OL_COMP.tif:PID20170201_Slice71htt_T12_288-0_C5_0_Confocal-GFP_0.0_0_5.0	17	15
PID20170120_Slice71htt_T0_0-0_C5_0_Confocal-GFP_BGs_MN_ALIGNED_OL_COMP.tif:PID20170203_Slice71htt_T14_336-0_C5_0_Confocal-GFP_0.0_0_5.0	17	15
PID20170120_Slice71htt_T0_0-0_D3_0_Confocal-GFP_BGs_MN_ALIGNED_OL_COMP.tif:PID20170122_Slice71htt_T2_48-0_D3_0_Confocal-GFP_0.0_0_5.0_Z	17	15
PID20170120_Slice71htt_T0_0-0_D3_0_Confocal-GFP_BGs_MN_ALIGNED_OL_COMP.tif:PID20170125_Slice71htt_T5_120-0_D3_0_Confocal-GFP_0.0_0_5.0_	17	15
PID20170120_Slice71htt_T0_0-0_D3_0_Confocal-GFP_BGs_MN_ALIGNED_OL_COMP.tif:PID20170126_Slice71htt_T6_144-0_D3_0_Confocal-GFP_0.0_0_5.0_	17	15
PID20170120_Slice71htt_T0_0-0_D4_0_Confocal-GFP_BGs_MN_ALIGNED_OL_COMP.tif:PID20170120_Slice71htt_T0_0-0_D4_0_Confocal-GFP_0.0_0_5.0_ZS	17	15
PID20170120_Slice71htt_T0_0-0_D4_0_Confocal-GFP_BGs_MN_ALIGNED_OL_COMP.tif:PID20170121_Slice71htt_T1_24-0_D4_0_Confocal-GFP_0.0_0_5.0_Z	17	15
PID20170120_Slice71htt_T0_0-0_D4_0_Confocal-GFP_BGs_MN_ALIGNED_OL_COMP.tif:PID20170121_Slice71htt_T1_24-0_D4_0_Confocal-GFP_0.0_0_5.0_Z	17	15
PID20170120_Slice71htt_T0_0-0_D4_0_Confocal-GFP_BGs_MN_ALIGNED_OL_COMP.tif:PID20170126_Slice71htt_T6_144-0_D4_0_Confocal-GFP_0.0_0_5.0_	17	15
PID20170120_Slice71htt_T0_0-0_D4_0_Confocal-GFP_BGs_MN_ALIGNED_OL_COMP.tif:PID20170126_Slice71htt_T6_144-0_D4_0_Confocal-GFP_0.0_0_5.0_	17	15
PID20170120_Slice71htt_T0_0-0_D4_0_Confocal-GFP_BGs_MN_ALIGNED_OL_COMP.tif:PID20170127_Slice71htt_T7_168-0_D4_0_Confocal-GFP_0.0_0_5.0_	17	15
PID20170120_Slice71htt_T0_0-0_D4_0_Confocal-GFP_BGs_MN_ALIGNED_OL_COMP.tif:PID20170127_Slice71htt_T7_168-0_D4_0_Confocal-GFP_0.0_0_5.0_	17	15
PID20170120_Slice71htt_T0_0-0_D4_0_Confocal-GFP_BGs_MN_ALIGNED_OL_COMP.tif:PID20170201_Slice71htt_T12_288-0_D4_0_Confocal-GFP_0.0_0_5.0	17	15
PID20170120_Slice71htt_T0_0-0_D4_0_Confocal-GFP_BGs_MN_ALIGNED_OL_COMP.tif:PID20170201_Slice71htt_T12_288-0_D4_0_Confocal-GFP_0.0_0_5.0	17	15
PID20170120_Slice71htt_T0_0-0_D5_0_Confocal-GFP_BGs_MN_ALIGNED_OL_COMP.tif:PID20170121_Slice71htt_T1_24-0_D5_0_Confocal-GFP_0.0_0_5.0_Z	17	15
PID20170120_Slice71htt_T0_0-0_D5_0_Confocal-GFP_BGs_MN_ALIGNED_OL_COMP.tif:PID20170121_Slice71htt_T1_24-0_D5_0_Confocal-GFP_0.0_0_5.0_Z	17	15
PID20170120_Slice71htt_T0_0-0_D5_0_Confocal-GFP_BGs_MN_ALIGNED_OL_COMP.tif:PID20170127_Slice71htt_T7_168-0_D5_0_Confocal-GFP_0.0_0_5.0_	17	15
PID20170120_Slice71htt_T0_0-0_D5_0_Confocal-GFP_BGs_MN_ALIGNED_OL_COMP.tif:PID20170202_Slice71htt_T13_312-0_D5_0_Confocal-GFP_0.0_0_5.0	17	15
PID20170120_Slice71htt_T0_0-0_E3_0_Confocal-GFP_BGs_MN_ALIGNED_OL_COMP.tif:PID20170120_Slice71htt_T0_0-0_E3_0_Confocal-GFP_0.0_0_5.0_ZS	17	15
PID20170120_Slice71htt_T0_0-0_E3_0_Confocal-GFP_BGs_MN_ALIGNED_OL_COMP.tif:PID20170121_Slice71htt_T1_24-0_E3_0_Confocal-GFP_0.0_0_5.0_Z	17	15
PID20170120_Slice71htt_T0_0-0_E3_0_Confocal-GFP_BGs_MN_ALIGNED_OL_COMP.tif:PID20170127_Slice71htt_T7_168-0_E3_0_Confocal-GFP_0.0_0_5.0_	17	15
PID20170120_Slice71htt_T0_0-0_E3_0_Confocal-GFP_BGs_MN_ALIGNED_OL_COMP.tif:PID20170129_Slice71htt_T9_216-0_E3_0_Confocal-GFP_0.0_0_5.0_	17	15
PID20170120_Slice71htt_T0_0-0_E4_0_Confocal-GFP_BGs_MN_ALIGNED_OL_COMP.tif:PID20170120_Slice71htt_T0_0-0_E4_0_Confocal-GFP_0.0_0_5.0_ZS	17	15
PID20170120_Slice71htt_T0_0-0_E4_0_Confocal-GFP_BGs_MN_ALIGNED_OL_COMP.tif:PID20170121_Slice71htt_T1_24-0_E4_0_Confocal-GFP_0.0_0_5.0_Z	17	15
PID20170120_Slice71htt_T0_0-0_E4_0_Confocal-GFP_BGs_MN_ALIGNED_OL_COMP.tif:PID20170125_Slice71htt_T5_120-0_E4_0_Confocal-GFP_0.0_0_5.0_	17	15
PID20170120_Slice71htt_T0_0-0_E4_0_Confocal-GFP_BGs_MN_ALIGNED_OL_COMP.tif:PID20170125_Slice71htt_T5_120-0_E4_0_Confocal-GFP_0.0_0_5.0_	17	15
PID20170120_Slice71htt_T0_0-0_E4_0_Confocal-GFP_BGs_MN_ALIGNED_OL_COMP.tif:PID20170125_Slice71htt_T5_120-0_E4_0_Confocal-GFP_0.0_0_5.0_	17	15
PID20170120_Slice71htt_T0_0-0_E4_0_Confocal-GFP_BGs_MN_ALIGNED_OL_COMP.tif:PID20170126_Slice71htt_T6_144-0_E4_0_Confocal-GFP_0.0_0_5.0_	17	15
PID20170120_Slice71htt_T0_0-0_E4_0_Confocal-GFP_BGs_MN_ALIGNED_OL_COMP.tif:PID20170127_Slice71htt_T7_168-0_E4_0_Confocal-GFP_0.0_0_5.0_	17	15
PID20170120_Slice71htt_T0_0-0_E4_0_Confocal-GFP_BGs_MN_ALIGNED_OL_COMP.tif:PID20170127_Slice71htt_T7_168-0_E4_0_Confocal-GFP_0.0_0_5.0_	17	15
PID20170120_Slice71htt_T0_0-0_E4_0_Confocal-GFP_BGs_MN_ALIGNED_OL_COMP.tif:PID20170129_Slice71htt_T9_216-0_E4_0_Confocal-GFP_0.0_0_5.0_	17	15
PID20170120_Slice71htt_T0_0-0_E4_0_Confocal-GFP_BGs_MN_ALIGNED_OL_COMP.tif:PID20170129_Slice71htt_T9_216-0_E4_0_Confocal-GFP_0.0_0_5.0_	17	15
PID20170120_Slice71htt_T0_0-0_E4_0_Confocal-GFP_BGs_MN_ALIGNED_OL_COMP.tif:PID20170201_Slice71htt_T12_288-0_E4_0_Confocal-GFP_0.0_0_5.0	17	15
PID20170120_Slice71htt_T0_0-0_E4_0_Confocal-GFP_BGs_MN_ALIGNED_OL_COMP.tif:PID20170201_Slice71htt_T12_288-0_E4_0_Confocal-GFP_0.0_0_5.0	17	15
PID20170120_Slice71htt_T0_0-0_E5_0_Confocal-GFP_BGs_MN_ALIGNED_OL_COMP.tif:PID20170120_Slice71htt_T0_0-0_E5_0_Confocal-GFP_0.0_0_5.0_ZS	17	15
PID20170120_Slice71htt_T0_0-0_F3_0_Confocal-GFP_BGs_MN_ALIGNED_OL_COMP.tif:PID20170121_Slice71htt_T1_24-0_F3_0_Confocal-GFP_0.0_0_5.0_Z	17	15
PID20170120_Slice71htt_T0_0-0_F3_0_Confocal-GFP_BGs_MN_ALIGNED_OL_COMP.tif:PID20170125_Slice71htt_T5_120-0_F3_0_Confocal-GFP_0.0_0_5.0_	17	15
PID20170120_Slice71htt_T0_0-0_F3_0_Confocal-GFP_BGs_MN_ALIGNED_OL_COMP.tif:PID20170126_Slice71htt_T6_144-0_F3_0_Confocal-GFP_0.0_0_5.0_	17	15
PID20170120_Slice71htt_T0_0-0_F3_0_Confocal-GFP_BGs_MN_ALIGNED_OL_COMP.tif:PID20170127_Slice71htt_T7_168-0_F3_0_Confocal-GFP_0.0_0_5.0_	17	15
PID20170120_Slice71htt_T0_0-0_F3_0_Confocal-GFP_BGs_MN_ALIGNED_OL_COMP.tif:PID20170127_Slice71htt_T7_168-0_F3_0_Confocal-GFP_0.0_0_5.0_	17	15
PID20170120_Slice71htt_T0_0-0_F3_0_Confocal-GFP_BGs_MN_ALIGNED_OL_COMP.tif:PID20170129_Slice71htt_T9_216-0_F3_0_Confocal-GFP_0.0_0_5.0_	17	15
PID20170120_Slice71htt_T0_0-0_F3_0_Confocal-GFP_BGs_MN_ALIGNED_OL_COMP.tif:PID20170131_Slice71htt_T11_264-0_F3_0_Confocal-GFP_0.0_0_5.0	17	15
PID20170120_Slice71htt_T0_0-0_F4_0_Confocal-GFP_BGs_MN_ALIGNED_OL_COMP.tif:PID20170121_Slice71htt_T1_24-0_F4_0_Confocal-GFP_0.0_0_5.0_Z	17	15
PID20170120_Slice71htt_T0_0-0_F4_0_Confocal-GFP_BGs_MN_ALIGNED_OL_COMP.tif:PID20170125_Slice71htt_T5_120-0_F4_0_Confocal-GFP_0.0_0_5.0_	17	15
PID20170120_Slice71htt_T0_0-0_F4_0_Confocal-GFP_BGs_MN_ALIGNED_OL_COMP.tif:PID20170126_Slice71htt_T6_144-0_F4_0_Confocal-GFP_0.0_0_5.0_	17	15
PID20170120_Slice71htt_T0_0-0_F4_0_Confocal-GFP_BGs_MN_ALIGNED_OL_COMP.tif:PID20170127_Slice71htt_T7_168-0_F4_0_Confocal-GFP_0.0_0_5.0_	17	15
PID20170120_Slice71htt_T0_0-0_F4_0_Confocal-GFP_BGs_MN_ALIGNED_OL_COMP.tif:PID20170131_Slice71htt_T11_264-0_F4_0_Confocal-GFP_0.0_0_5.0	17	15
PID20170120_Slice71htt_T0_0-0_F5_0_Confocal-GFP_BGs_MN_ALIGNED_OL_COMP.tif:PID20170120_Slice71htt_T0_0-0_F5_0_Confocal-GFP_0.0_0_5.0_ZS	17	15
PID20170120_Slice71htt_T0_0-0_F5_0_Confocal-GFP_BGs_MN_ALIGNED_OL_COMP.tif:PID20170125_Slice71htt_T5_120-0_F5_0_Confocal-GFP_0.0_0_5.0_	17	15
PID20170120_Slice71htt_T0_0-0_F5_0_Confocal-GFP_BGs_MN_ALIGNED_OL_COMP.tif:PID20170129_Slice71htt_T9_216-0_F5_0_Confocal-GFP_0.0_0_5.0_	17	15
PID20170120_Slice71htt_T0_0-0_C3_0_Confocal-GFP_BGs_MN_ALIGNED_OL_COMP.tif:PID20170121_Slice71htt_T1_24-0_C3_0_Confocal-GFP_0.0_0_5.0_Z	17	16
PID20170120_Slice71htt_T0_0-0_C3_0_Confocal-GFP_BGs_MN_ALIGNED_OL_COMP.tif:PID20170203_Slice71htt_T14_336-0_C3_0_Confocal-GFP_0.0_0_5.0	17	16
PID20170120_Slice71htt_T0_0-0_C4_0_Confocal-GFP_BGs_MN_ALIGNED_OL_COMP.tif:PID20170123_Slice71htt_T3_72-0_C4_0_Confocal-GFP_0.0_0_5.0_Z	17	16
PID20170120_Slice71htt_T0_0-0_C4_0_Confocal-GFP_BGs_MN_ALIGNED_OL_COMP.tif:PID20170125_Slice71htt_T5_120-0_C4_0_Confocal-GFP_0.0_0_5.0_	17	16
PID20170120_Slice71htt_T0_0-0_C4_0_Confocal-GFP_BGs_MN_ALIGNED_OL_COMP.tif:PID20170125_Slice71htt_T5_120-0_C4_0_Confocal-GFP_0.0_0_5.0_	17	16
PID20170120_Slice71htt_T0_0-0_C4_0_Confocal-GFP_BGs_MN_ALIGNED_OL_COMP.tif:PID20170131_Slice71htt_T11_264-0_C4_0_Confocal-GFP_0.0_0_5.0	17	16
PID20170120_Slice71htt_T0_0-0_C4_0_Confocal-GFP_BGs_MN_ALIGNED_OL_COMP.tif:PID20170201_Slice71htt_T12_288-0_C4_0_Confocal-GFP_0.0_0_5.0	17	16
PID20170120_Slice71htt_T0_0-0_C4_0_Confocal-GFP_BGs_MN_ALIGNED_OL_COMP.tif:PID20170203_Slice71htt_T14_336-0_C4_0_Confocal-GFP_0.0_0_5.0	17	16
PID20170120_Slice71htt_T0_0-0_C5_0_Confocal-GFP_BGs_MN_ALIGNED_OL_COMP.tif:PID20170121_Slice71htt_T1_24-0_C5_0_Confocal-GFP_0.0_0_5.0_Z	17	16
PID20170120_Slice71htt_T0_0-0_C5_0_Confocal-GFP_BGs_MN_ALIGNED_OL_COMP.tif:PID20170121_Slice71htt_T1_24-0_C5_0_Confocal-GFP_0.0_0_5.0_Z	17	16
PID20170120_Slice71htt_T0_0-0_C5_0_Confocal-GFP_BGs_MN_ALIGNED_OL_COMP.tif:PID20170125_Slice71htt_T5_120-0_C5_0_Confocal-GFP_0.0_0_5.0_	17	16
PID20170120_Slice71htt_T0_0-0_C5_0_Confocal-GFP_BGs_MN_ALIGNED_OL_COMP.tif:PID20170127_Slice71htt_T7_168-0_C5_0_Confocal-GFP_0.0_0_5.0_	17	16
PID20170120_Slice71htt_T0_0-0_C5_0_Confocal-GFP_BGs_MN_ALIGNED_OL_COMP.tif:PID20170129_Slice71htt_T9_216-0_C5_0_Confocal-GFP_0.0_0_5.0_	17	16
PID20170120_Slice71htt_T0_0-0_D3_0_Confocal-GFP_BGs_MN_ALIGNED_OL_COMP.tif:PID20170120_Slice71htt_T0_0-0_D3_0_Confocal-GFP_0.0_0_5.0_ZS	17	16
PID20170120_Slice71htt_T0_0-0_D3_0_Confocal-GFP_BGs_MN_ALIGNED_OL_COMP.tif:PID20170125_Slice71htt_T5_120-0_D3_0_Confocal-GFP_0.0_0_5.0_	17	16
PID20170120_Slice71htt_T0_0-0_D3_0_Confocal-GFP_BGs_MN_ALIGNED_OL_COMP.tif:PID20170125_Slice71htt_T5_120-0_D3_0_Confocal-GFP_0.0_0_5.0_	17	16
PID20170120_Slice71htt_T0_0-0_D3_0_Confocal-GFP_BGs_MN_ALIGNED_OL_COMP.tif:PID20170126_Slice71htt_T6_144-0_D3_0_Confocal-GFP_0.0_0_5.0_	17	16
PID20170120_Slice71htt_T0_0-0_D3_0_Confocal-GFP_BGs_MN_ALIGNED_OL_COMP.tif:PID20170126_Slice71htt_T6_144-0_D3_0_Confocal-GFP_0.0_0_5.0_	17	16
PID20170120_Slice71htt_T0_0-0_D4_0_Confocal-GFP_BGs_MN_ALIGNED_OL_COMP.tif:PID20170120_Slice71htt_T0_0-0_D4_0_Confocal-GFP_0.0_0_5.0_ZS	17	16
PID20170120_Slice71htt_T0_0-0_D4_0_Confocal-GFP_BGs_MN_ALIGNED_OL_COMP.tif:PID20170126_Slice71htt_T6_144-0_D4_0_Confocal-GFP_0.0_0_5.0_	17	16
PID20170120_Slice71htt_T0_0-0_D4_0_Confocal-GFP_BGs_MN_ALIGNED_OL_COMP.tif:PID20170127_Slice71htt_T7_168-0_D4_0_Confocal-GFP_0.0_0_5.0_	17	16
PID20170120_Slice71htt_T0_0-0_D4_0_Confocal-GFP_BGs_MN_ALIGNED_OL_COMP.tif:PID20170131_Slice71htt_T11_264-0_D4_0_Confocal-GFP_0.0_0_5.0	17	16
PID20170120_Slice71htt_T0_0-0_D4_0_Confocal-GFP_BGs_MN_ALIGNED_OL_COMP.tif:PID20170131_Slice71htt_T11_264-0_D4_0_Confocal-GFP_0.0_0_5.0	17	16
PID20170120_Slice71htt_T0_0-0_D5_0_Confocal-GFP_BGs_MN_ALIGNED_OL_COMP.tif:PID20170121_Slice71htt_T1_24-0_D5_0_Confocal-GFP_0.0_0_5.0_Z	17	16
PID20170120_Slice71htt_T0_0-0_D5_0_Confocal-GFP_BGs_MN_ALIGNED_OL_COMP.tif:PID20170121_Slice71htt_T1_24-0_D5_0_Confocal-GFP_0.0_0_5.0_Z	17	16
PID20170120_Slice71htt_T0_0-0_D5_0_Confocal-GFP_BGs_MN_ALIGNED_OL_COMP.tif:PID20170127_Slice71htt_T7_168-0_D5_0_Confocal-GFP_0.0_0_5.0_	17	16
PID20170120_Slice71htt_T0_0-0_E3_0_Confocal-GFP_BGs_MN_ALIGNED_OL_COMP.tif:PID20170121_Slice71htt_T1_24-0_E3_0_Confocal-GFP_0.0_0_5.0_Z	17	16
PID20170120_Slice71htt_T0_0-0_E3_0_Confocal-GFP_BGs_MN_ALIGNED_OL_COMP.tif:PID20170129_Slice71htt_T9_216-0_E3_0_Confocal-GFP_0.0_0_5.0_	17	16
PID20170120_Slice71htt_T0_0-0_E3_0_Confocal-GFP_BGs_MN_ALIGNED_OL_COMP.tif:PID20170201_Slice71htt_T12_288-0_E3_0_Confocal-GFP_0.0_0_5.0	17	16
PID20170120_Slice71htt_T0_0-0_E3_0_Confocal-GFP_BGs_MN_ALIGNED_OL_COMP.tif:PID20170203_Slice71htt_T14_336-0_E3_0_Confocal-GFP_0.0_0_5.0	17	16
PID20170120_Slice71htt_T0_0-0_E4_0_Confocal-GFP_BGs_MN_ALIGNED_OL_COMP.tif:PID20170121_Slice71htt_T1_24-0_E4_0_Confocal-GFP_0.0_0_5.0_Z	17	16
PID20170120_Slice71htt_T0_0-0_E4_0_Confocal-GFP_BGs_MN_ALIGNED_OL_COMP.tif:PID20170202_Slice71htt_T13_312-0_E4_0_Confocal-GFP_0.0_0_5.0	17	16
PID20170120_Slice71htt_T0_0-0_E4_0_Confocal-GFP_BGs_MN_ALIGNED_OL_COMP.tif:PID20170202_Slice71htt_T13_312-0_E4_0_Confocal-GFP_0.0_0_5.0	17	16
PID20170120_Slice71htt_T0_0-0_E5_0_Confocal-GFP_BGs_MN_ALIGNED_OL_COMP.tif:PID20170127_Slice71htt_T7_168-0_E5_0_Confocal-GFP_0.0_0_5.0_	17	16
PID20170120_Slice71htt_T0_0-0_F3_0_Confocal-GFP_BGs_MN_ALIGNED_OL_COMP.tif:PID20170120_Slice71htt_T0_0-0_F3_0_Confocal-GFP_0.0_0_5.0_ZS	17	16
PID20170120_Slice71htt_T0_0-0_F3_0_Confocal-GFP_BGs_MN_ALIGNED_OL_COMP.tif:PID20170121_Slice71htt_T1_24-0_F3_0_Confocal-GFP_0.0_0_5.0_Z	17	16
PID20170120_Slice71htt_T0_0-0_F3_0_Confocal-GFP_BGs_MN_ALIGNED_OL_COMP.tif:PID20170125_Slice71htt_T5_120-0_F3_0_Confocal-GFP_0.0_0_5.0_	17	16
PID20170120_Slice71htt_T0_0-0_F3_0_Confocal-GFP_BGs_MN_ALIGNED_OL_COMP.tif:PID20170126_Slice71htt_T6_144-0_F3_0_Confocal-GFP_0.0_0_5.0_	17	16
PID20170120_Slice71htt_T0_0-0_F3_0_Confocal-GFP_BGs_MN_ALIGNED_OL_COMP.tif:PID20170126_Slice71htt_T6_144-0_F3_0_Confocal-GFP_0.0_0_5.0_	17	16
PID20170120_Slice71htt_T0_0-0_F3_0_Confocal-GFP_BGs_MN_ALIGNED_OL_COMP.tif:PID20170129_Slice71htt_T9_216-0_F3_0_Confocal-GFP_0.0_0_5.0_	17	16
PID20170120_Slice71htt_T0_0-0_F4_0_Confocal-GFP_BGs_MN_ALIGNED_OL_COMP.tif:PID20170127_Slice71htt_T7_168-0_F4_0_Confocal-GFP_0.0_0_5.0_	17	16
PID20170120_Slice71htt_T0_0-0_F4_0_Confocal-GFP_BGs_MN_ALIGNED_OL_COMP.tif:PID20170202_Slice71htt_T13_312-0_F4_0_Confocal-GFP_0.0_0_5.0	17	16
PID20170120_Slice71htt_T0_0-0_F5_0_Confocal-GFP_BGs_MN_ALIGNED_OL_COMP.tif:PID20170121_Slice71htt_T1_24-0_F5_0_Confocal-GFP_0.0_0_5.0_Z	17	16
PID20170120_Slice71htt_T0_0-0_F5_0_Confocal-GFP_BGs_MN_ALIGNED_OL_COMP.tif:PID20170123_Slice71htt_T3_72-0_F5_0_Confocal-GFP_0.0_0_5.0_Z	17	16
PID20170120_Slice71htt_T0_0-0_F5_0_Confocal-GFP_BGs_MN_ALIGNED_OL_COMP.tif:PID20170127_Slice71htt_T7_168-0_F5_0_Confocal-GFP_0.0_0_5.0_	17	16
PID20170120_Slice71htt_T0_0-0_F5_0_Confocal-GFP_BGs_MN_ALIGNED_OL_COMP.tif:PID20170127_Slice71htt_T7_168-0_F5_0_Confocal-GFP_0.0_0_5.0_	17	16
PID20170120_Slice71htt_T0_0-0_F5_0_Confocal-GFP_BGs_MN_ALIGNED_OL_COMP.tif:PID20170129_Slice71htt_T9_216-0_F5_0_Confocal-GFP_0.0_0_5.0_	17	16
PID20170120_Slice71htt_T0_0-0_F5_0_Confocal-GFP_BGs_MN_ALIGNED_OL_COMP.tif:PID20170203_Slice71htt_T14_336-0_F5_0_Confocal-GFP_0.0_0_5.0	17	16
PID20170120_Slice71htt_T0_0-0_C3_0_Confocal-GFP_BGs_MN_ALIGNED_OL_COMP.tif:PID20170131_Slice71htt_T11_264-0_C3_0_Confocal-GFP_0.0_0_5.0	17	17
PID20170120_Slice71htt_T0_0-0_C3_0_Confocal-GFP_BGs_MN_ALIGNED_OL_COMP.tif:PID20170201_Slice71htt_T12_288-0_C3_0_Confocal-GFP_0.0_0_5.0	17	17
PID20170120_Slice71htt_T0_0-0_C4_0_Confocal-GFP_BGs_MN_ALIGNED_OL_COMP.tif:PID20170121_Slice71htt_T1_24-0_C4_0_Confocal-GFP_0.0_0_5.0_Z	17	17
PID20170120_Slice71htt_T0_0-0_C4_0_Confocal-GFP_BGs_MN_ALIGNED_OL_COMP.tif:PID20170127_Slice71htt_T7_168-0_C4_0_Confocal-GFP_0.0_0_5.0_	17	17
PID20170120_Slice71htt_T0_0-0_C4_0_Confocal-GFP_BGs_MN_ALIGNED_OL_COMP.tif:PID20170127_Slice71htt_T7_168-0_C4_0_Confocal-GFP_0.0_0_5.0_	17	17
PID20170120_Slice71htt_T0_0-0_C4_0_Confocal-GFP_BGs_MN_ALIGNED_OL_COMP.tif:PID20170129_Slice71htt_T9_216-0_C4_0_Confocal-GFP_0.0_0_5.0_	17	17
PID20170120_Slice71htt_T0_0-0_C4_0_Confocal-GFP_BGs_MN_ALIGNED_OL_COMP.tif:PID20170201_Slice71htt_T12_288-0_C4_0_Confocal-GFP_0.0_0_5.0	17	17
PID20170120_Slice71htt_T0_0-0_C4_0_Confocal-GFP_BGs_MN_ALIGNED_OL_COMP.tif:PID20170202_Slice71htt_T13_312-0_C4_0_Confocal-GFP_0.0_0_5.0	17	17
PID20170120_Slice71htt_T0_0-0_C5_0_Confocal-GFP_BGs_MN_ALIGNED_OL_COMP.tif:PID20170120_Slice71htt_T0_0-0_C5_0_Confocal-GFP_0.0_0_5.0_ZS	17	17
PID20170120_Slice71htt_T0_0-0_C5_0_Confocal-GFP_BGs_MN_ALIGNED_OL_COMP.tif:PID20170125_Slice71htt_T5_120-0_C5_0_Confocal-GFP_0.0_0_5.0_	17	17
PID20170120_Slice71htt_T0_0-0_C5_0_Confocal-GFP_BGs_MN_ALIGNED_OL_COMP.tif:PID20170126_Slice71htt_T6_144-0_C5_0_Confocal-GFP_0.0_0_5.0_	17	17
PID20170120_Slice71htt_T0_0-0_C5_0_Confocal-GFP_BGs_MN_ALIGNED_OL_COMP.tif:PID20170127_Slice71htt_T7_168-0_C5_0_Confocal-GFP_0.0_0_5.0_	17	17
PID20170120_Slice71htt_T0_0-0_D3_0_Confocal-GFP_BGs_MN_ALIGNED_OL_COMP.tif:PID20170127_Slice71htt_T7_168-0_D3_0_Confocal-GFP_0.0_0_5.0_	17	17
PID20170120_Slice71htt_T0_0-0_D3_0_Confocal-GFP_BGs_MN_ALIGNED_OL_COMP.tif:PID20170129_Slice71htt_T9_216-0_D3_0_Confocal-GFP_0.0_0_5.0_	17	17
PID20170120_Slice71htt_T0_0-0_D3_0_Confocal-GFP_BGs_MN_ALIGNED_OL_COMP.tif:PID20170201_Slice71htt_T12_288-0_D3_0_Confocal-GFP_0.0_0_5.0	17	17
PID20170120_Slice71htt_T0_0-0_D4_0_Confocal-GFP_BGs_MN_ALIGNED_OL_COMP.tif:PID20170121_Slice71htt_T1_24-0_D4_0_Confocal-GFP_0.0_0_5.0_Z	17	17
PID20170120_Slice71htt_T0_0-0_D4_0_Confocal-GFP_BGs_MN_ALIGNED_OL_COMP.tif:PID20170123_Slice71htt_T3_72-0_D4_0_Confocal-GFP_0.0_0_5.0_Z	17	17
PID20170120_Slice71htt_T0_0-0_D4_0_Confocal-GFP_BGs_MN_ALIGNED_OL_COMP.tif:PID20170125_Slice71htt_T5_120-0_D4_0_Confocal-GFP_0.0_0_5.0_	17	17
PID20170120_Slice71htt_T0_0-0_D4_0_Confocal-GFP_BGs_MN_ALIGNED_OL_COMP.tif:PID20170125_Slice71htt_T5_120-0_D4_0_Confocal-GFP_0.0_0_5.0_	17	17
PID20170120_Slice71htt_T0_0-0_D4_0_Confocal-GFP_BGs_MN_ALIGNED_OL_COMP.tif:PID20170126_Slice71htt_T6_144-0_D4_0_Confocal-GFP_0.0_0_5.0_	17	17
PID20170120_Slice71htt_T0_0-0_D4_0_Confocal-GFP_BGs_MN_ALIGNED_OL_COMP.tif:PID20170129_Slice71htt_T9_216-0_D4_0_Confocal-GFP_0.0_0_5.0_	17	17
PID20170120_Slice71htt_T0_0-0_D4_0_Confocal-GFP_BGs_MN_ALIGNED_OL_COMP.tif:PID20170131_Slice71htt_T11_264-0_D4_0_Confocal-GFP_0.0_0_5.0	17	17
PID20170120_Slice71htt_T0_0-0_D5_0_Confocal-GFP_BGs_MN_ALIGNED_OL_COMP.tif:PID20170125_Slice71htt_T5_120-0_D5_0_Confocal-GFP_0.0_0_5.0_	17	17
PID20170120_Slice71htt_T0_0-0_D5_0_Confocal-GFP_BGs_MN_ALIGNED_OL_COMP.tif:PID20170125_Slice71htt_T5_120-0_D5_0_Confocal-GFP_0.0_0_5.0_	17	17
PID20170120_Slice71htt_T0_0-0_D5_0_Confocal-GFP_BGs_MN_ALIGNED_OL_COMP.tif:PID20170125_Slice71htt_T5_120-0_D5_0_Confocal-GFP_0.0_0_5.0_	17	17
PID20170120_Slice71htt_T0_0-0_E3_0_Confocal-GFP_BGs_MN_ALIGNED_OL_COMP.tif:PID20170120_Slice71htt_T0_0-0_E3_0_Confocal-GFP_0.0_0_5.0_ZS	17	17
PID20170120_Slice71htt_T0_0-0_E3_0_Confocal-GFP_BGs_MN_ALIGNED_OL_COMP.tif:PID20170123_Slice71htt_T3_72-0_E3_0_Confocal-GFP_0.0_0_5.0_Z	17	17
PID20170120_Slice71htt_T0_0-0_E3_0_Confocal-GFP_BGs_MN_ALIGNED_OL_COMP.tif:PID20170202_Slice71htt_T13_312-0_E3_0_Confocal-GFP_0.0_0_5.0	17	17
PID20170120_Slice71htt_T0_0-0_E3_0_Confocal-GFP_BGs_MN_ALIGNED_OL_COMP.tif:PID20170203_Slice71htt_T14_336-0_E3_0_Confocal-GFP_0.0_0_5.0	17	17
PID20170120_Slice71htt_T0_0-0_E3_0_Confocal-GFP_BGs_MN_ALIGNED_OL_COMP.tif:PID20170203_Slice71htt_T14_336-0_E3_0_Confocal-GFP_0.0_0_5.0	17	17
PID20170120_Slice71htt_T0_0-0_E4_0_Confocal-GFP_BGs_MN_ALIGNED_OL_COMP.tif:PID20170125_Slice71htt_T5_120-0_E4_0_Confocal-GFP_0.0_0_5.0_	17	17
PID20170120_Slice71htt_T0_0-0_E4_0_Confocal-GFP_BGs_MN_ALIGNED_OL_COMP.tif:PID20170126_Slice71htt_T6_144-0_E4_0_Confocal-GFP_0.0_0_5.0_	17	17
PID20170120_Slice71htt_T0_0-0_E4_0_Confocal-GFP_BGs_MN_ALIGNED_OL_COMP.tif:PID20170126_Slice71htt_T6_144-0_E4_0_Confocal-GFP_0.0_0_5.0_	17	17
PID20170120_Slice71htt_T0_0-0_E4_0_Confocal-GFP_BGs_MN_ALIGNED_OL_COMP.tif:PID20170127_Slice71htt_T7_168-0_E4_0_Confocal-GFP_0.0_0_5.0_	17	17
PID20170120_Slice71htt_T0_0-0_E4_0_Confocal-GFP_BGs_MN_ALIGNED_OL_COMP.tif:PID20170201_Slice71htt_T12_288-0_E4_0_Confocal-GFP_0.0_0_5.0	17	17
PID20170120_Slice71htt_T0_0-0_E5_0_Confocal-GFP_BGs_MN_ALIGNED_OL_COMP.tif:PID20170126_Slice71htt_T6_144-0_E5_0_Confocal-GFP_0.0_0_5.0_	17	17
PID20170120_Slice71htt_T0_0-0_E5_0_Confocal-GFP_BGs_MN_ALIGNED_OL_COMP.tif:PID20170127_Slice71htt_T7_168-0_E5_0_Confocal-GFP_0.0_0_5.0_	17	17
PID20170120_Slice71htt_T0_0-0_F3_0_Confocal-GFP_BGs_MN_ALIGNED_OL_COMP.tif:PID20170125_Slice71htt_T5_120-0_F3_0_Confocal-GFP_0.0_0_5.0_	17	17
PID20170120_Slice71htt_T0_0-0_F3_0_Confocal-GFP_BGs_MN_ALIGNED_OL_COMP.tif:PID20170125_Slice71htt_T5_120-0_F3_0_Confocal-GFP_0.0_0_5.0_	17	17
PID20170120_Slice71htt_T0_0-0_F3_0_Confocal-GFP_BGs_MN_ALIGNED_OL_COMP.tif:PID20170126_Slice71htt_T6_144-0_F3_0_Confocal-GFP_0.0_0_5.0_	17	17
PID20170120_Slice71htt_T0_0-0_F4_0_Confocal-GFP_BGs_MN_ALIGNED_OL_COMP.tif:PID20170120_Slice71htt_T0_0-0_F4_0_Confocal-GFP_0.0_0_5.0_ZS	17	17
PID20170120_Slice71htt_T0_0-0_F4_0_Confocal-GFP_BGs_MN_ALIGNED_OL_COMP.tif:PID20170120_Slice71htt_T0_0-0_F4_0_Confocal-GFP_0.0_0_5.0_ZS	17	17
PID20170120_Slice71htt_T0_0-0_F4_0_Confocal-GFP_BGs_MN_ALIGNED_OL_COMP.tif:PID20170122_Slice71htt_T2_48-0_F4_0_Confocal-GFP_0.0_0_5.0_Z	17	17
PID20170120_Slice71htt_T0_0-0_F4_0_Confocal-GFP_BGs_MN_ALIGNED_OL_COMP.tif:PID20170125_Slice71htt_T5_120-0_F4_0_Confocal-GFP_0.0_0_5.0_	17	17
PID20170120_Slice71htt_T0_0-0_F4_0_Confocal-GFP_BGs_MN_ALIGNED_OL_COMP.tif:PID20170127_Slice71htt_T7_168-0_F4_0_Confocal-GFP_0.0_0_5.0_	17	17
PID20170120_Slice71htt_T0_0-0_F4_0_Confocal-GFP_BGs_MN_ALIGNED_OL_COMP.tif:PID20170127_Slice71htt_T7_168-0_F4_0_Confocal-GFP_0.0_0_5.0_	17	17
PID20170120_Slice71htt_T0_0-0_F4_0_Confocal-GFP_BGs_MN_ALIGNED_OL_COMP.tif:PID20170202_Slice71htt_T13_312-0_F4_0_Confocal-GFP_0.0_0_5.0	17	17
PID20170120_Slice71htt_T0_0-0_F5_0_Confocal-GFP_BGs_MN_ALIGNED_OL_COMP.tif:PID20170125_Slice71htt_T5_120-0_F5_0_Confocal-GFP_0.0_0_5.0_	17	17
PID20170120_Slice71htt_T0_0-0_F5_0_Confocal-GFP_BGs_MN_ALIGNED_OL_COMP.tif:PID20170126_Slice71htt_T6_144-0_F5_0_Confocal-GFP_0.0_0_5.0_	17	17
PID20170120_Slice71htt_T0_0-0_F5_0_Confocal-GFP_BGs_MN_ALIGNED_OL_COMP.tif:PID20170127_Slice71htt_T7_168-0_F5_0_Confocal-GFP_0.0_0_5.0_	17	17
PID20170120_Slice71htt_T0_0-0_F5_0_Confocal-GFP_BGs_MN_ALIGNED_OL_COMP.tif:PID20170127_Slice71htt_T7_168-0_F5_0_Confocal-GFP_0.0_0_5.0_	17	17
PID20170120_Slice71htt_T0_0-0_F5_0_Confocal-GFP_BGs_MN_ALIGNED_OL_COMP.tif:PID20170201_Slice71htt_T12_288-0_F5_0_Confocal-GFP_0.0_0_5.0	17	17
PID20170120_Slice71htt_T0_0-0_F5_0_Confocal-GFP_BGs_MN_ALIGNED_OL_COMP.tif:PID20170202_Slice71htt_T13_312-0_F5_0_Confocal-GFP_0.0_0_5.0	17	17
PID20170120_Slice71htt_T0_0-0_F5_0_Confocal-GFP_BGs_MN_ALIGNED_OL_COMP.tif:PID20170203_Slice71htt_T14_336-0_F5_0_Confocal-GFP_0.0_0_5.0	17	17
PID20170120_Slice71htt_T0_0-0_C3_0_Confocal-GFP_BGs_MN_ALIGNED_OL_COMP.tif:PID20170121_Slice71htt_T1_24-0_C3_0_Confocal-GFP_0.0_0_5.0_Z	17	18
PID20170120_Slice71htt_T0_0-0_C3_0_Confocal-GFP_BGs_MN_ALIGNED_OL_COMP.tif:PID20170129_Slice71htt_T9_216-0_C3_0_Confocal-GFP_0.0_0_5.0_	17	18
PID20170120_Slice71htt_T0_0-0_C4_0_Confocal-GFP_BGs_MN_ALIGNED_OL_COMP.tif:PID20170120_Slice71htt_T0_0-0_C4_0_Confocal-GFP_0.0_0_5.0_ZS	17	18
PID20170120_Slice71htt_T0_0-0_C4_0_Confocal-GFP_BGs_MN_ALIGNED_OL_COMP.tif:PID20170125_Slice71htt_T5_120-0_C4_0_Confocal-GFP_0.0_0_5.0_	17	18
PID20170120_Slice71htt_T0_0-0_C4_0_Confocal-GFP_BGs_MN_ALIGNED_OL_COMP.tif:PID20170129_Slice71htt_T9_216-0_C4_0_Confocal-GFP_0.0_0_5.0_	17	18
PID20170120_Slice71htt_T0_0-0_C4_0_Confocal-GFP_BGs_MN_ALIGNED_OL_COMP.tif:PID20170201_Slice71htt_T12_288-0_C4_0_Confocal-GFP_0.0_0_5.0	17	18
PID20170120_Slice71htt_T0_0-0_C5_0_Confocal-GFP_BGs_MN_ALIGNED_OL_COMP.tif:PID20170121_Slice71htt_T1_24-0_C5_0_Confocal-GFP_0.0_0_5.0_Z	17	18
PID20170120_Slice71htt_T0_0-0_C5_0_Confocal-GFP_BGs_MN_ALIGNED_OL_COMP.tif:PID20170121_Slice71htt_T1_24-0_C5_0_Confocal-GFP_0.0_0_5.0_Z	17	18
PID20170120_Slice71htt_T0_0-0_C5_0_Confocal-GFP_BGs_MN_ALIGNED_OL_COMP.tif:PID20170125_Slice71htt_T5_120-0_C5_0_Confocal-GFP_0.0_0_5.0_	17	18
PID20170120_Slice71htt_T0_0-0_C5_0_Confocal-GFP_BGs_MN_ALIGNED_OL_COMP.tif:PID20170126_Slice71htt_T6_144-0_C5_0_Confocal-GFP_0.0_0_5.0_	17	18
PID20170120_Slice71htt_T0_0-0_C5_0_Confocal-GFP_BGs_MN_ALIGNED_OL_COMP.tif:PID20170127_Slice71htt_T7_168-0_C5_0_Confocal-GFP_0.0_0_5.0_	17	18
PID20170120_Slice71htt_T0_0-0_D3_0_Confocal-GFP_BGs_MN_ALIGNED_OL_COMP.tif:PID20170121_Slice71htt_T1_24-0_D3_0_Confocal-GFP_0.0_0_5.0_Z	17	18
PID20170120_Slice71htt_T0_0-0_D3_0_Confocal-GFP_BGs_MN_ALIGNED_OL_COMP.tif:PID20170121_Slice71htt_T1_24-0_D3_0_Confocal-GFP_0.0_0_5.0_Z	17	18
PID20170120_Slice71htt_T0_0-0_D3_0_Confocal-GFP_BGs_MN_ALIGNED_OL_COMP.tif:PID20170121_Slice71htt_T1_24-0_D3_0_Confocal-GFP_0.0_0_5.0_Z	17	18
PID20170120_Slice71htt_T0_0-0_D3_0_Confocal-GFP_BGs_MN_ALIGNED_OL_COMP.tif:PID20170122_Slice71htt_T2_48-0_D3_0_Confocal-GFP_0.0_0_5.0_Z	17	18
PID20170120_Slice71htt_T0_0-0_D3_0_Confocal-GFP_BGs_MN_ALIGNED_OL_COMP.tif:PID20170123_Slice71htt_T3_72-0_D3_0_Confocal-GFP_0.0_0_5.0_Z	17	18
PID20170120_Slice71htt_T0_0-0_D3_0_Confocal-GFP_BGs_MN_ALIGNED_OL_COMP.tif:PID20170125_Slice71htt_T5_120-0_D3_0_Confocal-GFP_0.0_0_5.0_	17	18
PID20170120_Slice71htt_T0_0-0_D3_0_Confocal-GFP_BGs_MN_ALIGNED_OL_COMP.tif:PID20170129_Slice71htt_T9_216-0_D3_0_Confocal-GFP_0.0_0_5.0_	17	18
PID20170120_Slice71htt_T0_0-0_D4_0_Confocal-GFP_BGs_MN_ALIGNED_OL_COMP.tif:PID20170125_Slice71htt_T5_120-0_D4_0_Confocal-GFP_0.0_0_5.0_	17	18
PID20170120_Slice71htt_T0_0-0_D4_0_Confocal-GFP_BGs_MN_ALIGNED_OL_COMP.tif:PID20170202_Slice71htt_T13_312-0_D4_0_Confocal-GFP_0.0_0_5.0	17	18
PID20170120_Slice71htt_T0_0-0_D5_0_Confocal-GFP_BGs_MN_ALIGNED_OL_COMP.tif:PID20170201_Slice71htt_T12_288-0_D5_0_Confocal-GFP_0.0_0_5.0	17	18
PID20170120_Slice71htt_T0_0-0_D5_0_Confocal-GFP_BGs_MN_ALIGNED_OL_COMP.tif:PID20170201_Slice71htt_T12_288-0_D5_0_Confocal-GFP_0.0_0_5.0	17	18
PID20170120_Slice71htt_T0_0-0_E3_0_Confocal-GFP_BGs_MN_ALIGNED_OL_COMP.tif:PID20170122_Slice71htt_T2_48-0_E3_0_Confocal-GFP_0.0_0_5.0_Z	17	18
PID20170120_Slice71htt_T0_0-0_E3_0_Confocal-GFP_BGs_MN_ALIGNED_OL_COMP.tif:PID20170123_Slice71htt_T3_72-0_E3_0_Confocal-GFP_0.0_0_5.0_Z	17	18
PID20170120_Slice71htt_T0_0-0_E3_0_Confocal-GFP_BGs_MN_ALIGNED_OL_COMP.tif:PID20170125_Slice71htt_T5_120-0_E3_0_Confocal-GFP_0.0_0_5.0_	17	18
PID20170120_Slice71htt_T0_0-0_E3_0_Confocal-GFP_BGs_MN_ALIGNED_OL_COMP.tif:PID20170126_Slice71htt_T6_144-0_E3_0_Confocal-GFP_0.0_0_5.0_	17	18
PID20170120_Slice71htt_T0_0-0_E3_0_Confocal-GFP_BGs_MN_ALIGNED_OL_COMP.tif:PID20170126_Slice71htt_T6_144-0_E3_0_Confocal-GFP_0.0_0_5.0_	17	18
PID20170120_Slice71htt_T0_0-0_E3_0_Confocal-GFP_BGs_MN_ALIGNED_OL_COMP.tif:PID20170127_Slice71htt_T7_168-0_E3_0_Confocal-GFP_0.0_0_5.0_	17	18
PID20170120_Slice71htt_T0_0-0_E3_0_Confocal-GFP_BGs_MN_ALIGNED_OL_COMP.tif:PID20170203_Slice71htt_T14_336-0_E3_0_Confocal-GFP_0.0_0_5.0	17	18
PID20170120_Slice71htt_T0_0-0_E4_0_Confocal-GFP_BGs_MN_ALIGNED_OL_COMP.tif:PID20170120_Slice71htt_T0_0-0_E4_0_Confocal-GFP_0.0_0_5.0_ZS	17	18
PID20170120_Slice71htt_T0_0-0_E4_0_Confocal-GFP_BGs_MN_ALIGNED_OL_COMP.tif:PID20170121_Slice71htt_T1_24-0_E4_0_Confocal-GFP_0.0_0_5.0_Z	17	18
PID20170120_Slice71htt_T0_0-0_E4_0_Confocal-GFP_BGs_MN_ALIGNED_OL_COMP.tif:PID20170125_Slice71htt_T5_120-0_E4_0_Confocal-GFP_0.0_0_5.0_	17	18
PID20170120_Slice71htt_T0_0-0_E4_0_Confocal-GFP_BGs_MN_ALIGNED_OL_COMP.tif:PID20170127_Slice71htt_T7_168-0_E4_0_Confocal-GFP_0.0_0_5.0_	17	18
PID20170120_Slice71htt_T0_0-0_E4_0_Confocal-GFP_BGs_MN_ALIGNED_OL_COMP.tif:PID20170127_Slice71htt_T7_168-0_E4_0_Confocal-GFP_0.0_0_5.0_	17	18
PID20170120_Slice71htt_T0_0-0_E5_0_Confocal-GFP_BGs_MN_ALIGNED_OL_COMP.tif:PID20170120_Slice71htt_T0_0-0_E5_0_Confocal-GFP_0.0_0_5.0_ZS	17	18
PID20170120_Slice71htt_T0_0-0_E5_0_Confocal-GFP_BGs_MN_ALIGNED_OL_COMP.tif:PID20170121_Slice71htt_T1_24-0_E5_0_Confocal-GFP_0.0_0_5.0_Z	17	18
PID20170120_Slice71htt_T0_0-0_F3_0_Confocal-GFP_BGs_MN_ALIGNED_OL_COMP.tif:PID20170120_Slice71htt_T0_0-0_F3_0_Confocal-GFP_0.0_0_5.0_ZS	17	18
PID20170120_Slice71htt_T0_0-0_F3_0_Confocal-GFP_BGs_MN_ALIGNED_OL_COMP.tif:PID20170120_Slice71htt_T0_0-0_F3_0_Confocal-GFP_0.0_0_5.0_ZS	17	18
PID20170120_Slice71htt_T0_0-0_F3_0_Confocal-GFP_BGs_MN_ALIGNED_OL_COMP.tif:PID20170121_Slice71htt_T1_24-0_F3_0_Confocal-GFP_0.0_0_5.0_Z	17	18
PID20170120_Slice71htt_T0_0-0_F3_0_Confocal-GFP_BGs_MN_ALIGNED_OL_COMP.tif:PID20170123_Slice71htt_T3_72-0_F3_0_Confocal-GFP_0.0_0_5.0_Z	17	18
PID20170120_Slice71htt_T0_0-0_F3_0_Confocal-GFP_BGs_MN_ALIGNED_OL_COMP.tif:PID20170125_Slice71htt_T5_120-0_F3_0_Confocal-GFP_0.0_0_5.0_	17	18
PID20170120_Slice71htt_T0_0-0_F3_0_Confocal-GFP_BGs_MN_ALIGNED_OL_COMP.tif:PID20170203_Slice71htt_T14_336-0_F3_0_Confocal-GFP_0.0_0_5.0	17	18
PID20170120_Slice71htt_T0_0-0_F4_0_Confocal-GFP_BGs_MN_ALIGNED_OL_COMP.tif:PID20170125_Slice71htt_T5_120-0_F4_0_Confocal-GFP_0.0_0_5.0_	17	18
PID20170120_Slice71htt_T0_0-0_F4_0_Confocal-GFP_BGs_MN_ALIGNED_OL_COMP.tif:PID20170126_Slice71htt_T6_144-0_F4_0_Confocal-GFP_0.0_0_5.0_	17	18
PID20170120_Slice71htt_T0_0-0_F5_0_Confocal-GFP_BGs_MN_ALIGNED_OL_COMP.tif:PID20170125_Slice71htt_T5_120-0_F5_0_Confocal-GFP_0.0_0_5.0_	17	18
PID20170120_Slice71htt_T0_0-0_C3_0_Confocal-GFP_BGs_MN_ALIGNED_OL_COMP.tif:PID20170126_Slice71htt_T6_144-0_C3_0_Confocal-GFP_0.0_0_5.0_	17	19
PID20170120_Slice71htt_T0_0-0_C3_0_Confocal-GFP_BGs_MN_ALIGNED_OL_COMP.tif:PID20170131_Slice71htt_T11_264-0_C3_0_Confocal-GFP_0.0_0_5.0	17	19
PID20170120_Slice71htt_T0_0-0_C4_0_Confocal-GFP_BGs_MN_ALIGNED_OL_COMP.tif:PID20170121_Slice71htt_T1_24-0_C4_0_Confocal-GFP_0.0_0_5.0_Z	17	19
PID20170120_Slice71htt_T0_0-0_C4_0_Confocal-GFP_BGs_MN_ALIGNED_OL_COMP.tif:PID20170123_Slice71htt_T3_72-0_C4_0_Confocal-GFP_0.0_0_5.0_Z	17	19
PID20170120_Slice71htt_T0_0-0_C4_0_Confocal-GFP_BGs_MN_ALIGNED_OL_COMP.tif:PID20170125_Slice71htt_T5_120-0_C4_0_Confocal-GFP_0.0_0_5.0_	17	19
PID20170120_Slice71htt_T0_0-0_C4_0_Confocal-GFP_BGs_MN_ALIGNED_OL_COMP.tif:PID20170131_Slice71htt_T11_264-0_C4_0_Confocal-GFP_0.0_0_5.0	17	19
PID20170120_Slice71htt_T0_0-0_C4_0_Confocal-GFP_BGs_MN_ALIGNED_OL_COMP.tif:PID20170203_Slice71htt_T14_336-0_C4_0_Confocal-GFP_0.0_0_5.0	17	19
PID20170120_Slice71htt_T0_0-0_C5_0_Confocal-GFP_BGs_MN_ALIGNED_OL_COMP.tif:PID20170121_Slice71htt_T1_24-0_C5_0_Confocal-GFP_0.0_0_5.0_Z	17	19
PID20170120_Slice71htt_T0_0-0_C5_0_Confocal-GFP_BGs_MN_ALIGNED_OL_COMP.tif:PID20170121_Slice71htt_T1_24-0_C5_0_Confocal-GFP_0.0_0_5.0_Z	17	19
PID20170120_Slice71htt_T0_0-0_C5_0_Confocal-GFP_BGs_MN_ALIGNED_OL_COMP.tif:PID20170126_Slice71htt_T6_144-0_C5_0_Confocal-GFP_0.0_0_5.0_	17	19
PID20170120_Slice71htt_T0_0-0_C5_0_Confocal-GFP_BGs_MN_ALIGNED_OL_COMP.tif:PID20170203_Slice71htt_T14_336-0_C5_0_Confocal-GFP_0.0_0_5.0	17	19
PID20170120_Slice71htt_T0_0-0_D3_0_Confocal-GFP_BGs_MN_ALIGNED_OL_COMP.tif:PID20170120_Slice71htt_T0_0-0_D3_0_Confocal-GFP_0.0_0_5.0_ZS	17	19
PID20170120_Slice71htt_T0_0-0_D3_0_Confocal-GFP_BGs_MN_ALIGNED_OL_COMP.tif:PID20170121_Slice71htt_T1_24-0_D3_0_Confocal-GFP_0.0_0_5.0_Z	17	19
PID20170120_Slice71htt_T0_0-0_D4_0_Confocal-GFP_BGs_MN_ALIGNED_OL_COMP.tif:PID20170120_Slice71htt_T0_0-0_D4_0_Confocal-GFP_0.0_0_5.0_ZS	17	19
PID20170120_Slice71htt_T0_0-0_D4_0_Confocal-GFP_BGs_MN_ALIGNED_OL_COMP.tif:PID20170121_Slice71htt_T1_24-0_D4_0_Confocal-GFP_0.0_0_5.0_Z	17	19
PID20170120_Slice71htt_T0_0-0_D4_0_Confocal-GFP_BGs_MN_ALIGNED_OL_COMP.tif:PID20170127_Slice71htt_T7_168-0_D4_0_Confocal-GFP_0.0_0_5.0_	17	19
PID20170120_Slice71htt_T0_0-0_D4_0_Confocal-GFP_BGs_MN_ALIGNED_OL_COMP.tif:PID20170201_Slice71htt_T12_288-0_D4_0_Confocal-GFP_0.0_0_5.0	17	19
PID20170120_Slice71htt_T0_0-0_D5_0_Confocal-GFP_BGs_MN_ALIGNED_OL_COMP.tif:PID20170121_Slice71htt_T1_24-0_D5_0_Confocal-GFP_0.0_0_5.0_Z	17	19
PID20170120_Slice71htt_T0_0-0_D5_0_Confocal-GFP_BGs_MN_ALIGNED_OL_COMP.tif:PID20170125_Slice71htt_T5_120-0_D5_0_Confocal-GFP_0.0_0_5.0_	17	19
PID20170120_Slice71htt_T0_0-0_D5_0_Confocal-GFP_BGs_MN_ALIGNED_OL_COMP.tif:PID20170125_Slice71htt_T5_120-0_D5_0_Confocal-GFP_0.0_0_5.0_	17	19
PID20170120_Slice71htt_T0_0-0_D5_0_Confocal-GFP_BGs_MN_ALIGNED_OL_COMP.tif:PID20170131_Slice71htt_T11_264-0_D5_0_Confocal-GFP_0.0_0_5.0	17	19
PID20170120_Slice71htt_T0_0-0_D5_0_Confocal-GFP_BGs_MN_ALIGNED_OL_COMP.tif:PID20170201_Slice71htt_T12_288-0_D5_0_Confocal-GFP_0.0_0_5.0	17	19
PID20170120_Slice71htt_T0_0-0_E3_0_Confocal-GFP_BGs_MN_ALIGNED_OL_COMP.tif:PID20170120_Slice71htt_T0_0-0_E3_0_Confocal-GFP_0.0_0_5.0_ZS	17	19
PID20170120_Slice71htt_T0_0-0_E3_0_Confocal-GFP_BGs_MN_ALIGNED_OL_COMP.tif:PID20170120_Slice71htt_T0_0-0_E3_0_Confocal-GFP_0.0_0_5.0_ZS	17	19
PID20170120_Slice71htt_T0_0-0_E3_0_Confocal-GFP_BGs_MN_ALIGNED_OL_COMP.tif:PID20170121_Slice71htt_T1_24-0_E3_0_Confocal-GFP_0.0_0_5.0_Z	17	19
PID20170120_Slice71htt_T0_0-0_E3_0_Confocal-GFP_BGs_MN_ALIGNED_OL_COMP.tif:PID20170122_Slice71htt_T2_48-0_E3_0_Confocal-GFP_0.0_0_5.0_Z	17	19
PID20170120_Slice71htt_T0_0-0_E3_0_Confocal-GFP_BGs_MN_ALIGNED_OL_COMP.tif:PID20170126_Slice71htt_T6_144-0_E3_0_Confocal-GFP_0.0_0_5.0_	17	19
PID20170120_Slice71htt_T0_0-0_E3_0_Confocal-GFP_BGs_MN_ALIGNED_OL_COMP.tif:PID20170127_Slice71htt_T7_168-0_E3_0_Confocal-GFP_0.0_0_5.0_	17	19
PID20170120_Slice71htt_T0_0-0_E4_0_Confocal-GFP_BGs_MN_ALIGNED_OL_COMP.tif:PID20170125_Slice71htt_T5_120-0_E4_0_Confocal-GFP_0.0_0_5.0_	17	19
PID20170120_Slice71htt_T0_0-0_E4_0_Confocal-GFP_BGs_MN_ALIGNED_OL_COMP.tif:PID20170129_Slice71htt_T9_216-0_E4_0_Confocal-GFP_0.0_0_5.0_	17	19
PID20170120_Slice71htt_T0_0-0_E4_0_Confocal-GFP_BGs_MN_ALIGNED_OL_COMP.tif:PID20170201_Slice71htt_T12_288-0_E4_0_Confocal-GFP_0.0_0_5.0	17	19
PID20170120_Slice71htt_T0_0-0_E4_0_Confocal-GFP_BGs_MN_ALIGNED_OL_COMP.tif:PID20170202_Slice71htt_T13_312-0_E4_0_Confocal-GFP_0.0_0_5.0	17	19
PID20170120_Slice71htt_T0_0-0_E5_0_Confocal-GFP_BGs_MN_ALIGNED_OL_COMP.tif:PID20170121_Slice71htt_T1_24-0_E5_0_Confocal-GFP_0.0_0_5.0_Z	17	19
PID20170120_Slice71htt_T0_0-0_E5_0_Confocal-GFP_BGs_MN_ALIGNED_OL_COMP.tif:PID20170121_Slice71htt_T1_24-0_E5_0_Confocal-GFP_0.0_0_5.0_Z	17	19
PID20170120_Slice71htt_T0_0-0_E5_0_Confocal-GFP_BGs_MN_ALIGNED_OL_COMP.tif:PID20170121_Slice71htt_T1_24-0_E5_0_Confocal-GFP_0.0_0_5.0_Z	17	19
PID20170120_Slice71htt_T0_0-0_E5_0_Confocal-GFP_BGs_MN_ALIGNED_OL_COMP.tif:PID20170125_Slice71htt_T5_120-0_E5_0_Confocal-GFP_0.0_0_5.0_	17	19
PID20170120_Slice71htt_T0_0-0_E5_0_Confocal-GFP_BGs_MN_ALIGNED_OL_COMP.tif:PID20170131_Slice71htt_T11_264-0_E5_0_Confocal-GFP_0.0_0_5.0	17	19
PID20170120_Slice71htt_T0_0-0_F3_0_Confocal-GFP_BGs_MN_ALIGNED_OL_COMP.tif:PID20170129_Slice71htt_T9_216-0_F3_0_Confocal-GFP_0.0_0_5.0_	17	19
PID20170120_Slice71htt_T0_0-0_F4_0_Confocal-GFP_BGs_MN_ALIGNED_OL_COMP.tif:PID20170201_Slice71htt_T12_288-0_F4_0_Confocal-GFP_0.0_0_5.0	17	19
PID20170120_Slice71htt_T0_0-0_F5_0_Confocal-GFP_BGs_MN_ALIGNED_OL_COMP.tif:PID20170120_Slice71htt_T0_0-0_F5_0_Confocal-GFP_0.0_0_5.0_ZS	17	19
PID20170120_Slice71htt_T0_0-0_F5_0_Confocal-GFP_BGs_MN_ALIGNED_OL_COMP.tif:PID20170120_Slice71htt_T0_0-0_F5_0_Confocal-GFP_0.0_0_5.0_ZS	17	19
PID20170120_Slice71htt_T0_0-0_F5_0_Confocal-GFP_BGs_MN_ALIGNED_OL_COMP.tif:PID20170123_Slice71htt_T3_72-0_F5_0_Confocal-GFP_0.0_0_5.0_Z	17	19
PID20170120_Slice71htt_T0_0-0_F5_0_Confocal-GFP_BGs_MN_ALIGNED_OL_COMP.tif:PID20170126_Slice71htt_T6_144-0_F5_0_Confocal-GFP_0.0_0_5.0_	17	19
PID20170120_Slice71htt_T0_0-0_F5_0_Confocal-GFP_BGs_MN_ALIGNED_OL_COMP.tif:PID20170201_Slice71htt_T12_288-0_F5_0_Confocal-GFP_0.0_0_5.0	17	19
PID20170120_Slice71htt_T0_0-0_C3_0_Confocal-GFP_BGs_MN_ALIGNED_OL_COMP.tif:PID20170123_Slice71htt_T3_72-0_C3_0_Confocal-GFP_0.0_0_5.0_Z	17	20
PID20170120_Slice71htt_T0_0-0_C3_0_Confocal-GFP_BGs_MN_ALIGNED_OL_COMP.tif:PID20170127_Slice71htt_T7_168-0_C3_0_Confocal-GFP_0.0_0_5.0_	17	20
PID20170120_Slice71htt_T0_0-0_C3_0_Confocal-GFP_BGs_MN_ALIGNED_OL_COMP.tif:PID20170203_Slice71htt_T14_336-0_C3_0_Confocal-GFP_0.0_0_5.0	17	20
PID20170120_Slice71htt_T0_0-0_C4_0_Confocal-GFP_BGs_MN_ALIGNED_OL_COMP.tif:PID20170126_Slice71htt_T6_144-0_C4_0_Confocal-GFP_0.0_0_5.0_	17	20
PID20170120_Slice71htt_T0_0-0_C4_0_Confocal-GFP_BGs_MN_ALIGNED_OL_COMP.tif:PID20170127_Slice71htt_T7_168-0_C4_0_Confocal-GFP_0.0_0_5.0_	17	20
PID20170120_Slice71htt_T0_0-0_C4_0_Confocal-GFP_BGs_MN_ALIGNED_OL_COMP.tif:PID20170129_Slice71htt_T9_216-0_C4_0_Confocal-GFP_0.0_0_5.0_	17	20
PID20170120_Slice71htt_T0_0-0_C4_0_Confocal-GFP_BGs_MN_ALIGNED_OL_COMP.tif:PID20170131_Slice71htt_T11_264-0_C4_0_Confocal-GFP_0.0_0_5.0	17	20
PID20170120_Slice71htt_T0_0-0_C4_0_Confocal-GFP_BGs_MN_ALIGNED_OL_COMP.tif:PID20170203_Slice71htt_T14_336-0_C4_0_Confocal-GFP_0.0_0_5.0	17	20
PID20170120_Slice71htt_T0_0-0_C5_0_Confocal-GFP_BGs_MN_ALIGNED_OL_COMP.tif:PID20170129_Slice71htt_T9_216-0_C5_0_Confocal-GFP_0.0_0_5.0_	17	20
PID20170120_Slice71htt_T0_0-0_D3_0_Confocal-GFP_BGs_MN_ALIGNED_OL_COMP.tif:PID20170120_Slice71htt_T0_0-0_D3_0_Confocal-GFP_0.0_0_5.0_ZS	17	20
PID20170120_Slice71htt_T0_0-0_D3_0_Confocal-GFP_BGs_MN_ALIGNED_OL_COMP.tif:PID20170121_Slice71htt_T1_24-0_D3_0_Confocal-GFP_0.0_0_5.0_Z	17	20
PID20170120_Slice71htt_T0_0-0_D3_0_Confocal-GFP_BGs_MN_ALIGNED_OL_COMP.tif:PID20170122_Slice71htt_T2_48-0_D3_0_Confocal-GFP_0.0_0_5.0_Z	17	20
PID20170120_Slice71htt_T0_0-0_D3_0_Confocal-GFP_BGs_MN_ALIGNED_OL_COMP.tif:PID20170125_Slice71htt_T5_120-0_D3_0_Confocal-GFP_0.0_0_5.0_	17	20
PID20170120_Slice71htt_T0_0-0_D3_0_Confocal-GFP_BGs_MN_ALIGNED_OL_COMP.tif:PID20170129_Slice71htt_T9_216-0_D3_0_Confocal-GFP_0.0_0_5.0_	17	20
PID20170120_Slice71htt_T0_0-0_D3_0_Confocal-GFP_BGs_MN_ALIGNED_OL_COMP.tif:PID20170203_Slice71htt_T14_336-0_D3_0_Confocal-GFP_0.0_0_5.0	17	20
PID20170120_Slice71htt_T0_0-0_D4_0_Confocal-GFP_BGs_MN_ALIGNED_OL_COMP.tif:PID20170120_Slice71htt_T0_0-0_D4_0_Confocal-GFP_0.0_0_5.0_ZS	17	20
PID20170120_Slice71htt_T0_0-0_D4_0_Confocal-GFP_BGs_MN_ALIGNED_OL_COMP.tif:PID20170120_Slice71htt_T0_0-0_D4_0_Confocal-GFP_0.0_0_5.0_ZS	17	20
PID20170120_Slice71htt_T0_0-0_D4_0_Confocal-GFP_BGs_MN_ALIGNED_OL_COMP.tif:PID20170123_Slice71htt_T3_72-0_D4_0_Confocal-GFP_0.0_0_5.0_Z	17	20
PID20170120_Slice71htt_T0_0-0_D4_0_Confocal-GFP_BGs_MN_ALIGNED_OL_COMP.tif:PID20170125_Slice71htt_T5_120-0_D4_0_Confocal-GFP_0.0_0_5.0_	17	20
PID20170120_Slice71htt_T0_0-0_D4_0_Confocal-GFP_BGs_MN_ALIGNED_OL_COMP.tif:PID20170125_Slice71htt_T5_120-0_D4_0_Confocal-GFP_0.0_0_5.0_	17	20
PID20170120_Slice71htt_T0_0-0_D4_0_Confocal-GFP_BGs_MN_ALIGNED_OL_COMP.tif:PID20170126_Slice71htt_T6_144-0_D4_0_Confocal-GFP_0.0_0_5.0_	17	20
PID20170120_Slice71htt_T0_0-0_D4_0_Confocal-GFP_BGs_MN_ALIGNED_OL_COMP.tif:PID20170201_Slice71htt_T12_288-0_D4_0_Confocal-GFP_0.0_0_5.0	17	20
PID20170120_Slice71htt_T0_0-0_D4_0_Confocal-GFP_BGs_MN_ALIGNED_OL_COMP.tif:PID20170201_Slice71htt_T12_288-0_D4_0_Confocal-GFP_0.0_0_5.0	17	20
PID20170120_Slice71htt_T0_0-0_D4_0_Confocal-GFP_BGs_MN_ALIGNED_OL_COMP.tif:PID20170202_Slice71htt_T13_312-0_D4_0_Confocal-GFP_0.0_0_5.0	17	20
PID20170120_Slice71htt_T0_0-0_D4_0_Confocal-GFP_BGs_MN_ALIGNED_OL_COMP.tif:PID20170203_Slice71htt_T14_336-0_D4_0_Confocal-GFP_0.0_0_5.0	17	20
PID20170120_Slice71htt_T0_0-0_D5_0_Confocal-GFP_BGs_MN_ALIGNED_OL_COMP.tif:PID20170120_Slice71htt_T0_0-0_D5_0_Confocal-GFP_0.0_0_5.0_ZS	17	20
PID20170120_Slice71htt_T0_0-0_D5_0_Confocal-GFP_BGs_MN_ALIGNED_OL_COMP.tif:PID20170120_Slice71htt_T0_0-0_D5_0_Confocal-GFP_0.0_0_5.0_ZS	17	20
PID20170120_Slice71htt_T0_0-0_D5_0_Confocal-GFP_BGs_MN_ALIGNED_OL_COMP.tif:PID20170121_Slice71htt_T1_24-0_D5_0_Confocal-GFP_0.0_0_5.0_Z	17	20
PID20170120_Slice71htt_T0_0-0_D5_0_Confocal-GFP_BGs_MN_ALIGNED_OL_COMP.tif:PID20170125_Slice71htt_T5_120-0_D5_0_Confocal-GFP_0.0_0_5.0_	17	20
PID20170120_Slice71htt_T0_0-0_D5_0_Confocal-GFP_BGs_MN_ALIGNED_OL_COMP.tif:PID20170127_Slice71htt_T7_168-0_D5_0_Confocal-GFP_0.0_0_5.0_	17	20
PID20170120_Slice71htt_T0_0-0_D5_0_Confocal-GFP_BGs_MN_ALIGNED_OL_COMP.tif:PID20170127_Slice71htt_T7_168-0_D5_0_Confocal-GFP_0.0_0_5.0_	17	20
PID20170120_Slice71htt_T0_0-0_E3_0_Confocal-GFP_BGs_MN_ALIGNED_OL_COMP.tif:PID20170126_Slice71htt_T6_144-0_E3_0_Confocal-GFP_0.0_0_5.0_	17	20
PID20170120_Slice71htt_T0_0-0_E3_0_Confocal-GFP_BGs_MN_ALIGNED_OL_COMP.tif:PID20170202_Slice71htt_T13_312-0_E3_0_Confocal-GFP_0.0_0_5.0	17	20
PID20170120_Slice71htt_T0_0-0_E4_0_Confocal-GFP_BGs_MN_ALIGNED_OL_COMP.tif:PID20170121_Slice71htt_T1_24-0_E4_0_Confocal-GFP_0.0_0_5.0_Z	17	20
PID20170120_Slice71htt_T0_0-0_E4_0_Confocal-GFP_BGs_MN_ALIGNED_OL_COMP.tif:PID20170121_Slice71htt_T1_24-0_E4_0_Confocal-GFP_0.0_0_5.0_Z	17	20
PID20170120_Slice71htt_T0_0-0_E4_0_Confocal-GFP_BGs_MN_ALIGNED_OL_COMP.tif:PID20170125_Slice71htt_T5_120-0_E4_0_Confocal-GFP_0.0_0_5.0_	17	20
PID20170120_Slice71htt_T0_0-0_E4_0_Confocal-GFP_BGs_MN_ALIGNED_OL_COMP.tif:PID20170125_Slice71htt_T5_120-0_E4_0_Confocal-GFP_0.0_0_5.0_	17	20
PID20170120_Slice71htt_T0_0-0_E4_0_Confocal-GFP_BGs_MN_ALIGNED_OL_COMP.tif:PID20170126_Slice71htt_T6_144-0_E4_0_Confocal-GFP_0.0_0_5.0_	17	20
PID20170120_Slice71htt_T0_0-0_E4_0_Confocal-GFP_BGs_MN_ALIGNED_OL_COMP.tif:PID20170126_Slice71htt_T6_144-0_E4_0_Confocal-GFP_0.0_0_5.0_	17	20
PID20170120_Slice71htt_T0_0-0_E4_0_Confocal-GFP_BGs_MN_ALIGNED_OL_COMP.tif:PID20170131_Slice71htt_T11_264-0_E4_0_Confocal-GFP_0.0_0_5.0	17	20
PID20170120_Slice71htt_T0_0-0_E4_0_Confocal-GFP_BGs_MN_ALIGNED_OL_COMP.tif:PID20170202_Slice71htt_T13_312-0_E4_0_Confocal-GFP_0.0_0_5.0	17	20
PID20170120_Slice71htt_T0_0-0_E4_0_Confocal-GFP_BGs_MN_ALIGNED_OL_COMP.tif:PID20170202_Slice71htt_T13_312-0_E4_0_Confocal-GFP_0.0_0_5.0	17	20
PID20170120_Slice71htt_T0_0-0_E4_0_Confocal-GFP_BGs_MN_ALIGNED_OL_COMP.tif:PID20170202_Slice71htt_T13_312-0_E4_0_Confocal-GFP_0.0_0_5.0	17	20
PID20170120_Slice71htt_T0_0-0_E5_0_Confocal-GFP_BGs_MN_ALIGNED_OL_COMP.tif:PID20170121_Slice71htt_T1_24-0_E5_0_Confocal-GFP_0.0_0_5.0_Z	17	20
PID20170120_Slice71htt_T0_0-0_E5_0_Confocal-GFP_BGs_MN_ALIGNED_OL_COMP.tif:PID20170131_Slice71htt_T11_264-0_E5_0_Confocal-GFP_0.0_0_5.0	17	20
PID20170120_Slice71htt_T0_0-0_E5_0_Confocal-GFP_BGs_MN_ALIGNED_OL_COMP.tif:PID20170201_Slice71htt_T12_288-0_E5_0_Confocal-GFP_0.0_0_5.0	17	20
PID20170120_Slice71htt_T0_0-0_F3_0_Confocal-GFP_BGs_MN_ALIGNED_OL_COMP.tif:PID20170125_Slice71htt_T5_120-0_F3_0_Confocal-GFP_0.0_0_5.0_	17	20
PID20170120_Slice71htt_T0_0-0_F3_0_Confocal-GFP_BGs_MN_ALIGNED_OL_COMP.tif:PID20170126_Slice71htt_T6_144-0_F3_0_Confocal-GFP_0.0_0_5.0_	17	20
PID20170120_Slice71htt_T0_0-0_F3_0_Confocal-GFP_BGs_MN_ALIGNED_OL_COMP.tif:PID20170126_Slice71htt_T6_144-0_F3_0_Confocal-GFP_0.0_0_5.0_	17	20
PID20170120_Slice71htt_T0_0-0_F4_0_Confocal-GFP_BGs_MN_ALIGNED_OL_COMP.tif:PID20170125_Slice71htt_T5_120-0_F4_0_Confocal-GFP_0.0_0_5.0_	17	20
PID20170120_Slice71htt_T0_0-0_F4_0_Confocal-GFP_BGs_MN_ALIGNED_OL_COMP.tif:PID20170126_Slice71htt_T6_144-0_F4_0_Confocal-GFP_0.0_0_5.0_	17	20
PID20170120_Slice71htt_T0_0-0_F5_0_Confocal-GFP_BGs_MN_ALIGNED_OL_COMP.tif:PID20170120_Slice71htt_T0_0-0_F5_0_Confocal-GFP_0.0_0_5.0_ZS	17	20
PID20170120_Slice71htt_T0_0-0_F5_0_Confocal-GFP_BGs_MN_ALIGNED_OL_COMP.tif:PID20170121_Slice71htt_T1_24-0_F5_0_Confocal-GFP_0.0_0_5.0_Z	17	20
PID20170120_Slice71htt_T0_0-0_C4_0_Confocal-GFP_BGs_MN_ALIGNED_OL_COMP.tif:PID20170121_Slice71htt_T1_24-0_C4_0_Confocal-GFP_0.0_0_5.0_Z	17	21
PID20170120_Slice71htt_T0_0-0_C5_0_Confocal-GFP_BGs_MN_ALIGNED_OL_COMP.tif:PID20170126_Slice71htt_T6_144-0_C5_0_Confocal-GFP_0.0_0_5.0_	17	21
PID20170120_Slice71htt_T0_0-0_C5_0_Confocal-GFP_BGs_MN_ALIGNED_OL_COMP.tif:PID20170127_Slice71htt_T7_168-0_C5_0_Confocal-GFP_0.0_0_5.0_	17	21
PID20170120_Slice71htt_T0_0-0_C5_0_Confocal-GFP_BGs_MN_ALIGNED_OL_COMP.tif:PID20170201_Slice71htt_T12_288-0_C5_0_Confocal-GFP_0.0_0_5.0	17	21
PID20170120_Slice71htt_T0_0-0_D3_0_Confocal-GFP_BGs_MN_ALIGNED_OL_COMP.tif:PID20170120_Slice71htt_T0_0-0_D3_0_Confocal-GFP_0.0_0_5.0_ZS	17	21
PID20170120_Slice71htt_T0_0-0_D3_0_Confocal-GFP_BGs_MN_ALIGNED_OL_COMP.tif:PID20170125_Slice71htt_T5_120-0_D3_0_Confocal-GFP_0.0_0_5.0_	17	21
PID20170120_Slice71htt_T0_0-0_D4_0_Confocal-GFP_BGs_MN_ALIGNED_OL_COMP.tif:PID20170120_Slice71htt_T0_0-0_D4_0_Confocal-GFP_0.0_0_5.0_ZS	17	21
PID20170120_Slice71htt_T0_0-0_D4_0_Confocal-GFP_BGs_MN_ALIGNED_OL_COMP.tif:PID20170120_Slice71htt_T0_0-0_D4_0_Confocal-GFP_0.0_0_5.0_ZS	17	21
PID20170120_Slice71htt_T0_0-0_D4_0_Confocal-GFP_BGs_MN_ALIGNED_OL_COMP.tif:PID20170125_Slice71htt_T5_120-0_D4_0_Confocal-GFP_0.0_0_5.0_	17	21
PID20170120_Slice71htt_T0_0-0_D4_0_Confocal-GFP_BGs_MN_ALIGNED_OL_COMP.tif:PID20170131_Slice71htt_T11_264-0_D4_0_Confocal-GFP_0.0_0_5.0	17	21
PID20170120_Slice71htt_T0_0-0_D4_0_Confocal-GFP_BGs_MN_ALIGNED_OL_COMP.tif:PID20170203_Slice71htt_T14_336-0_D4_0_Confocal-GFP_0.0_0_5.0	17	21
PID20170120_Slice71htt_T0_0-0_D5_0_Confocal-GFP_BGs_MN_ALIGNED_OL_COMP.tif:PID20170120_Slice71htt_T0_0-0_D5_0_Confocal-GFP_0.0_0_5.0_ZS	17	21
PID20170120_Slice71htt_T0_0-0_D5_0_Confocal-GFP_BGs_MN_ALIGNED_OL_COMP.tif:PID20170121_Slice71htt_T1_24-0_D5_0_Confocal-GFP_0.0_0_5.0_Z	17	21
PID20170120_Slice71htt_T0_0-0_D5_0_Confocal-GFP_BGs_MN_ALIGNED_OL_COMP.tif:PID20170126_Slice71htt_T6_144-0_D5_0_Confocal-GFP_0.0_0_5.0_	17	21
PID20170120_Slice71htt_T0_0-0_D5_0_Confocal-GFP_BGs_MN_ALIGNED_OL_COMP.tif:PID20170126_Slice71htt_T6_144-0_D5_0_Confocal-GFP_0.0_0_5.0_	17	21
PID20170120_Slice71htt_T0_0-0_D5_0_Confocal-GFP_BGs_MN_ALIGNED_OL_COMP.tif:PID20170202_Slice71htt_T13_312-0_D5_0_Confocal-GFP_0.0_0_5.0	17	21
PID20170120_Slice71htt_T0_0-0_E3_0_Confocal-GFP_BGs_MN_ALIGNED_OL_COMP.tif:PID20170120_Slice71htt_T0_0-0_E3_0_Confocal-GFP_0.0_0_5.0_ZS	17	21
PID20170120_Slice71htt_T0_0-0_E3_0_Confocal-GFP_BGs_MN_ALIGNED_OL_COMP.tif:PID20170125_Slice71htt_T5_120-0_E3_0_Confocal-GFP_0.0_0_5.0_	17	21
PID20170120_Slice71htt_T0_0-0_E4_0_Confocal-GFP_BGs_MN_ALIGNED_OL_COMP.tif:PID20170125_Slice71htt_T5_120-0_E4_0_Confocal-GFP_0.0_0_5.0_	17	21
PID20170120_Slice71htt_T0_0-0_E4_0_Confocal-GFP_BGs_MN_ALIGNED_OL_COMP.tif:PID20170126_Slice71htt_T6_144-0_E4_0_Confocal-GFP_0.0_0_5.0_	17	21
PID20170120_Slice71htt_T0_0-0_E5_0_Confocal-GFP_BGs_MN_ALIGNED_OL_COMP.tif:PID20170121_Slice71htt_T1_24-0_E5_0_Confocal-GFP_0.0_0_5.0_Z	17	21
PID20170120_Slice71htt_T0_0-0_E5_0_Confocal-GFP_BGs_MN_ALIGNED_OL_COMP.tif:PID20170125_Slice71htt_T5_120-0_E5_0_Confocal-GFP_0.0_0_5.0_	17	21
PID20170120_Slice71htt_T0_0-0_E5_0_Confocal-GFP_BGs_MN_ALIGNED_OL_COMP.tif:PID20170127_Slice71htt_T7_168-0_E5_0_Confocal-GFP_0.0_0_5.0_	17	21
PID20170120_Slice71htt_T0_0-0_F3_0_Confocal-GFP_BGs_MN_ALIGNED_OL_COMP.tif:PID20170120_Slice71htt_T0_0-0_F3_0_Confocal-GFP_0.0_0_5.0_ZS	17	21
PID20170120_Slice71htt_T0_0-0_F3_0_Confocal-GFP_BGs_MN_ALIGNED_OL_COMP.tif:PID20170120_Slice71htt_T0_0-0_F3_0_Confocal-GFP_0.0_0_5.0_ZS	17	21
PID20170120_Slice71htt_T0_0-0_F3_0_Confocal-GFP_BGs_MN_ALIGNED_OL_COMP.tif:PID20170126_Slice71htt_T6_144-0_F3_0_Confocal-GFP_0.0_0_5.0_	17	21
PID20170120_Slice71htt_T0_0-0_F3_0_Confocal-GFP_BGs_MN_ALIGNED_OL_COMP.tif:PID20170127_Slice71htt_T7_168-0_F3_0_Confocal-GFP_0.0_0_5.0_	17	21
PID20170120_Slice71htt_T0_0-0_F3_0_Confocal-GFP_BGs_MN_ALIGNED_OL_COMP.tif:PID20170201_Slice71htt_T12_288-0_F3_0_Confocal-GFP_0.0_0_5.0	17	21
PID20170120_Slice71htt_T0_0-0_F4_0_Confocal-GFP_BGs_MN_ALIGNED_OL_COMP.tif:PID20170121_Slice71htt_T1_24-0_F4_0_Confocal-GFP_0.0_0_5.0_Z	17	21
PID20170120_Slice71htt_T0_0-0_F4_0_Confocal-GFP_BGs_MN_ALIGNED_OL_COMP.tif:PID20170121_Slice71htt_T1_24-0_F4_0_Confocal-GFP_0.0_0_5.0_Z	17	21
PID20170120_Slice71htt_T0_0-0_F4_0_Confocal-GFP_BGs_MN_ALIGNED_OL_COMP.tif:PID20170125_Slice71htt_T5_120-0_F4_0_Confocal-GFP_0.0_0_5.0_	17	21
PID20170120_Slice71htt_T0_0-0_F4_0_Confocal-GFP_BGs_MN_ALIGNED_OL_COMP.tif:PID20170126_Slice71htt_T6_144-0_F4_0_Confocal-GFP_0.0_0_5.0_	17	21
PID20170120_Slice71htt_T0_0-0_F4_0_Confocal-GFP_BGs_MN_ALIGNED_OL_COMP.tif:PID20170131_Slice71htt_T11_264-0_F4_0_Confocal-GFP_0.0_0_5.0	17	21
PID20170120_Slice71htt_T0_0-0_F4_0_Confocal-GFP_BGs_MN_ALIGNED_OL_COMP.tif:PID20170201_Slice71htt_T12_288-0_F4_0_Confocal-GFP_0.0_0_5.0	17	21
PID20170120_Slice71htt_T0_0-0_F4_0_Confocal-GFP_BGs_MN_ALIGNED_OL_COMP.tif:PID20170201_Slice71htt_T12_288-0_F4_0_Confocal-GFP_0.0_0_5.0	17	21
PID20170120_Slice71htt_T0_0-0_F5_0_Confocal-GFP_BGs_MN_ALIGNED_OL_COMP.tif:PID20170129_Slice71htt_T9_216-0_F5_0_Confocal-GFP_0.0_0_5.0_	17	21
PID20170120_Slice71htt_T0_0-0_F5_0_Confocal-GFP_BGs_MN_ALIGNED_OL_COMP.tif:PID20170202_Slice71htt_T13_312-0_F5_0_Confocal-GFP_0.0_0_5.0	17	21
PID20170120_Slice71htt_T0_0-0_F5_0_Confocal-GFP_BGs_MN_ALIGNED_OL_COMP.tif:PID20170203_Slice71htt_T14_336-0_F5_0_Confocal-GFP_0.0_0_5.0	17	21
PID20170120_Slice71htt_T0_0-0_C3_0_Confocal-GFP_BGs_MN_ALIGNED_OL_COMP.tif:PID20170123_Slice71htt_T3_72-0_C3_0_Confocal-GFP_0.0_0_5.0_Z	17	22
PID20170120_Slice71htt_T0_0-0_C3_0_Confocal-GFP_BGs_MN_ALIGNED_OL_COMP.tif:PID20170126_Slice71htt_T6_144-0_C3_0_Confocal-GFP_0.0_0_5.0_	17	22
PID20170120_Slice71htt_T0_0-0_C3_0_Confocal-GFP_BGs_MN_ALIGNED_OL_COMP.tif:PID20170131_Slice71htt_T11_264-0_C3_0_Confocal-GFP_0.0_0_5.0	17	22
PID20170120_Slice71htt_T0_0-0_C3_0_Confocal-GFP_BGs_MN_ALIGNED_OL_COMP.tif:PID20170203_Slice71htt_T14_336-0_C3_0_Confocal-GFP_0.0_0_5.0	17	22
PID20170120_Slice71htt_T0_0-0_C4_0_Confocal-GFP_BGs_MN_ALIGNED_OL_COMP.tif:PID20170121_Slice71htt_T1_24-0_C4_0_Confocal-GFP_0.0_0_5.0_Z	17	22
PID20170120_Slice71htt_T0_0-0_C4_0_Confocal-GFP_BGs_MN_ALIGNED_OL_COMP.tif:PID20170126_Slice71htt_T6_144-0_C4_0_Confocal-GFP_0.0_0_5.0_	17	22
PID20170120_Slice71htt_T0_0-0_C4_0_Confocal-GFP_BGs_MN_ALIGNED_OL_COMP.tif:PID20170129_Slice71htt_T9_216-0_C4_0_Confocal-GFP_0.0_0_5.0_	17	22
PID20170120_Slice71htt_T0_0-0_C4_0_Confocal-GFP_BGs_MN_ALIGNED_OL_COMP.tif:PID20170131_Slice71htt_T11_264-0_C4_0_Confocal-GFP_0.0_0_5.0	17	22
PID20170120_Slice71htt_T0_0-0_C4_0_Confocal-GFP_BGs_MN_ALIGNED_OL_COMP.tif:PID20170201_Slice71htt_T12_288-0_C4_0_Confocal-GFP_0.0_0_5.0	17	22
PID20170120_Slice71htt_T0_0-0_C5_0_Confocal-GFP_BGs_MN_ALIGNED_OL_COMP.tif:PID20170122_Slice71htt_T2_48-0_C5_0_Confocal-GFP_0.0_0_5.0_Z	17	22
PID20170120_Slice71htt_T0_0-0_C5_0_Confocal-GFP_BGs_MN_ALIGNED_OL_COMP.tif:PID20170126_Slice71htt_T6_144-0_C5_0_Confocal-GFP_0.0_0_5.0_	17	22
PID20170120_Slice71htt_T0_0-0_C5_0_Confocal-GFP_BGs_MN_ALIGNED_OL_COMP.tif:PID20170126_Slice71htt_T6_144-0_C5_0_Confocal-GFP_0.0_0_5.0_	17	22
PID20170120_Slice71htt_T0_0-0_D3_0_Confocal-GFP_BGs_MN_ALIGNED_OL_COMP.tif:PID20170123_Slice71htt_T3_72-0_D3_0_Confocal-GFP_0.0_0_5.0_Z	17	22
PID20170120_Slice71htt_T0_0-0_D3_0_Confocal-GFP_BGs_MN_ALIGNED_OL_COMP.tif:PID20170126_Slice71htt_T6_144-0_D3_0_Confocal-GFP_0.0_0_5.0_	17	22
PID20170120_Slice71htt_T0_0-0_D4_0_Confocal-GFP_BGs_MN_ALIGNED_OL_COMP.tif:PID20170120_Slice71htt_T0_0-0_D4_0_Confocal-GFP_0.0_0_5.0_ZS	17	22
PID20170120_Slice71htt_T0_0-0_D4_0_Confocal-GFP_BGs_MN_ALIGNED_OL_COMP.tif:PID20170121_Slice71htt_T1_24-0_D4_0_Confocal-GFP_0.0_0_5.0_Z	17	22
PID20170120_Slice71htt_T0_0-0_D4_0_Confocal-GFP_BGs_MN_ALIGNED_OL_COMP.tif:PID20170126_Slice71htt_T6_144-0_D4_0_Confocal-GFP_0.0_0_5.0_	17	22
PID20170120_Slice71htt_T0_0-0_D5_0_Confocal-GFP_BGs_MN_ALIGNED_OL_COMP.tif:PID20170126_Slice71htt_T6_144-0_D5_0_Confocal-GFP_0.0_0_5.0_	17	22
PID20170120_Slice71htt_T0_0-0_D5_0_Confocal-GFP_BGs_MN_ALIGNED_OL_COMP.tif:PID20170126_Slice71htt_T6_144-0_D5_0_Confocal-GFP_0.0_0_5.0_	17	22
PID20170120_Slice71htt_T0_0-0_E3_0_Confocal-GFP_BGs_MN_ALIGNED_OL_COMP.tif:PID20170120_Slice71htt_T0_0-0_E3_0_Confocal-GFP_0.0_0_5.0_ZS	17	22
PID20170120_Slice71htt_T0_0-0_E3_0_Confocal-GFP_BGs_MN_ALIGNED_OL_COMP.tif:PID20170122_Slice71htt_T2_48-0_E3_0_Confocal-GFP_0.0_0_5.0_Z	17	22
PID20170120_Slice71htt_T0_0-0_E3_0_Confocal-GFP_BGs_MN_ALIGNED_OL_COMP.tif:PID20170125_Slice71htt_T5_120-0_E3_0_Confocal-GFP_0.0_0_5.0_	17	22
PID20170120_Slice71htt_T0_0-0_E3_0_Confocal-GFP_BGs_MN_ALIGNED_OL_COMP.tif:PID20170127_Slice71htt_T7_168-0_E3_0_Confocal-GFP_0.0_0_5.0_	17	22
PID20170120_Slice71htt_T0_0-0_E3_0_Confocal-GFP_BGs_MN_ALIGNED_OL_COMP.tif:PID20170127_Slice71htt_T7_168-0_E3_0_Confocal-GFP_0.0_0_5.0_	17	22
PID20170120_Slice71htt_T0_0-0_E3_0_Confocal-GFP_BGs_MN_ALIGNED_OL_COMP.tif:PID20170127_Slice71htt_T7_168-0_E3_0_Confocal-GFP_0.0_0_5.0_	17	22
PID20170120_Slice71htt_T0_0-0_E3_0_Confocal-GFP_BGs_MN_ALIGNED_OL_COMP.tif:PID20170202_Slice71htt_T13_312-0_E3_0_Confocal-GFP_0.0_0_5.0	17	22
PID20170120_Slice71htt_T0_0-0_E4_0_Confocal-GFP_BGs_MN_ALIGNED_OL_COMP.tif:PID20170120_Slice71htt_T0_0-0_E4_0_Confocal-GFP_0.0_0_5.0_ZS	17	22
PID20170120_Slice71htt_T0_0-0_E4_0_Confocal-GFP_BGs_MN_ALIGNED_OL_COMP.tif:PID20170126_Slice71htt_T6_144-0_E4_0_Confocal-GFP_0.0_0_5.0_	17	22
PID20170120_Slice71htt_T0_0-0_E4_0_Confocal-GFP_BGs_MN_ALIGNED_OL_COMP.tif:PID20170201_Slice71htt_T12_288-0_E4_0_Confocal-GFP_0.0_0_5.0	17	22
PID20170120_Slice71htt_T0_0-0_E5_0_Confocal-GFP_BGs_MN_ALIGNED_OL_COMP.tif:PID20170202_Slice71htt_T13_312-0_E5_0_Confocal-GFP_0.0_0_5.0	17	22
PID20170120_Slice71htt_T0_0-0_F3_0_Confocal-GFP_BGs_MN_ALIGNED_OL_COMP.tif:PID20170120_Slice71htt_T0_0-0_F3_0_Confocal-GFP_0.0_0_5.0_ZS	17	22
PID20170120_Slice71htt_T0_0-0_F3_0_Confocal-GFP_BGs_MN_ALIGNED_OL_COMP.tif:PID20170125_Slice71htt_T5_120-0_F3_0_Confocal-GFP_0.0_0_5.0_	17	22
PID20170120_Slice71htt_T0_0-0_F4_0_Confocal-GFP_BGs_MN_ALIGNED_OL_COMP.tif:PID20170121_Slice71htt_T1_24-0_F4_0_Confocal-GFP_0.0_0_5.0_Z	17	22
PID20170120_Slice71htt_T0_0-0_F4_0_Confocal-GFP_BGs_MN_ALIGNED_OL_COMP.tif:PID20170125_Slice71htt_T5_120-0_F4_0_Confocal-GFP_0.0_0_5.0_	17	22
PID20170120_Slice71htt_T0_0-0_F4_0_Confocal-GFP_BGs_MN_ALIGNED_OL_COMP.tif:PID20170127_Slice71htt_T7_168-0_F4_0_Confocal-GFP_0.0_0_5.0_	17	22
PID20170120_Slice71htt_T0_0-0_F4_0_Confocal-GFP_BGs_MN_ALIGNED_OL_COMP.tif:PID20170131_Slice71htt_T11_264-0_F4_0_Confocal-GFP_0.0_0_5.0	17	22
PID20170120_Slice71htt_T0_0-0_F4_0_Confocal-GFP_BGs_MN_ALIGNED_OL_COMP.tif:PID20170131_Slice71htt_T11_264-0_F4_0_Confocal-GFP_0.0_0_5.0	17	22
PID20170120_Slice71htt_T0_0-0_F5_0_Confocal-GFP_BGs_MN_ALIGNED_OL_COMP.tif:PID20170125_Slice71htt_T5_120-0_F5_0_Confocal-GFP_0.0_0_5.0_	17	22
PID20170120_Slice71htt_T0_0-0_C4_0_Confocal-GFP_BGs_MN_ALIGNED_OL_COMP.tif:PID20170121_Slice71htt_T1_24-0_C4_0_Confocal-GFP_0.0_0_5.0_Z	17	23
PID20170120_Slice71htt_T0_0-0_C4_0_Confocal-GFP_BGs_MN_ALIGNED_OL_COMP.tif:PID20170121_Slice71htt_T1_24-0_C4_0_Confocal-GFP_0.0_0_5.0_Z	17	23
PID20170120_Slice71htt_T0_0-0_C4_0_Confocal-GFP_BGs_MN_ALIGNED_OL_COMP.tif:PID20170126_Slice71htt_T6_144-0_C4_0_Confocal-GFP_0.0_0_5.0_	17	23
PID20170120_Slice71htt_T0_0-0_C4_0_Confocal-GFP_BGs_MN_ALIGNED_OL_COMP.tif:PID20170202_Slice71htt_T13_312-0_C4_0_Confocal-GFP_0.0_0_5.0	17	23
PID20170120_Slice71htt_T0_0-0_C5_0_Confocal-GFP_BGs_MN_ALIGNED_OL_COMP.tif:PID20170123_Slice71htt_T3_72-0_C5_0_Confocal-GFP_0.0_0_5.0_Z	17	23
PID20170120_Slice71htt_T0_0-0_C5_0_Confocal-GFP_BGs_MN_ALIGNED_OL_COMP.tif:PID20170127_Slice71htt_T7_168-0_C5_0_Confocal-GFP_0.0_0_5.0_	17	23
PID20170120_Slice71htt_T0_0-0_C5_0_Confocal-GFP_BGs_MN_ALIGNED_OL_COMP.tif:PID20170202_Slice71htt_T13_312-0_C5_0_Confocal-GFP_0.0_0_5.0	17	23
PID20170120_Slice71htt_T0_0-0_C5_0_Confocal-GFP_BGs_MN_ALIGNED_OL_COMP.tif:PID20170202_Slice71htt_T13_312-0_C5_0_Confocal-GFP_0.0_0_5.0	17	23
PID20170120_Slice71htt_T0_0-0_D3_0_Confocal-GFP_BGs_MN_ALIGNED_OL_COMP.tif:PID20170121_Slice71htt_T1_24-0_D3_0_Confocal-GFP_0.0_0_5.0_Z	17	23
PID20170120_Slice71htt_T0_0-0_D3_0_Confocal-GFP_BGs_MN_ALIGNED_OL_COMP.tif:PID20170122_Slice71htt_T2_48-0_D3_0_Confocal-GFP_0.0_0_5.0_Z	17	23
PID20170120_Slice71htt_T0_0-0_D4_0_Confocal-GFP_BGs_MN_ALIGNED_OL_COMP.tif:PID20170120_Slice71htt_T0_0-0_D4_0_Confocal-GFP_0.0_0_5.0_ZS	17	23
PID20170120_Slice71htt_T0_0-0_D4_0_Confocal-GFP_BGs_MN_ALIGNED_OL_COMP.tif:PID20170202_Slice71htt_T13_312-0_D4_0_Confocal-GFP_0.0_0_5.0	17	23
PID20170120_Slice71htt_T0_0-0_D5_0_Confocal-GFP_BGs_MN_ALIGNED_OL_COMP.tif:PID20170120_Slice71htt_T0_0-0_D5_0_Confocal-GFP_0.0_0_5.0_ZS	17	23
PID20170120_Slice71htt_T0_0-0_D5_0_Confocal-GFP_BGs_MN_ALIGNED_OL_COMP.tif:PID20170125_Slice71htt_T5_120-0_D5_0_Confocal-GFP_0.0_0_5.0_	17	23
PID20170120_Slice71htt_T0_0-0_E3_0_Confocal-GFP_BGs_MN_ALIGNED_OL_COMP.tif:PID20170122_Slice71htt_T2_48-0_E3_0_Confocal-GFP_0.0_0_5.0_Z	17	23
PID20170120_Slice71htt_T0_0-0_E3_0_Confocal-GFP_BGs_MN_ALIGNED_OL_COMP.tif:PID20170129_Slice71htt_T9_216-0_E3_0_Confocal-GFP_0.0_0_5.0_	17	23
PID20170120_Slice71htt_T0_0-0_E4_0_Confocal-GFP_BGs_MN_ALIGNED_OL_COMP.tif:PID20170120_Slice71htt_T0_0-0_E4_0_Confocal-GFP_0.0_0_5.0_ZS	17	23
PID20170120_Slice71htt_T0_0-0_E4_0_Confocal-GFP_BGs_MN_ALIGNED_OL_COMP.tif:PID20170120_Slice71htt_T0_0-0_E4_0_Confocal-GFP_0.0_0_5.0_ZS	17	23
PID20170120_Slice71htt_T0_0-0_E4_0_Confocal-GFP_BGs_MN_ALIGNED_OL_COMP.tif:PID20170121_Slice71htt_T1_24-0_E4_0_Confocal-GFP_0.0_0_5.0_Z	17	23
PID20170120_Slice71htt_T0_0-0_E4_0_Confocal-GFP_BGs_MN_ALIGNED_OL_COMP.tif:PID20170131_Slice71htt_T11_264-0_E4_0_Confocal-GFP_0.0_0_5.0	17	23
PID20170120_Slice71htt_T0_0-0_E5_0_Confocal-GFP_BGs_MN_ALIGNED_OL_COMP.tif:PID20170120_Slice71htt_T0_0-0_E5_0_Confocal-GFP_0.0_0_5.0_ZS	17	23
PID20170120_Slice71htt_T0_0-0_E5_0_Confocal-GFP_BGs_MN_ALIGNED_OL_COMP.tif:PID20170120_Slice71htt_T0_0-0_E5_0_Confocal-GFP_0.0_0_5.0_ZS	17	23
PID20170120_Slice71htt_T0_0-0_E5_0_Confocal-GFP_BGs_MN_ALIGNED_OL_COMP.tif:PID20170126_Slice71htt_T6_144-0_E5_0_Confocal-GFP_0.0_0_5.0_	17	23
PID20170120_Slice71htt_T0_0-0_E5_0_Confocal-GFP_BGs_MN_ALIGNED_OL_COMP.tif:PID20170127_Slice71htt_T7_168-0_E5_0_Confocal-GFP_0.0_0_5.0_	17	23
PID20170120_Slice71htt_T0_0-0_F3_0_Confocal-GFP_BGs_MN_ALIGNED_OL_COMP.tif:PID20170125_Slice71htt_T5_120-0_F3_0_Confocal-GFP_0.0_0_5.0_	17	23
PID20170120_Slice71htt_T0_0-0_F3_0_Confocal-GFP_BGs_MN_ALIGNED_OL_COMP.tif:PID20170201_Slice71htt_T12_288-0_F3_0_Confocal-GFP_0.0_0_5.0	17	23
PID20170120_Slice71htt_T0_0-0_F4_0_Confocal-GFP_BGs_MN_ALIGNED_OL_COMP.tif:PID20170120_Slice71htt_T0_0-0_F4_0_Confocal-GFP_0.0_0_5.0_ZS	17	23
PID20170120_Slice71htt_T0_0-0_F4_0_Confocal-GFP_BGs_MN_ALIGNED_OL_COMP.tif:PID20170120_Slice71htt_T0_0-0_F4_0_Confocal-GFP_0.0_0_5.0_ZS	17	23
PID20170120_Slice71htt_T0_0-0_F4_0_Confocal-GFP_BGs_MN_ALIGNED_OL_COMP.tif:PID20170122_Slice71htt_T2_48-0_F4_0_Confocal-GFP_0.0_0_5.0_Z	17	23
PID20170120_Slice71htt_T0_0-0_F4_0_Confocal-GFP_BGs_MN_ALIGNED_OL_COMP.tif:PID20170127_Slice71htt_T7_168-0_F4_0_Confocal-GFP_0.0_0_5.0_	17	23
PID20170120_Slice71htt_T0_0-0_F4_0_Confocal-GFP_BGs_MN_ALIGNED_OL_COMP.tif:PID20170201_Slice71htt_T12_288-0_F4_0_Confocal-GFP_0.0_0_5.0	17	23
PID20170120_Slice71htt_T0_0-0_F4_0_Confocal-GFP_BGs_MN_ALIGNED_OL_COMP.tif:PID20170201_Slice71htt_T12_288-0_F4_0_Confocal-GFP_0.0_0_5.0	17	23
PID20170120_Slice71htt_T0_0-0_F5_0_Confocal-GFP_BGs_MN_ALIGNED_OL_COMP.tif:PID20170120_Slice71htt_T0_0-0_F5_0_Confocal-GFP_0.0_0_5.0_ZS	17	23
PID20170120_Slice71htt_T0_0-0_C3_0_Confocal-GFP_BGs_MN_ALIGNED_OL_COMP.tif:PID20170120_Slice71htt_T0_0-0_C3_0_Confocal-GFP_0.0_0_5.0_ZS	17	24
PID20170120_Slice71htt_T0_0-0_C3_0_Confocal-GFP_BGs_MN_ALIGNED_OL_COMP.tif:PID20170201_Slice71htt_T12_288-0_C3_0_Confocal-GFP_0.0_0_5.0	17	24
PID20170120_Slice71htt_T0_0-0_C3_0_Confocal-GFP_BGs_MN_ALIGNED_OL_COMP.tif:PID20170203_Slice71htt_T14_336-0_C3_0_Confocal-GFP_0.0_0_5.0	17	24
PID20170120_Slice71htt_T0_0-0_C4_0_Confocal-GFP_BGs_MN_ALIGNED_OL_COMP.tif:PID20170123_Slice71htt_T3_72-0_C4_0_Confocal-GFP_0.0_0_5.0_Z	17	24
PID20170120_Slice71htt_T0_0-0_C4_0_Confocal-GFP_BGs_MN_ALIGNED_OL_COMP.tif:PID20170127_Slice71htt_T7_168-0_C4_0_Confocal-GFP_0.0_0_5.0_	17	24
PID20170120_Slice71htt_T0_0-0_C5_0_Confocal-GFP_BGs_MN_ALIGNED_OL_COMP.tif:PID20170123_Slice71htt_T3_72-0_C5_0_Confocal-GFP_0.0_0_5.0_Z	17	24
PID20170120_Slice71htt_T0_0-0_C5_0_Confocal-GFP_BGs_MN_ALIGNED_OL_COMP.tif:PID20170125_Slice71htt_T5_120-0_C5_0_Confocal-GFP_0.0_0_5.0_	17	24
PID20170120_Slice71htt_T0_0-0_C5_0_Confocal-GFP_BGs_MN_ALIGNED_OL_COMP.tif:PID20170127_Slice71htt_T7_168-0_C5_0_Confocal-GFP_0.0_0_5.0_	17	24
PID20170120_Slice71htt_T0_0-0_C5_0_Confocal-GFP_BGs_MN_ALIGNED_OL_COMP.tif:PID20170131_Slice71htt_T11_264-0_C5_0_Confocal-GFP_0.0_0_5.0	17	24
PID20170120_Slice71htt_T0_0-0_C5_0_Confocal-GFP_BGs_MN_ALIGNED_OL_COMP.tif:PID20170131_Slice71htt_T11_264-0_C5_0_Confocal-GFP_0.0_0_5.0	17	24
PID20170120_Slice71htt_T0_0-0_C5_0_Confocal-GFP_BGs_MN_ALIGNED_OL_COMP.tif:PID20170201_Slice71htt_T12_288-0_C5_0_Confocal-GFP_0.0_0_5.0	17	24
PID20170120_Slice71htt_T0_0-0_D3_0_Confocal-GFP_BGs_MN_ALIGNED_OL_COMP.tif:PID20170121_Slice71htt_T1_24-0_D3_0_Confocal-GFP_0.0_0_5.0_Z	17	24
PID20170120_Slice71htt_T0_0-0_D4_0_Confocal-GFP_BGs_MN_ALIGNED_OL_COMP.tif:PID20170120_Slice71htt_T0_0-0_D4_0_Confocal-GFP_0.0_0_5.0_ZS	17	24
PID20170120_Slice71htt_T0_0-0_D4_0_Confocal-GFP_BGs_MN_ALIGNED_OL_COMP.tif:PID20170120_Slice71htt_T0_0-0_D4_0_Confocal-GFP_0.0_0_5.0_ZS	17	24
PID20170120_Slice71htt_T0_0-0_D4_0_Confocal-GFP_BGs_MN_ALIGNED_OL_COMP.tif:PID20170201_Slice71htt_T12_288-0_D4_0_Confocal-GFP_0.0_0_5.0	17	24
PID20170120_Slice71htt_T0_0-0_D4_0_Confocal-GFP_BGs_MN_ALIGNED_OL_COMP.tif:PID20170203_Slice71htt_T14_336-0_D4_0_Confocal-GFP_0.0_0_5.0	17	24
PID20170120_Slice71htt_T0_0-0_D5_0_Confocal-GFP_BGs_MN_ALIGNED_OL_COMP.tif:PID20170125_Slice71htt_T5_120-0_D5_0_Confocal-GFP_0.0_0_5.0_	17	24
PID20170120_Slice71htt_T0_0-0_E3_0_Confocal-GFP_BGs_MN_ALIGNED_OL_COMP.tif:PID20170121_Slice71htt_T1_24-0_E3_0_Confocal-GFP_0.0_0_5.0_Z	17	24
PID20170120_Slice71htt_T0_0-0_E3_0_Confocal-GFP_BGs_MN_ALIGNED_OL_COMP.tif:PID20170121_Slice71htt_T1_24-0_E3_0_Confocal-GFP_0.0_0_5.0_Z	17	24
PID20170120_Slice71htt_T0_0-0_E3_0_Confocal-GFP_BGs_MN_ALIGNED_OL_COMP.tif:PID20170125_Slice71htt_T5_120-0_E3_0_Confocal-GFP_0.0_0_5.0_	17	24
PID20170120_Slice71htt_T0_0-0_E3_0_Confocal-GFP_BGs_MN_ALIGNED_OL_COMP.tif:PID20170203_Slice71htt_T14_336-0_E3_0_Confocal-GFP_0.0_0_5.0	17	24
PID20170120_Slice71htt_T0_0-0_E5_0_Confocal-GFP_BGs_MN_ALIGNED_OL_COMP.tif:PID20170120_Slice71htt_T0_0-0_E5_0_Confocal-GFP_0.0_0_5.0_ZS	17	24
PID20170120_Slice71htt_T0_0-0_E5_0_Confocal-GFP_BGs_MN_ALIGNED_OL_COMP.tif:PID20170127_Slice71htt_T7_168-0_E5_0_Confocal-GFP_0.0_0_5.0_	17	24
PID20170120_Slice71htt_T0_0-0_E5_0_Confocal-GFP_BGs_MN_ALIGNED_OL_COMP.tif:PID20170201_Slice71htt_T12_288-0_E5_0_Confocal-GFP_0.0_0_5.0	17	24
PID20170120_Slice71htt_T0_0-0_F3_0_Confocal-GFP_BGs_MN_ALIGNED_OL_COMP.tif:PID20170120_Slice71htt_T0_0-0_F3_0_Confocal-GFP_0.0_0_5.0_ZS	17	24
PID20170120_Slice71htt_T0_0-0_F3_0_Confocal-GFP_BGs_MN_ALIGNED_OL_COMP.tif:PID20170125_Slice71htt_T5_120-0_F3_0_Confocal-GFP_0.0_0_5.0_	17	24
PID20170120_Slice71htt_T0_0-0_F4_0_Confocal-GFP_BGs_MN_ALIGNED_OL_COMP.tif:PID20170125_Slice71htt_T5_120-0_F4_0_Confocal-GFP_0.0_0_5.0_	17	24
PID20170120_Slice71htt_T0_0-0_F4_0_Confocal-GFP_BGs_MN_ALIGNED_OL_COMP.tif:PID20170129_Slice71htt_T9_216-0_F4_0_Confocal-GFP_0.0_0_5.0_	17	24
PID20170120_Slice71htt_T0_0-0_F4_0_Confocal-GFP_BGs_MN_ALIGNED_OL_COMP.tif:PID20170131_Slice71htt_T11_264-0_F4_0_Confocal-GFP_0.0_0_5.0	17	24
PID20170120_Slice71htt_T0_0-0_F5_0_Confocal-GFP_BGs_MN_ALIGNED_OL_COMP.tif:PID20170120_Slice71htt_T0_0-0_F5_0_Confocal-GFP_0.0_0_5.0_ZS	17	24
PID20170120_Slice71htt_T0_0-0_F5_0_Confocal-GFP_BGs_MN_ALIGNED_OL_COMP.tif:PID20170125_Slice71htt_T5_120-0_F5_0_Confocal-GFP_0.0_0_5.0_	17	24
PID20170120_Slice71htt_T0_0-0_F5_0_Confocal-GFP_BGs_MN_ALIGNED_OL_COMP.tif:PID20170127_Slice71htt_T7_168-0_F5_0_Confocal-GFP_0.0_0_5.0_	17	24
PID20170120_Slice71htt_T0_0-0_C3_0_Confocal-GFP_BGs_MN_ALIGNED_OL_COMP.tif:PID20170121_Slice71htt_T1_24-0_C3_0_Confocal-GFP_0.0_0_5.0_Z	17	25
PID20170120_Slice71htt_T0_0-0_C4_0_Confocal-GFP_BGs_MN_ALIGNED_OL_COMP.tif:PID20170120_Slice71htt_T0_0-0_C4_0_Confocal-GFP_0.0_0_5.0_ZS	17	25
PID20170120_Slice71htt_T0_0-0_C4_0_Confocal-GFP_BGs_MN_ALIGNED_OL_COMP.tif:PID20170127_Slice71htt_T7_168-0_C4_0_Confocal-GFP_0.0_0_5.0_	17	25
PID20170120_Slice71htt_T0_0-0_C4_0_Confocal-GFP_BGs_MN_ALIGNED_OL_COMP.tif:PID20170131_Slice71htt_T11_264-0_C4_0_Confocal-GFP_0.0_0_5.0	17	25
PID20170120_Slice71htt_T0_0-0_D3_0_Confocal-GFP_BGs_MN_ALIGNED_OL_COMP.tif:PID20170121_Slice71htt_T1_24-0_D3_0_Confocal-GFP_0.0_0_5.0_Z	17	25
PID20170120_Slice71htt_T0_0-0_D3_0_Confocal-GFP_BGs_MN_ALIGNED_OL_COMP.tif:PID20170125_Slice71htt_T5_120-0_D3_0_Confocal-GFP_0.0_0_5.0_	17	25
PID20170120_Slice71htt_T0_0-0_D3_0_Confocal-GFP_BGs_MN_ALIGNED_OL_COMP.tif:PID20170125_Slice71htt_T5_120-0_D3_0_Confocal-GFP_0.0_0_5.0_	17	25
PID20170120_Slice71htt_T0_0-0_D4_0_Confocal-GFP_BGs_MN_ALIGNED_OL_COMP.tif:PID20170127_Slice71htt_T7_168-0_D4_0_Confocal-GFP_0.0_0_5.0_	17	25
PID20170120_Slice71htt_T0_0-0_D5_0_Confocal-GFP_BGs_MN_ALIGNED_OL_COMP.tif:PID20170121_Slice71htt_T1_24-0_D5_0_Confocal-GFP_0.0_0_5.0_Z	17	25
PID20170120_Slice71htt_T0_0-0_D5_0_Confocal-GFP_BGs_MN_ALIGNED_OL_COMP.tif:PID20170125_Slice71htt_T5_120-0_D5_0_Confocal-GFP_0.0_0_5.0_	17	25
PID20170120_Slice71htt_T0_0-0_E3_0_Confocal-GFP_BGs_MN_ALIGNED_OL_COMP.tif:PID20170125_Slice71htt_T5_120-0_E3_0_Confocal-GFP_0.0_0_5.0_	17	25
PID20170120_Slice71htt_T0_0-0_E3_0_Confocal-GFP_BGs_MN_ALIGNED_OL_COMP.tif:PID20170125_Slice71htt_T5_120-0_E3_0_Confocal-GFP_0.0_0_5.0_	17	25
PID20170120_Slice71htt_T0_0-0_E3_0_Confocal-GFP_BGs_MN_ALIGNED_OL_COMP.tif:PID20170127_Slice71htt_T7_168-0_E3_0_Confocal-GFP_0.0_0_5.0_	17	25
PID20170120_Slice71htt_T0_0-0_E4_0_Confocal-GFP_BGs_MN_ALIGNED_OL_COMP.tif:PID20170123_Slice71htt_T3_72-0_E4_0_Confocal-GFP_0.0_0_5.0_Z	17	25
PID20170120_Slice71htt_T0_0-0_E4_0_Confocal-GFP_BGs_MN_ALIGNED_OL_COMP.tif:PID20170126_Slice71htt_T6_144-0_E4_0_Confocal-GFP_0.0_0_5.0_	17	25
PID20170120_Slice71htt_T0_0-0_E4_0_Confocal-GFP_BGs_MN_ALIGNED_OL_COMP.tif:PID20170127_Slice71htt_T7_168-0_E4_0_Confocal-GFP_0.0_0_5.0_	17	25
PID20170120_Slice71htt_T0_0-0_E4_0_Confocal-GFP_BGs_MN_ALIGNED_OL_COMP.tif:PID20170201_Slice71htt_T12_288-0_E4_0_Confocal-GFP_0.0_0_5.0	17	25
PID20170120_Slice71htt_T0_0-0_E5_0_Confocal-GFP_BGs_MN_ALIGNED_OL_COMP.tif:PID20170125_Slice71htt_T5_120-0_E5_0_Confocal-GFP_0.0_0_5.0_	17	25
PID20170120_Slice71htt_T0_0-0_F3_0_Confocal-GFP_BGs_MN_ALIGNED_OL_COMP.tif:PID20170120_Slice71htt_T0_0-0_F3_0_Confocal-GFP_0.0_0_5.0_ZS	17	25
PID20170120_Slice71htt_T0_0-0_F3_0_Confocal-GFP_BGs_MN_ALIGNED_OL_COMP.tif:PID20170125_Slice71htt_T5_120-0_F3_0_Confocal-GFP_0.0_0_5.0_	17	25
PID20170120_Slice71htt_T0_0-0_F3_0_Confocal-GFP_BGs_MN_ALIGNED_OL_COMP.tif:PID20170129_Slice71htt_T9_216-0_F3_0_Confocal-GFP_0.0_0_5.0_	17	25
PID20170120_Slice71htt_T0_0-0_F3_0_Confocal-GFP_BGs_MN_ALIGNED_OL_COMP.tif:PID20170203_Slice71htt_T14_336-0_F3_0_Confocal-GFP_0.0_0_5.0	17	25
PID20170120_Slice71htt_T0_0-0_F4_0_Confocal-GFP_BGs_MN_ALIGNED_OL_COMP.tif:PID20170120_Slice71htt_T0_0-0_F4_0_Confocal-GFP_0.0_0_5.0_ZS	17	25
PID20170120_Slice71htt_T0_0-0_F4_0_Confocal-GFP_BGs_MN_ALIGNED_OL_COMP.tif:PID20170120_Slice71htt_T0_0-0_F4_0_Confocal-GFP_0.0_0_5.0_ZS	17	25
PID20170120_Slice71htt_T0_0-0_F4_0_Confocal-GFP_BGs_MN_ALIGNED_OL_COMP.tif:PID20170121_Slice71htt_T1_24-0_F4_0_Confocal-GFP_0.0_0_5.0_Z	17	25
PID20170120_Slice71htt_T0_0-0_F4_0_Confocal-GFP_BGs_MN_ALIGNED_OL_COMP.tif:PID20170121_Slice71htt_T1_24-0_F4_0_Confocal-GFP_0.0_0_5.0_Z	17	25
PID20170120_Slice71htt_T0_0-0_F4_0_Confocal-GFP_BGs_MN_ALIGNED_OL_COMP.tif:PID20170201_Slice71htt_T12_288-0_F4_0_Confocal-GFP_0.0_0_5.0	17	25
PID20170120_Slice71htt_T0_0-0_F5_0_Confocal-GFP_BGs_MN_ALIGNED_OL_COMP.tif:PID20170127_Slice71htt_T7_168-0_F5_0_Confocal-GFP_0.0_0_5.0_	17	25
PID20170120_Slice71htt_T0_0-0_F5_0_Confocal-GFP_BGs_MN_ALIGNED_OL_COMP.tif:PID20170129_Slice71htt_T9_216-0_F5_0_Confocal-GFP_0.0_0_5.0_	17	25
PID20170120_Slice71htt_T0_0-0_F5_0_Confocal-GFP_BGs_MN_ALIGNED_OL_COMP.tif:PID20170202_Slice71htt_T13_312-0_F5_0_Confocal-GFP_0.0_0_5.0	17	25
PID20170120_Slice71htt_T0_0-0_C3_0_Confocal-GFP_BGs_MN_ALIGNED_OL_COMP.tif:PID20170122_Slice71htt_T2_48-0_C3_0_Confocal-GFP_0.0_0_5.0_Z	17	26
PID20170120_Slice71htt_T0_0-0_C4_0_Confocal-GFP_BGs_MN_ALIGNED_OL_COMP.tif:PID20170120_Slice71htt_T0_0-0_C4_0_Confocal-GFP_0.0_0_5.0_ZS	17	26
PID20170120_Slice71htt_T0_0-0_C4_0_Confocal-GFP_BGs_MN_ALIGNED_OL_COMP.tif:PID20170125_Slice71htt_T5_120-0_C4_0_Confocal-GFP_0.0_0_5.0_	17	26
PID20170120_Slice71htt_T0_0-0_C4_0_Confocal-GFP_BGs_MN_ALIGNED_OL_COMP.tif:PID20170126_Slice71htt_T6_144-0_C4_0_Confocal-GFP_0.0_0_5.0_	17	26
PID20170120_Slice71htt_T0_0-0_C4_0_Confocal-GFP_BGs_MN_ALIGNED_OL_COMP.tif:PID20170202_Slice71htt_T13_312-0_C4_0_Confocal-GFP_0.0_0_5.0	17	26
PID20170120_Slice71htt_T0_0-0_D3_0_Confocal-GFP_BGs_MN_ALIGNED_OL_COMP.tif:PID20170121_Slice71htt_T1_24-0_D3_0_Confocal-GFP_0.0_0_5.0_Z	17	26
PID20170120_Slice71htt_T0_0-0_D4_0_Confocal-GFP_BGs_MN_ALIGNED_OL_COMP.tif:PID20170120_Slice71htt_T0_0-0_D4_0_Confocal-GFP_0.0_0_5.0_ZS	17	26
PID20170120_Slice71htt_T0_0-0_D5_0_Confocal-GFP_BGs_MN_ALIGNED_OL_COMP.tif:PID20170120_Slice71htt_T0_0-0_D5_0_Confocal-GFP_0.0_0_5.0_ZS	17	26
PID20170120_Slice71htt_T0_0-0_E3_0_Confocal-GFP_BGs_MN_ALIGNED_OL_COMP.tif:PID20170120_Slice71htt_T0_0-0_E3_0_Confocal-GFP_0.0_0_5.0_ZS	17	26
PID20170120_Slice71htt_T0_0-0_E3_0_Confocal-GFP_BGs_MN_ALIGNED_OL_COMP.tif:PID20170127_Slice71htt_T7_168-0_E3_0_Confocal-GFP_0.0_0_5.0_	17	26
PID20170120_Slice71htt_T0_0-0_E3_0_Confocal-GFP_BGs_MN_ALIGNED_OL_COMP.tif:PID20170201_Slice71htt_T12_288-0_E3_0_Confocal-GFP_0.0_0_5.0	17	26
PID20170120_Slice71htt_T0_0-0_E4_0_Confocal-GFP_BGs_MN_ALIGNED_OL_COMP.tif:PID20170121_Slice71htt_T1_24-0_E4_0_Confocal-GFP_0.0_0_5.0_Z	17	26
PID20170120_Slice71htt_T0_0-0_E4_0_Confocal-GFP_BGs_MN_ALIGNED_OL_COMP.tif:PID20170122_Slice71htt_T2_48-0_E4_0_Confocal-GFP_0.0_0_5.0_Z	17	26
PID20170120_Slice71htt_T0_0-0_E4_0_Confocal-GFP_BGs_MN_ALIGNED_OL_COMP.tif:PID20170125_Slice71htt_T5_120-0_E4_0_Confocal-GFP_0.0_0_5.0_	17	26
PID20170120_Slice71htt_T0_0-0_E4_0_Confocal-GFP_BGs_MN_ALIGNED_OL_COMP.tif:PID20170127_Slice71htt_T7_168-0_E4_0_Confocal-GFP_0.0_0_5.0_	17	26
PID20170120_Slice71htt_T0_0-0_E5_0_Confocal-GFP_BGs_MN_ALIGNED_OL_COMP.tif:PID20170201_Slice71htt_T12_288-0_E5_0_Confocal-GFP_0.0_0_5.0	17	26
PID20170120_Slice71htt_T0_0-0_F3_0_Confocal-GFP_BGs_MN_ALIGNED_OL_COMP.tif:PID20170122_Slice71htt_T2_48-0_F3_0_Confocal-GFP_0.0_0_5.0_Z	17	26
PID20170120_Slice71htt_T0_0-0_F3_0_Confocal-GFP_BGs_MN_ALIGNED_OL_COMP.tif:PID20170131_Slice71htt_T11_264-0_F3_0_Confocal-GFP_0.0_0_5.0	17	26
PID20170120_Slice71htt_T0_0-0_F3_0_Confocal-GFP_BGs_MN_ALIGNED_OL_COMP.tif:PID20170202_Slice71htt_T13_312-0_F3_0_Confocal-GFP_0.0_0_5.0	17	26
PID20170120_Slice71htt_T0_0-0_F4_0_Confocal-GFP_BGs_MN_ALIGNED_OL_COMP.tif:PID20170121_Slice71htt_T1_24-0_F4_0_Confocal-GFP_0.0_0_5.0_Z	17	26
PID20170120_Slice71htt_T0_0-0_F4_0_Confocal-GFP_BGs_MN_ALIGNED_OL_COMP.tif:PID20170126_Slice71htt_T6_144-0_F4_0_Confocal-GFP_0.0_0_5.0_	17	26
PID20170120_Slice71htt_T0_0-0_F5_0_Confocal-GFP_BGs_MN_ALIGNED_OL_COMP.tif:PID20170121_Slice71htt_T1_24-0_F5_0_Confocal-GFP_0.0_0_5.0_Z	17	26
PID20170120_Slice71htt_T0_0-0_C3_0_Confocal-GFP_BGs_MN_ALIGNED_OL_COMP.tif:PID20170121_Slice71htt_T1_24-0_C3_0_Confocal-GFP_0.0_0_5.0_Z	17	27
PID20170120_Slice71htt_T0_0-0_C4_0_Confocal-GFP_BGs_MN_ALIGNED_OL_COMP.tif:PID20170125_Slice71htt_T5_120-0_C4_0_Confocal-GFP_0.0_0_5.0_	17	27
PID20170120_Slice71htt_T0_0-0_C4_0_Confocal-GFP_BGs_MN_ALIGNED_OL_COMP.tif:PID20170126_Slice71htt_T6_144-0_C4_0_Confocal-GFP_0.0_0_5.0_	17	27
PID20170120_Slice71htt_T0_0-0_C4_0_Confocal-GFP_BGs_MN_ALIGNED_OL_COMP.tif:PID20170202_Slice71htt_T13_312-0_C4_0_Confocal-GFP_0.0_0_5.0	17	27
PID20170120_Slice71htt_T0_0-0_C5_0_Confocal-GFP_BGs_MN_ALIGNED_OL_COMP.tif:PID20170121_Slice71htt_T1_24-0_C5_0_Confocal-GFP_0.0_0_5.0_Z	17	27
PID20170120_Slice71htt_T0_0-0_C5_0_Confocal-GFP_BGs_MN_ALIGNED_OL_COMP.tif:PID20170126_Slice71htt_T6_144-0_C5_0_Confocal-GFP_0.0_0_5.0_	17	27
PID20170120_Slice71htt_T0_0-0_C5_0_Confocal-GFP_BGs_MN_ALIGNED_OL_COMP.tif:PID20170127_Slice71htt_T7_168-0_C5_0_Confocal-GFP_0.0_0_5.0_	17	27
PID20170120_Slice71htt_T0_0-0_C5_0_Confocal-GFP_BGs_MN_ALIGNED_OL_COMP.tif:PID20170203_Slice71htt_T14_336-0_C5_0_Confocal-GFP_0.0_0_5.0	17	27
PID20170120_Slice71htt_T0_0-0_D3_0_Confocal-GFP_BGs_MN_ALIGNED_OL_COMP.tif:PID20170121_Slice71htt_T1_24-0_D3_0_Confocal-GFP_0.0_0_5.0_Z	17	27
PID20170120_Slice71htt_T0_0-0_D3_0_Confocal-GFP_BGs_MN_ALIGNED_OL_COMP.tif:PID20170121_Slice71htt_T1_24-0_D3_0_Confocal-GFP_0.0_0_5.0_Z	17	27
PID20170120_Slice71htt_T0_0-0_D3_0_Confocal-GFP_BGs_MN_ALIGNED_OL_COMP.tif:PID20170122_Slice71htt_T2_48-0_D3_0_Confocal-GFP_0.0_0_5.0_Z	17	27
PID20170120_Slice71htt_T0_0-0_D3_0_Confocal-GFP_BGs_MN_ALIGNED_OL_COMP.tif:PID20170125_Slice71htt_T5_120-0_D3_0_Confocal-GFP_0.0_0_5.0_	17	27
PID20170120_Slice71htt_T0_0-0_D3_0_Confocal-GFP_BGs_MN_ALIGNED_OL_COMP.tif:PID20170126_Slice71htt_T6_144-0_D3_0_Confocal-GFP_0.0_0_5.0_	17	27
PID20170120_Slice71htt_T0_0-0_D3_0_Confocal-GFP_BGs_MN_ALIGNED_OL_COMP.tif:PID20170129_Slice71htt_T9_216-0_D3_0_Confocal-GFP_0.0_0_5.0_	17	27
PID20170120_Slice71htt_T0_0-0_D4_0_Confocal-GFP_BGs_MN_ALIGNED_OL_COMP.tif:PID20170120_Slice71htt_T0_0-0_D4_0_Confocal-GFP_0.0_0_5.0_ZS	17	27
PID20170120_Slice71htt_T0_0-0_D4_0_Confocal-GFP_BGs_MN_ALIGNED_OL_COMP.tif:PID20170127_Slice71htt_T7_168-0_D4_0_Confocal-GFP_0.0_0_5.0_	17	27
PID20170120_Slice71htt_T0_0-0_D4_0_Confocal-GFP_BGs_MN_ALIGNED_OL_COMP.tif:PID20170131_Slice71htt_T11_264-0_D4_0_Confocal-GFP_0.0_0_5.0	17	27
PID20170120_Slice71htt_T0_0-0_D4_0_Confocal-GFP_BGs_MN_ALIGNED_OL_COMP.tif:PID20170202_Slice71htt_T13_312-0_D4_0_Confocal-GFP_0.0_0_5.0	17	27
PID20170120_Slice71htt_T0_0-0_D5_0_Confocal-GFP_BGs_MN_ALIGNED_OL_COMP.tif:PID20170126_Slice71htt_T6_144-0_D5_0_Confocal-GFP_0.0_0_5.0_	17	27
PID20170120_Slice71htt_T0_0-0_D5_0_Confocal-GFP_BGs_MN_ALIGNED_OL_COMP.tif:PID20170202_Slice71htt_T13_312-0_D5_0_Confocal-GFP_0.0_0_5.0	17	27
PID20170120_Slice71htt_T0_0-0_E3_0_Confocal-GFP_BGs_MN_ALIGNED_OL_COMP.tif:PID20170126_Slice71htt_T6_144-0_E3_0_Confocal-GFP_0.0_0_5.0_	17	27
PID20170120_Slice71htt_T0_0-0_E3_0_Confocal-GFP_BGs_MN_ALIGNED_OL_COMP.tif:PID20170127_Slice71htt_T7_168-0_E3_0_Confocal-GFP_0.0_0_5.0_	17	27
PID20170120_Slice71htt_T0_0-0_E4_0_Confocal-GFP_BGs_MN_ALIGNED_OL_COMP.tif:PID20170121_Slice71htt_T1_24-0_E4_0_Confocal-GFP_0.0_0_5.0_Z	17	27
PID20170120_Slice71htt_T0_0-0_E4_0_Confocal-GFP_BGs_MN_ALIGNED_OL_COMP.tif:PID20170123_Slice71htt_T3_72-0_E4_0_Confocal-GFP_0.0_0_5.0_Z	17	27
PID20170120_Slice71htt_T0_0-0_E4_0_Confocal-GFP_BGs_MN_ALIGNED_OL_COMP.tif:PID20170129_Slice71htt_T9_216-0_E4_0_Confocal-GFP_0.0_0_5.0_	17	27
PID20170120_Slice71htt_T0_0-0_E5_0_Confocal-GFP_BGs_MN_ALIGNED_OL_COMP.tif:PID20170120_Slice71htt_T0_0-0_E5_0_Confocal-GFP_0.0_0_5.0_ZS	17	27
PID20170120_Slice71htt_T0_0-0_E5_0_Confocal-GFP_BGs_MN_ALIGNED_OL_COMP.tif:PID20170120_Slice71htt_T0_0-0_E5_0_Confocal-GFP_0.0_0_5.0_ZS	17	27
PID20170120_Slice71htt_T0_0-0_E5_0_Confocal-GFP_BGs_MN_ALIGNED_OL_COMP.tif:PID20170201_Slice71htt_T12_288-0_E5_0_Confocal-GFP_0.0_0_5.0	17	27
PID20170120_Slice71htt_T0_0-0_F3_0_Confocal-GFP_BGs_MN_ALIGNED_OL_COMP.tif:PID20170123_Slice71htt_T3_72-0_F3_0_Confocal-GFP_0.0_0_5.0_Z	17	27
PID20170120_Slice71htt_T0_0-0_F3_0_Confocal-GFP_BGs_MN_ALIGNED_OL_COMP.tif:PID20170126_Slice71htt_T6_144-0_F3_0_Confocal-GFP_0.0_0_5.0_	17	27
PID20170120_Slice71htt_T0_0-0_F4_0_Confocal-GFP_BGs_MN_ALIGNED_OL_COMP.tif:PID20170126_Slice71htt_T6_144-0_F4_0_Confocal-GFP_0.0_0_5.0_	17	27
PID20170120_Slice71htt_T0_0-0_F4_0_Confocal-GFP_BGs_MN_ALIGNED_OL_COMP.tif:PID20170131_Slice71htt_T11_264-0_F4_0_Confocal-GFP_0.0_0_5.0	17	27
PID20170120_Slice71htt_T0_0-0_F5_0_Confocal-GFP_BGs_MN_ALIGNED_OL_COMP.tif:PID20170120_Slice71htt_T0_0-0_F5_0_Confocal-GFP_0.0_0_5.0_ZS	17	27
PID20170120_Slice71htt_T0_0-0_F5_0_Confocal-GFP_BGs_MN_ALIGNED_OL_COMP.tif:PID20170126_Slice71htt_T6_144-0_F5_0_Confocal-GFP_0.0_0_5.0_	17	27
PID20170120_Slice71htt_T0_0-0_C3_0_Confocal-GFP_BGs_MN_ALIGNED_OL_COMP.tif:PID20170201_Slice71htt_T12_288-0_C3_0_Confocal-GFP_0.0_0_5.0	17	28
PID20170120_Slice71htt_T0_0-0_C3_0_Confocal-GFP_BGs_MN_ALIGNED_OL_COMP.tif:PID20170201_Slice71htt_T12_288-0_C3_0_Confocal-GFP_0.0_0_5.0	17	28
PID20170120_Slice71htt_T0_0-0_C4_0_Confocal-GFP_BGs_MN_ALIGNED_OL_COMP.tif:PID20170120_Slice71htt_T0_0-0_C4_0_Confocal-GFP_0.0_0_5.0_ZS	17	28
PID20170120_Slice71htt_T0_0-0_C4_0_Confocal-GFP_BGs_MN_ALIGNED_OL_COMP.tif:PID20170129_Slice71htt_T9_216-0_C4_0_Confocal-GFP_0.0_0_5.0_	17	28
PID20170120_Slice71htt_T0_0-0_C4_0_Confocal-GFP_BGs_MN_ALIGNED_OL_COMP.tif:PID20170201_Slice71htt_T12_288-0_C4_0_Confocal-GFP_0.0_0_5.0	17	28
PID20170120_Slice71htt_T0_0-0_C5_0_Confocal-GFP_BGs_MN_ALIGNED_OL_COMP.tif:PID20170120_Slice71htt_T0_0-0_C5_0_Confocal-GFP_0.0_0_5.0_ZS	17	28
PID20170120_Slice71htt_T0_0-0_C5_0_Confocal-GFP_BGs_MN_ALIGNED_OL_COMP.tif:PID20170120_Slice71htt_T0_0-0_C5_0_Confocal-GFP_0.0_0_5.0_ZS	17	28
PID20170120_Slice71htt_T0_0-0_C5_0_Confocal-GFP_BGs_MN_ALIGNED_OL_COMP.tif:PID20170123_Slice71htt_T3_72-0_C5_0_Confocal-GFP_0.0_0_5.0_Z	17	28
PID20170120_Slice71htt_T0_0-0_C5_0_Confocal-GFP_BGs_MN_ALIGNED_OL_COMP.tif:PID20170126_Slice71htt_T6_144-0_C5_0_Confocal-GFP_0.0_0_5.0_	17	28
PID20170120_Slice71htt_T0_0-0_D4_0_Confocal-GFP_BGs_MN_ALIGNED_OL_COMP.tif:PID20170202_Slice71htt_T13_312-0_D4_0_Confocal-GFP_0.0_0_5.0	17	28
PID20170120_Slice71htt_T0_0-0_E3_0_Confocal-GFP_BGs_MN_ALIGNED_OL_COMP.tif:PID20170121_Slice71htt_T1_24-0_E3_0_Confocal-GFP_0.0_0_5.0_Z	17	28
PID20170120_Slice71htt_T0_0-0_E4_0_Confocal-GFP_BGs_MN_ALIGNED_OL_COMP.tif:PID20170120_Slice71htt_T0_0-0_E4_0_Confocal-GFP_0.0_0_5.0_ZS	17	28
PID20170120_Slice71htt_T0_0-0_E4_0_Confocal-GFP_BGs_MN_ALIGNED_OL_COMP.tif:PID20170129_Slice71htt_T9_216-0_E4_0_Confocal-GFP_0.0_0_5.0_	17	28
PID20170120_Slice71htt_T0_0-0_E5_0_Confocal-GFP_BGs_MN_ALIGNED_OL_COMP.tif:PID20170131_Slice71htt_T11_264-0_E5_0_Confocal-GFP_0.0_0_5.0	17	28
PID20170120_Slice71htt_T0_0-0_F3_0_Confocal-GFP_BGs_MN_ALIGNED_OL_COMP.tif:PID20170121_Slice71htt_T1_24-0_F3_0_Confocal-GFP_0.0_0_5.0_Z	17	28
PID20170120_Slice71htt_T0_0-0_F3_0_Confocal-GFP_BGs_MN_ALIGNED_OL_COMP.tif:PID20170125_Slice71htt_T5_120-0_F3_0_Confocal-GFP_0.0_0_5.0_	17	28
PID20170120_Slice71htt_T0_0-0_F5_0_Confocal-GFP_BGs_MN_ALIGNED_OL_COMP.tif:PID20170121_Slice71htt_T1_24-0_F5_0_Confocal-GFP_0.0_0_5.0_Z	17	28
PID20170120_Slice71htt_T0_0-0_F5_0_Confocal-GFP_BGs_MN_ALIGNED_OL_COMP.tif:PID20170129_Slice71htt_T9_216-0_F5_0_Confocal-GFP_0.0_0_5.0_	17	28
PID20170120_Slice71htt_T0_0-0_C4_0_Confocal-GFP_BGs_MN_ALIGNED_OL_COMP.tif:PID20170129_Slice71htt_T9_216-0_C4_0_Confocal-GFP_0.0_0_5.0_	17	29
PID20170120_Slice71htt_T0_0-0_C4_0_Confocal-GFP_BGs_MN_ALIGNED_OL_COMP.tif:PID20170201_Slice71htt_T12_288-0_C4_0_Confocal-GFP_0.0_0_5.0	17	29
PID20170120_Slice71htt_T0_0-0_C5_0_Confocal-GFP_BGs_MN_ALIGNED_OL_COMP.tif:PID20170129_Slice71htt_T9_216-0_C5_0_Confocal-GFP_0.0_0_5.0_	17	29
PID20170120_Slice71htt_T0_0-0_C5_0_Confocal-GFP_BGs_MN_ALIGNED_OL_COMP.tif:PID20170131_Slice71htt_T11_264-0_C5_0_Confocal-GFP_0.0_0_5.0	17	29
PID20170120_Slice71htt_T0_0-0_D3_0_Confocal-GFP_BGs_MN_ALIGNED_OL_COMP.tif:PID20170121_Slice71htt_T1_24-0_D3_0_Confocal-GFP_0.0_0_5.0_Z	17	29
PID20170120_Slice71htt_T0_0-0_D3_0_Confocal-GFP_BGs_MN_ALIGNED_OL_COMP.tif:PID20170129_Slice71htt_T9_216-0_D3_0_Confocal-GFP_0.0_0_5.0_	17	29
PID20170120_Slice71htt_T0_0-0_D4_0_Confocal-GFP_BGs_MN_ALIGNED_OL_COMP.tif:PID20170120_Slice71htt_T0_0-0_D4_0_Confocal-GFP_0.0_0_5.0_ZS	17	29
PID20170120_Slice71htt_T0_0-0_D4_0_Confocal-GFP_BGs_MN_ALIGNED_OL_COMP.tif:PID20170121_Slice71htt_T1_24-0_D4_0_Confocal-GFP_0.0_0_5.0_Z	17	29
PID20170120_Slice71htt_T0_0-0_D4_0_Confocal-GFP_BGs_MN_ALIGNED_OL_COMP.tif:PID20170126_Slice71htt_T6_144-0_D4_0_Confocal-GFP_0.0_0_5.0_	17	29
PID20170120_Slice71htt_T0_0-0_D5_0_Confocal-GFP_BGs_MN_ALIGNED_OL_COMP.tif:PID20170121_Slice71htt_T1_24-0_D5_0_Confocal-GFP_0.0_0_5.0_Z	17	29
PID20170120_Slice71htt_T0_0-0_D5_0_Confocal-GFP_BGs_MN_ALIGNED_OL_COMP.tif:PID20170131_Slice71htt_T11_264-0_D5_0_Confocal-GFP_0.0_0_5.0	17	29
PID20170120_Slice71htt_T0_0-0_E3_0_Confocal-GFP_BGs_MN_ALIGNED_OL_COMP.tif:PID20170121_Slice71htt_T1_24-0_E3_0_Confocal-GFP_0.0_0_5.0_Z	17	29
PID20170120_Slice71htt_T0_0-0_E3_0_Confocal-GFP_BGs_MN_ALIGNED_OL_COMP.tif:PID20170125_Slice71htt_T5_120-0_E3_0_Confocal-GFP_0.0_0_5.0_	17	29
PID20170120_Slice71htt_T0_0-0_E3_0_Confocal-GFP_BGs_MN_ALIGNED_OL_COMP.tif:PID20170127_Slice71htt_T7_168-0_E3_0_Confocal-GFP_0.0_0_5.0_	17	29
PID20170120_Slice71htt_T0_0-0_E4_0_Confocal-GFP_BGs_MN_ALIGNED_OL_COMP.tif:PID20170121_Slice71htt_T1_24-0_E4_0_Confocal-GFP_0.0_0_5.0_Z	17	29
PID20170120_Slice71htt_T0_0-0_E4_0_Confocal-GFP_BGs_MN_ALIGNED_OL_COMP.tif:PID20170121_Slice71htt_T1_24-0_E4_0_Confocal-GFP_0.0_0_5.0_Z	17	29
PID20170120_Slice71htt_T0_0-0_E4_0_Confocal-GFP_BGs_MN_ALIGNED_OL_COMP.tif:PID20170125_Slice71htt_T5_120-0_E4_0_Confocal-GFP_0.0_0_5.0_	17	29
PID20170120_Slice71htt_T0_0-0_E4_0_Confocal-GFP_BGs_MN_ALIGNED_OL_COMP.tif:PID20170131_Slice71htt_T11_264-0_E4_0_Confocal-GFP_0.0_0_5.0	17	29
PID20170120_Slice71htt_T0_0-0_E5_0_Confocal-GFP_BGs_MN_ALIGNED_OL_COMP.tif:PID20170120_Slice71htt_T0_0-0_E5_0_Confocal-GFP_0.0_0_5.0_ZS	17	29
PID20170120_Slice71htt_T0_0-0_F3_0_Confocal-GFP_BGs_MN_ALIGNED_OL_COMP.tif:PID20170125_Slice71htt_T5_120-0_F3_0_Confocal-GFP_0.0_0_5.0_	17	29
PID20170120_Slice71htt_T0_0-0_F3_0_Confocal-GFP_BGs_MN_ALIGNED_OL_COMP.tif:PID20170126_Slice71htt_T6_144-0_F3_0_Confocal-GFP_0.0_0_5.0_	17	29
PID20170120_Slice71htt_T0_0-0_F3_0_Confocal-GFP_BGs_MN_ALIGNED_OL_COMP.tif:PID20170126_Slice71htt_T6_144-0_F3_0_Confocal-GFP_0.0_0_5.0_	17	29
PID20170120_Slice71htt_T0_0-0_F4_0_Confocal-GFP_BGs_MN_ALIGNED_OL_COMP.tif:PID20170126_Slice71htt_T6_144-0_F4_0_Confocal-GFP_0.0_0_5.0_	17	29
PID20170120_Slice71htt_T0_0-0_F5_0_Confocal-GFP_BGs_MN_ALIGNED_OL_COMP.tif:PID20170131_Slice71htt_T11_264-0_F5_0_Confocal-GFP_0.0_0_5.0	17	29
PID20170120_Slice71htt_T0_0-0_C4_0_Confocal-GFP_BGs_MN_ALIGNED_OL_COMP.tif:PID20170129_Slice71htt_T9_216-0_C4_0_Confocal-GFP_0.0_0_5.0_	17	30
PID20170120_Slice71htt_T0_0-0_C5_0_Confocal-GFP_BGs_MN_ALIGNED_OL_COMP.tif:PID20170120_Slice71htt_T0_0-0_C5_0_Confocal-GFP_0.0_0_5.0_ZS	17	30
PID20170120_Slice71htt_T0_0-0_C5_0_Confocal-GFP_BGs_MN_ALIGNED_OL_COMP.tif:PID20170121_Slice71htt_T1_24-0_C5_0_Confocal-GFP_0.0_0_5.0_Z	17	30
PID20170120_Slice71htt_T0_0-0_C5_0_Confocal-GFP_BGs_MN_ALIGNED_OL_COMP.tif:PID20170125_Slice71htt_T5_120-0_C5_0_Confocal-GFP_0.0_0_5.0_	17	30
PID20170120_Slice71htt_T0_0-0_C5_0_Confocal-GFP_BGs_MN_ALIGNED_OL_COMP.tif:PID20170125_Slice71htt_T5_120-0_C5_0_Confocal-GFP_0.0_0_5.0_	17	30
PID20170120_Slice71htt_T0_0-0_C5_0_Confocal-GFP_BGs_MN_ALIGNED_OL_COMP.tif:PID20170126_Slice71htt_T6_144-0_C5_0_Confocal-GFP_0.0_0_5.0_	17	30
PID20170120_Slice71htt_T0_0-0_C5_0_Confocal-GFP_BGs_MN_ALIGNED_OL_COMP.tif:PID20170127_Slice71htt_T7_168-0_C5_0_Confocal-GFP_0.0_0_5.0_	17	30
PID20170120_Slice71htt_T0_0-0_D3_0_Confocal-GFP_BGs_MN_ALIGNED_OL_COMP.tif:PID20170120_Slice71htt_T0_0-0_D3_0_Confocal-GFP_0.0_0_5.0_ZS	17	30
PID20170120_Slice71htt_T0_0-0_D3_0_Confocal-GFP_BGs_MN_ALIGNED_OL_COMP.tif:PID20170121_Slice71htt_T1_24-0_D3_0_Confocal-GFP_0.0_0_5.0_Z	17	30
PID20170120_Slice71htt_T0_0-0_D3_0_Confocal-GFP_BGs_MN_ALIGNED_OL_COMP.tif:PID20170125_Slice71htt_T5_120-0_D3_0_Confocal-GFP_0.0_0_5.0_	17	30
PID20170120_Slice71htt_T0_0-0_D3_0_Confocal-GFP_BGs_MN_ALIGNED_OL_COMP.tif:PID20170126_Slice71htt_T6_144-0_D3_0_Confocal-GFP_0.0_0_5.0_	17	30
PID20170120_Slice71htt_T0_0-0_D3_0_Confocal-GFP_BGs_MN_ALIGNED_OL_COMP.tif:PID20170129_Slice71htt_T9_216-0_D3_0_Confocal-GFP_0.0_0_5.0_	17	30
PID20170120_Slice71htt_T0_0-0_D4_0_Confocal-GFP_BGs_MN_ALIGNED_OL_COMP.tif:PID20170121_Slice71htt_T1_24-0_D4_0_Confocal-GFP_0.0_0_5.0_Z	17	30
PID20170120_Slice71htt_T0_0-0_D4_0_Confocal-GFP_BGs_MN_ALIGNED_OL_COMP.tif:PID20170202_Slice71htt_T13_312-0_D4_0_Confocal-GFP_0.0_0_5.0	17	30
PID20170120_Slice71htt_T0_0-0_E3_0_Confocal-GFP_BGs_MN_ALIGNED_OL_COMP.tif:PID20170127_Slice71htt_T7_168-0_E3_0_Confocal-GFP_0.0_0_5.0_	17	30
PID20170120_Slice71htt_T0_0-0_E3_0_Confocal-GFP_BGs_MN_ALIGNED_OL_COMP.tif:PID20170129_Slice71htt_T9_216-0_E3_0_Confocal-GFP_0.0_0_5.0_	17	30
PID20170120_Slice71htt_T0_0-0_E5_0_Confocal-GFP_BGs_MN_ALIGNED_OL_COMP.tif:PID20170126_Slice71htt_T6_144-0_E5_0_Confocal-GFP_0.0_0_5.0_	17	30
PID20170120_Slice71htt_T0_0-0_E5_0_Confocal-GFP_BGs_MN_ALIGNED_OL_COMP.tif:PID20170129_Slice71htt_T9_216-0_E5_0_Confocal-GFP_0.0_0_5.0_	17	30
PID20170120_Slice71htt_T0_0-0_F3_0_Confocal-GFP_BGs_MN_ALIGNED_OL_COMP.tif:PID20170202_Slice71htt_T13_312-0_F3_0_Confocal-GFP_0.0_0_5.0	17	30
PID20170120_Slice71htt_T0_0-0_F4_0_Confocal-GFP_BGs_MN_ALIGNED_OL_COMP.tif:PID20170129_Slice71htt_T9_216-0_F4_0_Confocal-GFP_0.0_0_5.0_	17	30
PID20170120_Slice71htt_T0_0-0_F4_0_Confocal-GFP_BGs_MN_ALIGNED_OL_COMP.tif:PID20170201_Slice71htt_T12_288-0_F4_0_Confocal-GFP_0.0_0_5.0	17	30
PID20170120_Slice71htt_T0_0-0_F4_0_Confocal-GFP_BGs_MN_ALIGNED_OL_COMP.tif:PID20170202_Slice71htt_T13_312-0_F4_0_Confocal-GFP_0.0_0_5.0	17	30
PID20170120_Slice71htt_T0_0-0_C4_0_Confocal-GFP_BGs_MN_ALIGNED_OL_COMP.tif:PID20170121_Slice71htt_T1_24-0_C4_0_Confocal-GFP_0.0_0_5.0_Z	17	31
PID20170120_Slice71htt_T0_0-0_C5_0_Confocal-GFP_BGs_MN_ALIGNED_OL_COMP.tif:PID20170121_Slice71htt_T1_24-0_C5_0_Confocal-GFP_0.0_0_5.0_Z	17	31
PID20170120_Slice71htt_T0_0-0_C5_0_Confocal-GFP_BGs_MN_ALIGNED_OL_COMP.tif:PID20170123_Slice71htt_T3_72-0_C5_0_Confocal-GFP_0.0_0_5.0_Z	17	31
PID20170120_Slice71htt_T0_0-0_C5_0_Confocal-GFP_BGs_MN_ALIGNED_OL_COMP.tif:PID20170123_Slice71htt_T3_72-0_C5_0_Confocal-GFP_0.0_0_5.0_Z	17	31
PID20170120_Slice71htt_T0_0-0_C5_0_Confocal-GFP_BGs_MN_ALIGNED_OL_COMP.tif:PID20170125_Slice71htt_T5_120-0_C5_0_Confocal-GFP_0.0_0_5.0_	17	31
PID20170120_Slice71htt_T0_0-0_C5_0_Confocal-GFP_BGs_MN_ALIGNED_OL_COMP.tif:PID20170129_Slice71htt_T9_216-0_C5_0_Confocal-GFP_0.0_0_5.0_	17	31
PID20170120_Slice71htt_T0_0-0_D3_0_Confocal-GFP_BGs_MN_ALIGNED_OL_COMP.tif:PID20170120_Slice71htt_T0_0-0_D3_0_Confocal-GFP_0.0_0_5.0_ZS	17	31
PID20170120_Slice71htt_T0_0-0_D4_0_Confocal-GFP_BGs_MN_ALIGNED_OL_COMP.tif:PID20170120_Slice71htt_T0_0-0_D4_0_Confocal-GFP_0.0_0_5.0_ZS	17	31
PID20170120_Slice71htt_T0_0-0_D4_0_Confocal-GFP_BGs_MN_ALIGNED_OL_COMP.tif:PID20170121_Slice71htt_T1_24-0_D4_0_Confocal-GFP_0.0_0_5.0_Z	17	31
PID20170120_Slice71htt_T0_0-0_D4_0_Confocal-GFP_BGs_MN_ALIGNED_OL_COMP.tif:PID20170121_Slice71htt_T1_24-0_D4_0_Confocal-GFP_0.0_0_5.0_Z	17	31
PID20170120_Slice71htt_T0_0-0_D4_0_Confocal-GFP_BGs_MN_ALIGNED_OL_COMP.tif:PID20170121_Slice71htt_T1_24-0_D4_0_Confocal-GFP_0.0_0_5.0_Z	17	31
PID20170120_Slice71htt_T0_0-0_D4_0_Confocal-GFP_BGs_MN_ALIGNED_OL_COMP.tif:PID20170202_Slice71htt_T13_312-0_D4_0_Confocal-GFP_0.0_0_5.0	17	31
PID20170120_Slice71htt_T0_0-0_D5_0_Confocal-GFP_BGs_MN_ALIGNED_OL_COMP.tif:PID20170120_Slice71htt_T0_0-0_D5_0_Confocal-GFP_0.0_0_5.0_ZS	17	31
PID20170120_Slice71htt_T0_0-0_D5_0_Confocal-GFP_BGs_MN_ALIGNED_OL_COMP.tif:PID20170121_Slice71htt_T1_24-0_D5_0_Confocal-GFP_0.0_0_5.0_Z	17	31
PID20170120_Slice71htt_T0_0-0_D5_0_Confocal-GFP_BGs_MN_ALIGNED_OL_COMP.tif:PID20170121_Slice71htt_T1_24-0_D5_0_Confocal-GFP_0.0_0_5.0_Z	17	31
PID20170120_Slice71htt_T0_0-0_D5_0_Confocal-GFP_BGs_MN_ALIGNED_OL_COMP.tif:PID20170121_Slice71htt_T1_24-0_D5_0_Confocal-GFP_0.0_0_5.0_Z	17	31
PID20170120_Slice71htt_T0_0-0_E4_0_Confocal-GFP_BGs_MN_ALIGNED_OL_COMP.tif:PID20170120_Slice71htt_T0_0-0_E4_0_Confocal-GFP_0.0_0_5.0_ZS	17	31
PID20170120_Slice71htt_T0_0-0_E4_0_Confocal-GFP_BGs_MN_ALIGNED_OL_COMP.tif:PID20170121_Slice71htt_T1_24-0_E4_0_Confocal-GFP_0.0_0_5.0_Z	17	31
PID20170120_Slice71htt_T0_0-0_F3_0_Confocal-GFP_BGs_MN_ALIGNED_OL_COMP.tif:PID20170120_Slice71htt_T0_0-0_F3_0_Confocal-GFP_0.0_0_5.0_ZS	17	31
PID20170120_Slice71htt_T0_0-0_F3_0_Confocal-GFP_BGs_MN_ALIGNED_OL_COMP.tif:PID20170120_Slice71htt_T0_0-0_F3_0_Confocal-GFP_0.0_0_5.0_ZS	17	31
PID20170120_Slice71htt_T0_0-0_F3_0_Confocal-GFP_BGs_MN_ALIGNED_OL_COMP.tif:PID20170121_Slice71htt_T1_24-0_F3_0_Confocal-GFP_0.0_0_5.0_Z	17	31
PID20170120_Slice71htt_T0_0-0_F4_0_Confocal-GFP_BGs_MN_ALIGNED_OL_COMP.tif:PID20170129_Slice71htt_T9_216-0_F4_0_Confocal-GFP_0.0_0_5.0_	17	31
PID20170120_Slice71htt_T0_0-0_C3_0_Confocal-GFP_BGs_MN_ALIGNED_OL_COMP.tif:PID20170129_Slice71htt_T9_216-0_C3_0_Confocal-GFP_0.0_0_5.0_	17	32
PID20170120_Slice71htt_T0_0-0_C3_0_Confocal-GFP_BGs_MN_ALIGNED_OL_COMP.tif:PID20170202_Slice71htt_T13_312-0_C3_0_Confocal-GFP_0.0_0_5.0	17	32
PID20170120_Slice71htt_T0_0-0_C4_0_Confocal-GFP_BGs_MN_ALIGNED_OL_COMP.tif:PID20170203_Slice71htt_T14_336-0_C4_0_Confocal-GFP_0.0_0_5.0	17	32
PID20170120_Slice71htt_T0_0-0_C5_0_Confocal-GFP_BGs_MN_ALIGNED_OL_COMP.tif:PID20170125_Slice71htt_T5_120-0_C5_0_Confocal-GFP_0.0_0_5.0_	17	32
PID20170120_Slice71htt_T0_0-0_C5_0_Confocal-GFP_BGs_MN_ALIGNED_OL_COMP.tif:PID20170126_Slice71htt_T6_144-0_C5_0_Confocal-GFP_0.0_0_5.0_	17	32
PID20170120_Slice71htt_T0_0-0_D3_0_Confocal-GFP_BGs_MN_ALIGNED_OL_COMP.tif:PID20170120_Slice71htt_T0_0-0_D3_0_Confocal-GFP_0.0_0_5.0_ZS	17	32
PID20170120_Slice71htt_T0_0-0_D3_0_Confocal-GFP_BGs_MN_ALIGNED_OL_COMP.tif:PID20170120_Slice71htt_T0_0-0_D3_0_Confocal-GFP_0.0_0_5.0_ZS	17	32
PID20170120_Slice71htt_T0_0-0_D4_0_Confocal-GFP_BGs_MN_ALIGNED_OL_COMP.tif:PID20170127_Slice71htt_T7_168-0_D4_0_Confocal-GFP_0.0_0_5.0_	17	32
PID20170120_Slice71htt_T0_0-0_D5_0_Confocal-GFP_BGs_MN_ALIGNED_OL_COMP.tif:PID20170120_Slice71htt_T0_0-0_D5_0_Confocal-GFP_0.0_0_5.0_ZS	17	32
PID20170120_Slice71htt_T0_0-0_D5_0_Confocal-GFP_BGs_MN_ALIGNED_OL_COMP.tif:PID20170201_Slice71htt_T12_288-0_D5_0_Confocal-GFP_0.0_0_5.0	17	32
PID20170120_Slice71htt_T0_0-0_E3_0_Confocal-GFP_BGs_MN_ALIGNED_OL_COMP.tif:PID20170127_Slice71htt_T7_168-0_E3_0_Confocal-GFP_0.0_0_5.0_	17	32
PID20170120_Slice71htt_T0_0-0_E4_0_Confocal-GFP_BGs_MN_ALIGNED_OL_COMP.tif:PID20170121_Slice71htt_T1_24-0_E4_0_Confocal-GFP_0.0_0_5.0_Z	17	32
PID20170120_Slice71htt_T0_0-0_E4_0_Confocal-GFP_BGs_MN_ALIGNED_OL_COMP.tif:PID20170125_Slice71htt_T5_120-0_E4_0_Confocal-GFP_0.0_0_5.0_	17	32
PID20170120_Slice71htt_T0_0-0_E5_0_Confocal-GFP_BGs_MN_ALIGNED_OL_COMP.tif:PID20170120_Slice71htt_T0_0-0_E5_0_Confocal-GFP_0.0_0_5.0_ZS	17	32
PID20170120_Slice71htt_T0_0-0_E5_0_Confocal-GFP_BGs_MN_ALIGNED_OL_COMP.tif:PID20170125_Slice71htt_T5_120-0_E5_0_Confocal-GFP_0.0_0_5.0_	17	32
PID20170120_Slice71htt_T0_0-0_E5_0_Confocal-GFP_BGs_MN_ALIGNED_OL_COMP.tif:PID20170125_Slice71htt_T5_120-0_E5_0_Confocal-GFP_0.0_0_5.0_	17	32
PID20170120_Slice71htt_T0_0-0_C3_0_Confocal-GFP_BGs_MN_ALIGNED_OL_COMP.tif:PID20170201_Slice71htt_T12_288-0_C3_0_Confocal-GFP_0.0_0_5.0	17	33
PID20170120_Slice71htt_T0_0-0_C5_0_Confocal-GFP_BGs_MN_ALIGNED_OL_COMP.tif:PID20170125_Slice71htt_T5_120-0_C5_0_Confocal-GFP_0.0_0_5.0_	17	33
PID20170120_Slice71htt_T0_0-0_C5_0_Confocal-GFP_BGs_MN_ALIGNED_OL_COMP.tif:PID20170125_Slice71htt_T5_120-0_C5_0_Confocal-GFP_0.0_0_5.0_	17	33
PID20170120_Slice71htt_T0_0-0_C5_0_Confocal-GFP_BGs_MN_ALIGNED_OL_COMP.tif:PID20170126_Slice71htt_T6_144-0_C5_0_Confocal-GFP_0.0_0_5.0_	17	33
PID20170120_Slice71htt_T0_0-0_D3_0_Confocal-GFP_BGs_MN_ALIGNED_OL_COMP.tif:PID20170125_Slice71htt_T5_120-0_D3_0_Confocal-GFP_0.0_0_5.0_	17	33
PID20170120_Slice71htt_T0_0-0_D4_0_Confocal-GFP_BGs_MN_ALIGNED_OL_COMP.tif:PID20170121_Slice71htt_T1_24-0_D4_0_Confocal-GFP_0.0_0_5.0_Z	17	33
PID20170120_Slice71htt_T0_0-0_D4_0_Confocal-GFP_BGs_MN_ALIGNED_OL_COMP.tif:PID20170125_Slice71htt_T5_120-0_D4_0_Confocal-GFP_0.0_0_5.0_	17	33
PID20170120_Slice71htt_T0_0-0_D5_0_Confocal-GFP_BGs_MN_ALIGNED_OL_COMP.tif:PID20170126_Slice71htt_T6_144-0_D5_0_Confocal-GFP_0.0_0_5.0_	17	33
PID20170120_Slice71htt_T0_0-0_E3_0_Confocal-GFP_BGs_MN_ALIGNED_OL_COMP.tif:PID20170121_Slice71htt_T1_24-0_E3_0_Confocal-GFP_0.0_0_5.0_Z	17	33
PID20170120_Slice71htt_T0_0-0_E3_0_Confocal-GFP_BGs_MN_ALIGNED_OL_COMP.tif:PID20170123_Slice71htt_T3_72-0_E3_0_Confocal-GFP_0.0_0_5.0_Z	17	33
PID20170120_Slice71htt_T0_0-0_E3_0_Confocal-GFP_BGs_MN_ALIGNED_OL_COMP.tif:PID20170125_Slice71htt_T5_120-0_E3_0_Confocal-GFP_0.0_0_5.0_	17	33
PID20170120_Slice71htt_T0_0-0_E3_0_Confocal-GFP_BGs_MN_ALIGNED_OL_COMP.tif:PID20170129_Slice71htt_T9_216-0_E3_0_Confocal-GFP_0.0_0_5.0_	17	33
PID20170120_Slice71htt_T0_0-0_E5_0_Confocal-GFP_BGs_MN_ALIGNED_OL_COMP.tif:PID20170127_Slice71htt_T7_168-0_E5_0_Confocal-GFP_0.0_0_5.0_	17	33
PID20170120_Slice71htt_T0_0-0_F3_0_Confocal-GFP_BGs_MN_ALIGNED_OL_COMP.tif:PID20170121_Slice71htt_T1_24-0_F3_0_Confocal-GFP_0.0_0_5.0_Z	17	33
PID20170120_Slice71htt_T0_0-0_F3_0_Confocal-GFP_BGs_MN_ALIGNED_OL_COMP.tif:PID20170126_Slice71htt_T6_144-0_F3_0_Confocal-GFP_0.0_0_5.0_	17	33
PID20170120_Slice71htt_T0_0-0_F3_0_Confocal-GFP_BGs_MN_ALIGNED_OL_COMP.tif:PID20170203_Slice71htt_T14_336-0_F3_0_Confocal-GFP_0.0_0_5.0	17	33
PID20170120_Slice71htt_T0_0-0_F4_0_Confocal-GFP_BGs_MN_ALIGNED_OL_COMP.tif:PID20170121_Slice71htt_T1_24-0_F4_0_Confocal-GFP_0.0_0_5.0_Z	17	33
PID20170120_Slice71htt_T0_0-0_F4_0_Confocal-GFP_BGs_MN_ALIGNED_OL_COMP.tif:PID20170126_Slice71htt_T6_144-0_F4_0_Confocal-GFP_0.0_0_5.0_	17	33
PID20170120_Slice71htt_T0_0-0_F4_0_Confocal-GFP_BGs_MN_ALIGNED_OL_COMP.tif:PID20170127_Slice71htt_T7_168-0_F4_0_Confocal-GFP_0.0_0_5.0_	17	33
PID20170120_Slice71htt_T0_0-0_F5_0_Confocal-GFP_BGs_MN_ALIGNED_OL_COMP.tif:PID20170126_Slice71htt_T6_144-0_F5_0_Confocal-GFP_0.0_0_5.0_	17	33
PID20170120_Slice71htt_T0_0-0_C3_0_Confocal-GFP_BGs_MN_ALIGNED_OL_COMP.tif:PID20170123_Slice71htt_T3_72-0_C3_0_Confocal-GFP_0.0_0_5.0_Z	17	34
PID20170120_Slice71htt_T0_0-0_C4_0_Confocal-GFP_BGs_MN_ALIGNED_OL_COMP.tif:PID20170202_Slice71htt_T13_312-0_C4_0_Confocal-GFP_0.0_0_5.0	17	34
PID20170120_Slice71htt_T0_0-0_C4_0_Confocal-GFP_BGs_MN_ALIGNED_OL_COMP.tif:PID20170203_Slice71htt_T14_336-0_C4_0_Confocal-GFP_0.0_0_5.0	17	34
PID20170120_Slice71htt_T0_0-0_C4_0_Confocal-GFP_BGs_MN_ALIGNED_OL_COMP.tif:PID20170203_Slice71htt_T14_336-0_C4_0_Confocal-GFP_0.0_0_5.0	17	34
PID20170120_Slice71htt_T0_0-0_C5_0_Confocal-GFP_BGs_MN_ALIGNED_OL_COMP.tif:PID20170126_Slice71htt_T6_144-0_C5_0_Confocal-GFP_0.0_0_5.0_	17	34
PID20170120_Slice71htt_T0_0-0_D3_0_Confocal-GFP_BGs_MN_ALIGNED_OL_COMP.tif:PID20170122_Slice71htt_T2_48-0_D3_0_Confocal-GFP_0.0_0_5.0_Z	17	34
PID20170120_Slice71htt_T0_0-0_D3_0_Confocal-GFP_BGs_MN_ALIGNED_OL_COMP.tif:PID20170126_Slice71htt_T6_144-0_D3_0_Confocal-GFP_0.0_0_5.0_	17	34
PID20170120_Slice71htt_T0_0-0_D3_0_Confocal-GFP_BGs_MN_ALIGNED_OL_COMP.tif:PID20170126_Slice71htt_T6_144-0_D3_0_Confocal-GFP_0.0_0_5.0_	17	34
PID20170120_Slice71htt_T0_0-0_D4_0_Confocal-GFP_BGs_MN_ALIGNED_OL_COMP.tif:PID20170120_Slice71htt_T0_0-0_D4_0_Confocal-GFP_0.0_0_5.0_ZS	17	34
PID20170120_Slice71htt_T0_0-0_D4_0_Confocal-GFP_BGs_MN_ALIGNED_OL_COMP.tif:PID20170121_Slice71htt_T1_24-0_D4_0_Confocal-GFP_0.0_0_5.0_Z	17	34
PID20170120_Slice71htt_T0_0-0_D4_0_Confocal-GFP_BGs_MN_ALIGNED_OL_COMP.tif:PID20170127_Slice71htt_T7_168-0_D4_0_Confocal-GFP_0.0_0_5.0_	17	34
PID20170120_Slice71htt_T0_0-0_D4_0_Confocal-GFP_BGs_MN_ALIGNED_OL_COMP.tif:PID20170127_Slice71htt_T7_168-0_D4_0_Confocal-GFP_0.0_0_5.0_	17	34
PID20170120_Slice71htt_T0_0-0_D4_0_Confocal-GFP_BGs_MN_ALIGNED_OL_COMP.tif:PID20170203_Slice71htt_T14_336-0_D4_0_Confocal-GFP_0.0_0_5.0	17	34
PID20170120_Slice71htt_T0_0-0_D5_0_Confocal-GFP_BGs_MN_ALIGNED_OL_COMP.tif:PID20170126_Slice71htt_T6_144-0_D5_0_Confocal-GFP_0.0_0_5.0_	17	34
PID20170120_Slice71htt_T0_0-0_E3_0_Confocal-GFP_BGs_MN_ALIGNED_OL_COMP.tif:PID20170125_Slice71htt_T5_120-0_E3_0_Confocal-GFP_0.0_0_5.0_	17	34
PID20170120_Slice71htt_T0_0-0_E3_0_Confocal-GFP_BGs_MN_ALIGNED_OL_COMP.tif:PID20170203_Slice71htt_T14_336-0_E3_0_Confocal-GFP_0.0_0_5.0	17	34
PID20170120_Slice71htt_T0_0-0_E4_0_Confocal-GFP_BGs_MN_ALIGNED_OL_COMP.tif:PID20170120_Slice71htt_T0_0-0_E4_0_Confocal-GFP_0.0_0_5.0_ZS	17	34
PID20170120_Slice71htt_T0_0-0_E4_0_Confocal-GFP_BGs_MN_ALIGNED_OL_COMP.tif:PID20170121_Slice71htt_T1_24-0_E4_0_Confocal-GFP_0.0_0_5.0_Z	17	34
PID20170120_Slice71htt_T0_0-0_E4_0_Confocal-GFP_BGs_MN_ALIGNED_OL_COMP.tif:PID20170121_Slice71htt_T1_24-0_E4_0_Confocal-GFP_0.0_0_5.0_Z	17	34
PID20170120_Slice71htt_T0_0-0_E4_0_Confocal-GFP_BGs_MN_ALIGNED_OL_COMP.tif:PID20170125_Slice71htt_T5_120-0_E4_0_Confocal-GFP_0.0_0_5.0_	17	34
PID20170120_Slice71htt_T0_0-0_E4_0_Confocal-GFP_BGs_MN_ALIGNED_OL_COMP.tif:PID20170125_Slice71htt_T5_120-0_E4_0_Confocal-GFP_0.0_0_5.0_	17	34
PID20170120_Slice71htt_T0_0-0_E4_0_Confocal-GFP_BGs_MN_ALIGNED_OL_COMP.tif:PID20170126_Slice71htt_T6_144-0_E4_0_Confocal-GFP_0.0_0_5.0_	17	34
PID20170120_Slice71htt_T0_0-0_E4_0_Confocal-GFP_BGs_MN_ALIGNED_OL_COMP.tif:PID20170201_Slice71htt_T12_288-0_E4_0_Confocal-GFP_0.0_0_5.0	17	34
PID20170120_Slice71htt_T0_0-0_F4_0_Confocal-GFP_BGs_MN_ALIGNED_OL_COMP.tif:PID20170120_Slice71htt_T0_0-0_F4_0_Confocal-GFP_0.0_0_5.0_ZS	17	34
PID20170120_Slice71htt_T0_0-0_F4_0_Confocal-GFP_BGs_MN_ALIGNED_OL_COMP.tif:PID20170125_Slice71htt_T5_120-0_F4_0_Confocal-GFP_0.0_0_5.0_	17	34
PID20170120_Slice71htt_T0_0-0_F5_0_Confocal-GFP_BGs_MN_ALIGNED_OL_COMP.tif:PID20170125_Slice71htt_T5_120-0_F5_0_Confocal-GFP_0.0_0_5.0_	17	34
PID20170120_Slice71htt_T0_0-0_F5_0_Confocal-GFP_BGs_MN_ALIGNED_OL_COMP.tif:PID20170129_Slice71htt_T9_216-0_F5_0_Confocal-GFP_0.0_0_5.0_	17	34
PID20170120_Slice71htt_T0_0-0_C3_0_Confocal-GFP_BGs_MN_ALIGNED_OL_COMP.tif:PID20170203_Slice71htt_T14_336-0_C3_0_Confocal-GFP_0.0_0_5.0	17	35
PID20170120_Slice71htt_T0_0-0_C4_0_Confocal-GFP_BGs_MN_ALIGNED_OL_COMP.tif:PID20170202_Slice71htt_T13_312-0_C4_0_Confocal-GFP_0.0_0_5.0	17	35
PID20170120_Slice71htt_T0_0-0_C4_0_Confocal-GFP_BGs_MN_ALIGNED_OL_COMP.tif:PID20170203_Slice71htt_T14_336-0_C4_0_Confocal-GFP_0.0_0_5.0	17	35
PID20170120_Slice71htt_T0_0-0_D3_0_Confocal-GFP_BGs_MN_ALIGNED_OL_COMP.tif:PID20170120_Slice71htt_T0_0-0_D3_0_Confocal-GFP_0.0_0_5.0_ZS	17	35
PID20170120_Slice71htt_T0_0-0_D3_0_Confocal-GFP_BGs_MN_ALIGNED_OL_COMP.tif:PID20170123_Slice71htt_T3_72-0_D3_0_Confocal-GFP_0.0_0_5.0_Z	17	35
PID20170120_Slice71htt_T0_0-0_D3_0_Confocal-GFP_BGs_MN_ALIGNED_OL_COMP.tif:PID20170125_Slice71htt_T5_120-0_D3_0_Confocal-GFP_0.0_0_5.0_	17	35
PID20170120_Slice71htt_T0_0-0_D4_0_Confocal-GFP_BGs_MN_ALIGNED_OL_COMP.tif:PID20170121_Slice71htt_T1_24-0_D4_0_Confocal-GFP_0.0_0_5.0_Z	17	35
PID20170120_Slice71htt_T0_0-0_D4_0_Confocal-GFP_BGs_MN_ALIGNED_OL_COMP.tif:PID20170125_Slice71htt_T5_120-0_D4_0_Confocal-GFP_0.0_0_5.0_	17	35
PID20170120_Slice71htt_T0_0-0_D5_0_Confocal-GFP_BGs_MN_ALIGNED_OL_COMP.tif:PID20170120_Slice71htt_T0_0-0_D5_0_Confocal-GFP_0.0_0_5.0_ZS	17	35
PID20170120_Slice71htt_T0_0-0_D5_0_Confocal-GFP_BGs_MN_ALIGNED_OL_COMP.tif:PID20170120_Slice71htt_T0_0-0_D5_0_Confocal-GFP_0.0_0_5.0_ZS	17	35
PID20170120_Slice71htt_T0_0-0_D5_0_Confocal-GFP_BGs_MN_ALIGNED_OL_COMP.tif:PID20170121_Slice71htt_T1_24-0_D5_0_Confocal-GFP_0.0_0_5.0_Z	17	35
PID20170120_Slice71htt_T0_0-0_D5_0_Confocal-GFP_BGs_MN_ALIGNED_OL_COMP.tif:PID20170127_Slice71htt_T7_168-0_D5_0_Confocal-GFP_0.0_0_5.0_	17	35
PID20170120_Slice71htt_T0_0-0_E3_0_Confocal-GFP_BGs_MN_ALIGNED_OL_COMP.tif:PID20170123_Slice71htt_T3_72-0_E3_0_Confocal-GFP_0.0_0_5.0_Z	17	35
PID20170120_Slice71htt_T0_0-0_E3_0_Confocal-GFP_BGs_MN_ALIGNED_OL_COMP.tif:PID20170127_Slice71htt_T7_168-0_E3_0_Confocal-GFP_0.0_0_5.0_	17	35
PID20170120_Slice71htt_T0_0-0_E3_0_Confocal-GFP_BGs_MN_ALIGNED_OL_COMP.tif:PID20170129_Slice71htt_T9_216-0_E3_0_Confocal-GFP_0.0_0_5.0_	17	35
PID20170120_Slice71htt_T0_0-0_E3_0_Confocal-GFP_BGs_MN_ALIGNED_OL_COMP.tif:PID20170129_Slice71htt_T9_216-0_E3_0_Confocal-GFP_0.0_0_5.0_	17	35
PID20170120_Slice71htt_T0_0-0_E4_0_Confocal-GFP_BGs_MN_ALIGNED_OL_COMP.tif:PID20170125_Slice71htt_T5_120-0_E4_0_Confocal-GFP_0.0_0_5.0_	17	35
PID20170120_Slice71htt_T0_0-0_E5_0_Confocal-GFP_BGs_MN_ALIGNED_OL_COMP.tif:PID20170120_Slice71htt_T0_0-0_E5_0_Confocal-GFP_0.0_0_5.0_ZS	17	35
PID20170120_Slice71htt_T0_0-0_F3_0_Confocal-GFP_BGs_MN_ALIGNED_OL_COMP.tif:PID20170122_Slice71htt_T2_48-0_F3_0_Confocal-GFP_0.0_0_5.0_Z	17	35
PID20170120_Slice71htt_T0_0-0_F3_0_Confocal-GFP_BGs_MN_ALIGNED_OL_COMP.tif:PID20170202_Slice71htt_T13_312-0_F3_0_Confocal-GFP_0.0_0_5.0	17	35
PID20170120_Slice71htt_T0_0-0_F4_0_Confocal-GFP_BGs_MN_ALIGNED_OL_COMP.tif:PID20170203_Slice71htt_T14_336-0_F4_0_Confocal-GFP_0.0_0_5.0	17	35
PID20170120_Slice71htt_T0_0-0_C3_0_Confocal-GFP_BGs_MN_ALIGNED_OL_COMP.tif:PID20170120_Slice71htt_T0_0-0_C3_0_Confocal-GFP_0.0_0_5.0_ZS	17	36
PID20170120_Slice71htt_T0_0-0_C4_0_Confocal-GFP_BGs_MN_ALIGNED_OL_COMP.tif:PID20170121_Slice71htt_T1_24-0_C4_0_Confocal-GFP_0.0_0_5.0_Z	17	36
PID20170120_Slice71htt_T0_0-0_C4_0_Confocal-GFP_BGs_MN_ALIGNED_OL_COMP.tif:PID20170127_Slice71htt_T7_168-0_C4_0_Confocal-GFP_0.0_0_5.0_	17	36
PID20170120_Slice71htt_T0_0-0_C4_0_Confocal-GFP_BGs_MN_ALIGNED_OL_COMP.tif:PID20170129_Slice71htt_T9_216-0_C4_0_Confocal-GFP_0.0_0_5.0_	17	36
PID20170120_Slice71htt_T0_0-0_C4_0_Confocal-GFP_BGs_MN_ALIGNED_OL_COMP.tif:PID20170129_Slice71htt_T9_216-0_C4_0_Confocal-GFP_0.0_0_5.0_	17	36
PID20170120_Slice71htt_T0_0-0_C5_0_Confocal-GFP_BGs_MN_ALIGNED_OL_COMP.tif:PID20170120_Slice71htt_T0_0-0_C5_0_Confocal-GFP_0.0_0_5.0_ZS	17	36
PID20170120_Slice71htt_T0_0-0_C5_0_Confocal-GFP_BGs_MN_ALIGNED_OL_COMP.tif:PID20170121_Slice71htt_T1_24-0_C5_0_Confocal-GFP_0.0_0_5.0_Z	17	36
PID20170120_Slice71htt_T0_0-0_C5_0_Confocal-GFP_BGs_MN_ALIGNED_OL_COMP.tif:PID20170127_Slice71htt_T7_168-0_C5_0_Confocal-GFP_0.0_0_5.0_	17	36
PID20170120_Slice71htt_T0_0-0_D3_0_Confocal-GFP_BGs_MN_ALIGNED_OL_COMP.tif:PID20170125_Slice71htt_T5_120-0_D3_0_Confocal-GFP_0.0_0_5.0_	17	36
PID20170120_Slice71htt_T0_0-0_D3_0_Confocal-GFP_BGs_MN_ALIGNED_OL_COMP.tif:PID20170125_Slice71htt_T5_120-0_D3_0_Confocal-GFP_0.0_0_5.0_	17	36
PID20170120_Slice71htt_T0_0-0_D4_0_Confocal-GFP_BGs_MN_ALIGNED_OL_COMP.tif:PID20170126_Slice71htt_T6_144-0_D4_0_Confocal-GFP_0.0_0_5.0_	17	36
PID20170120_Slice71htt_T0_0-0_D4_0_Confocal-GFP_BGs_MN_ALIGNED_OL_COMP.tif:PID20170126_Slice71htt_T6_144-0_D4_0_Confocal-GFP_0.0_0_5.0_	17	36
PID20170120_Slice71htt_T0_0-0_D4_0_Confocal-GFP_BGs_MN_ALIGNED_OL_COMP.tif:PID20170131_Slice71htt_T11_264-0_D4_0_Confocal-GFP_0.0_0_5.0	17	36
PID20170120_Slice71htt_T0_0-0_D5_0_Confocal-GFP_BGs_MN_ALIGNED_OL_COMP.tif:PID20170127_Slice71htt_T7_168-0_D5_0_Confocal-GFP_0.0_0_5.0_	17	36
PID20170120_Slice71htt_T0_0-0_E3_0_Confocal-GFP_BGs_MN_ALIGNED_OL_COMP.tif:PID20170121_Slice71htt_T1_24-0_E3_0_Confocal-GFP_0.0_0_5.0_Z	17	36
PID20170120_Slice71htt_T0_0-0_E3_0_Confocal-GFP_BGs_MN_ALIGNED_OL_COMP.tif:PID20170121_Slice71htt_T1_24-0_E3_0_Confocal-GFP_0.0_0_5.0_Z	17	36
PID20170120_Slice71htt_T0_0-0_E3_0_Confocal-GFP_BGs_MN_ALIGNED_OL_COMP.tif:PID20170201_Slice71htt_T12_288-0_E3_0_Confocal-GFP_0.0_0_5.0	17	36
PID20170120_Slice71htt_T0_0-0_E5_0_Confocal-GFP_BGs_MN_ALIGNED_OL_COMP.tif:PID20170121_Slice71htt_T1_24-0_E5_0_Confocal-GFP_0.0_0_5.0_Z	17	36
PID20170120_Slice71htt_T0_0-0_E5_0_Confocal-GFP_BGs_MN_ALIGNED_OL_COMP.tif:PID20170127_Slice71htt_T7_168-0_E5_0_Confocal-GFP_0.0_0_5.0_	17	36
PID20170120_Slice71htt_T0_0-0_E5_0_Confocal-GFP_BGs_MN_ALIGNED_OL_COMP.tif:PID20170131_Slice71htt_T11_264-0_E5_0_Confocal-GFP_0.0_0_5.0	17	36
PID20170120_Slice71htt_T0_0-0_F5_0_Confocal-GFP_BGs_MN_ALIGNED_OL_COMP.tif:PID20170121_Slice71htt_T1_24-0_F5_0_Confocal-GFP_0.0_0_5.0_Z	17	36
PID20170120_Slice71htt_T0_0-0_C3_0_Confocal-GFP_BGs_MN_ALIGNED_OL_COMP.tif:PID20170120_Slice71htt_T0_0-0_C3_0_Confocal-GFP_0.0_0_5.0_ZS	17	37
PID20170120_Slice71htt_T0_0-0_C4_0_Confocal-GFP_BGs_MN_ALIGNED_OL_COMP.tif:PID20170120_Slice71htt_T0_0-0_C4_0_Confocal-GFP_0.0_0_5.0_ZS	17	37
PID20170120_Slice71htt_T0_0-0_C4_0_Confocal-GFP_BGs_MN_ALIGNED_OL_COMP.tif:PID20170120_Slice71htt_T0_0-0_C4_0_Confocal-GFP_0.0_0_5.0_ZS	17	37
PID20170120_Slice71htt_T0_0-0_C4_0_Confocal-GFP_BGs_MN_ALIGNED_OL_COMP.tif:PID20170126_Slice71htt_T6_144-0_C4_0_Confocal-GFP_0.0_0_5.0_	17	37
PID20170120_Slice71htt_T0_0-0_D3_0_Confocal-GFP_BGs_MN_ALIGNED_OL_COMP.tif:PID20170121_Slice71htt_T1_24-0_D3_0_Confocal-GFP_0.0_0_5.0_Z	17	37
PID20170120_Slice71htt_T0_0-0_D3_0_Confocal-GFP_BGs_MN_ALIGNED_OL_COMP.tif:PID20170123_Slice71htt_T3_72-0_D3_0_Confocal-GFP_0.0_0_5.0_Z	17	37
PID20170120_Slice71htt_T0_0-0_D3_0_Confocal-GFP_BGs_MN_ALIGNED_OL_COMP.tif:PID20170127_Slice71htt_T7_168-0_D3_0_Confocal-GFP_0.0_0_5.0_	17	37
PID20170120_Slice71htt_T0_0-0_D3_0_Confocal-GFP_BGs_MN_ALIGNED_OL_COMP.tif:PID20170127_Slice71htt_T7_168-0_D3_0_Confocal-GFP_0.0_0_5.0_	17	37
PID20170120_Slice71htt_T0_0-0_D4_0_Confocal-GFP_BGs_MN_ALIGNED_OL_COMP.tif:PID20170120_Slice71htt_T0_0-0_D4_0_Confocal-GFP_0.0_0_5.0_ZS	17	37
PID20170120_Slice71htt_T0_0-0_D4_0_Confocal-GFP_BGs_MN_ALIGNED_OL_COMP.tif:PID20170126_Slice71htt_T6_144-0_D4_0_Confocal-GFP_0.0_0_5.0_	17	37
PID20170120_Slice71htt_T0_0-0_D5_0_Confocal-GFP_BGs_MN_ALIGNED_OL_COMP.tif:PID20170201_Slice71htt_T12_288-0_D5_0_Confocal-GFP_0.0_0_5.0	17	37
PID20170120_Slice71htt_T0_0-0_E3_0_Confocal-GFP_BGs_MN_ALIGNED_OL_COMP.tif:PID20170126_Slice71htt_T6_144-0_E3_0_Confocal-GFP_0.0_0_5.0_	17	37
PID20170120_Slice71htt_T0_0-0_E4_0_Confocal-GFP_BGs_MN_ALIGNED_OL_COMP.tif:PID20170125_Slice71htt_T5_120-0_E4_0_Confocal-GFP_0.0_0_5.0_	17	37
PID20170120_Slice71htt_T0_0-0_E4_0_Confocal-GFP_BGs_MN_ALIGNED_OL_COMP.tif:PID20170125_Slice71htt_T5_120-0_E4_0_Confocal-GFP_0.0_0_5.0_	17	37
PID20170120_Slice71htt_T0_0-0_E4_0_Confocal-GFP_BGs_MN_ALIGNED_OL_COMP.tif:PID20170127_Slice71htt_T7_168-0_E4_0_Confocal-GFP_0.0_0_5.0_	17	37
PID20170120_Slice71htt_T0_0-0_F3_0_Confocal-GFP_BGs_MN_ALIGNED_OL_COMP.tif:PID20170126_Slice71htt_T6_144-0_F3_0_Confocal-GFP_0.0_0_5.0_	17	37
PID20170120_Slice71htt_T0_0-0_F4_0_Confocal-GFP_BGs_MN_ALIGNED_OL_COMP.tif:PID20170121_Slice71htt_T1_24-0_F4_0_Confocal-GFP_0.0_0_5.0_Z	17	37
PID20170120_Slice71htt_T0_0-0_F4_0_Confocal-GFP_BGs_MN_ALIGNED_OL_COMP.tif:PID20170121_Slice71htt_T1_24-0_F4_0_Confocal-GFP_0.0_0_5.0_Z	17	37
PID20170120_Slice71htt_T0_0-0_F4_0_Confocal-GFP_BGs_MN_ALIGNED_OL_COMP.tif:PID20170123_Slice71htt_T3_72-0_F4_0_Confocal-GFP_0.0_0_5.0_Z	17	37
PID20170120_Slice71htt_T0_0-0_F5_0_Confocal-GFP_BGs_MN_ALIGNED_OL_COMP.tif:PID20170125_Slice71htt_T5_120-0_F5_0_Confocal-GFP_0.0_0_5.0_	17	37
PID20170120_Slice71htt_T0_0-0_C4_0_Confocal-GFP_BGs_MN_ALIGNED_OL_COMP.tif:PID20170129_Slice71htt_T9_216-0_C4_0_Confocal-GFP_0.0_0_5.0_	17	38
PID20170120_Slice71htt_T0_0-0_C4_0_Confocal-GFP_BGs_MN_ALIGNED_OL_COMP.tif:PID20170129_Slice71htt_T9_216-0_C4_0_Confocal-GFP_0.0_0_5.0_	17	38
PID20170120_Slice71htt_T0_0-0_C4_0_Confocal-GFP_BGs_MN_ALIGNED_OL_COMP.tif:PID20170131_Slice71htt_T11_264-0_C4_0_Confocal-GFP_0.0_0_5.0	17	38
PID20170120_Slice71htt_T0_0-0_C4_0_Confocal-GFP_BGs_MN_ALIGNED_OL_COMP.tif:PID20170131_Slice71htt_T11_264-0_C4_0_Confocal-GFP_0.0_0_5.0	17	38
PID20170120_Slice71htt_T0_0-0_C4_0_Confocal-GFP_BGs_MN_ALIGNED_OL_COMP.tif:PID20170202_Slice71htt_T13_312-0_C4_0_Confocal-GFP_0.0_0_5.0	17	38
PID20170120_Slice71htt_T0_0-0_C5_0_Confocal-GFP_BGs_MN_ALIGNED_OL_COMP.tif:PID20170126_Slice71htt_T6_144-0_C5_0_Confocal-GFP_0.0_0_5.0_	17	38
PID20170120_Slice71htt_T0_0-0_C5_0_Confocal-GFP_BGs_MN_ALIGNED_OL_COMP.tif:PID20170129_Slice71htt_T9_216-0_C5_0_Confocal-GFP_0.0_0_5.0_	17	38
PID20170120_Slice71htt_T0_0-0_D3_0_Confocal-GFP_BGs_MN_ALIGNED_OL_COMP.tif:PID20170120_Slice71htt_T0_0-0_D3_0_Confocal-GFP_0.0_0_5.0_ZS	17	38
PID20170120_Slice71htt_T0_0-0_D3_0_Confocal-GFP_BGs_MN_ALIGNED_OL_COMP.tif:PID20170125_Slice71htt_T5_120-0_D3_0_Confocal-GFP_0.0_0_5.0_	17	38
PID20170120_Slice71htt_T0_0-0_D4_0_Confocal-GFP_BGs_MN_ALIGNED_OL_COMP.tif:PID20170123_Slice71htt_T3_72-0_D4_0_Confocal-GFP_0.0_0_5.0_Z	17	38
PID20170120_Slice71htt_T0_0-0_D5_0_Confocal-GFP_BGs_MN_ALIGNED_OL_COMP.tif:PID20170125_Slice71htt_T5_120-0_D5_0_Confocal-GFP_0.0_0_5.0_	17	38
PID20170120_Slice71htt_T0_0-0_D5_0_Confocal-GFP_BGs_MN_ALIGNED_OL_COMP.tif:PID20170125_Slice71htt_T5_120-0_D5_0_Confocal-GFP_0.0_0_5.0_	17	38
PID20170120_Slice71htt_T0_0-0_D5_0_Confocal-GFP_BGs_MN_ALIGNED_OL_COMP.tif:PID20170126_Slice71htt_T6_144-0_D5_0_Confocal-GFP_0.0_0_5.0_	17	38
PID20170120_Slice71htt_T0_0-0_E4_0_Confocal-GFP_BGs_MN_ALIGNED_OL_COMP.tif:PID20170125_Slice71htt_T5_120-0_E4_0_Confocal-GFP_0.0_0_5.0_	17	38
PID20170120_Slice71htt_T0_0-0_E4_0_Confocal-GFP_BGs_MN_ALIGNED_OL_COMP.tif:PID20170129_Slice71htt_T9_216-0_E4_0_Confocal-GFP_0.0_0_5.0_	17	38
PID20170120_Slice71htt_T0_0-0_E4_0_Confocal-GFP_BGs_MN_ALIGNED_OL_COMP.tif:PID20170202_Slice71htt_T13_312-0_E4_0_Confocal-GFP_0.0_0_5.0	17	38
PID20170120_Slice71htt_T0_0-0_F3_0_Confocal-GFP_BGs_MN_ALIGNED_OL_COMP.tif:PID20170125_Slice71htt_T5_120-0_F3_0_Confocal-GFP_0.0_0_5.0_	17	38
PID20170120_Slice71htt_T0_0-0_F4_0_Confocal-GFP_BGs_MN_ALIGNED_OL_COMP.tif:PID20170129_Slice71htt_T9_216-0_F4_0_Confocal-GFP_0.0_0_5.0_	17	38
PID20170120_Slice71htt_T0_0-0_D3_0_Confocal-GFP_BGs_MN_ALIGNED_OL_COMP.tif:PID20170122_Slice71htt_T2_48-0_D3_0_Confocal-GFP_0.0_0_5.0_Z	17	39
PID20170120_Slice71htt_T0_0-0_D3_0_Confocal-GFP_BGs_MN_ALIGNED_OL_COMP.tif:PID20170123_Slice71htt_T3_72-0_D3_0_Confocal-GFP_0.0_0_5.0_Z	17	39
PID20170120_Slice71htt_T0_0-0_D3_0_Confocal-GFP_BGs_MN_ALIGNED_OL_COMP.tif:PID20170201_Slice71htt_T12_288-0_D3_0_Confocal-GFP_0.0_0_5.0	17	39
PID20170120_Slice71htt_T0_0-0_D4_0_Confocal-GFP_BGs_MN_ALIGNED_OL_COMP.tif:PID20170121_Slice71htt_T1_24-0_D4_0_Confocal-GFP_0.0_0_5.0_Z	17	39
PID20170120_Slice71htt_T0_0-0_D4_0_Confocal-GFP_BGs_MN_ALIGNED_OL_COMP.tif:PID20170127_Slice71htt_T7_168-0_D4_0_Confocal-GFP_0.0_0_5.0_	17	39
PID20170120_Slice71htt_T0_0-0_D4_0_Confocal-GFP_BGs_MN_ALIGNED_OL_COMP.tif:PID20170202_Slice71htt_T13_312-0_D4_0_Confocal-GFP_0.0_0_5.0	17	39
PID20170120_Slice71htt_T0_0-0_D5_0_Confocal-GFP_BGs_MN_ALIGNED_OL_COMP.tif:PID20170121_Slice71htt_T1_24-0_D5_0_Confocal-GFP_0.0_0_5.0_Z	17	39
PID20170120_Slice71htt_T0_0-0_D5_0_Confocal-GFP_BGs_MN_ALIGNED_OL_COMP.tif:PID20170202_Slice71htt_T13_312-0_D5_0_Confocal-GFP_0.0_0_5.0	17	39
PID20170120_Slice71htt_T0_0-0_E3_0_Confocal-GFP_BGs_MN_ALIGNED_OL_COMP.tif:PID20170127_Slice71htt_T7_168-0_E3_0_Confocal-GFP_0.0_0_5.0_	17	39
PID20170120_Slice71htt_T0_0-0_E3_0_Confocal-GFP_BGs_MN_ALIGNED_OL_COMP.tif:PID20170203_Slice71htt_T14_336-0_E3_0_Confocal-GFP_0.0_0_5.0	17	39
PID20170120_Slice71htt_T0_0-0_E4_0_Confocal-GFP_BGs_MN_ALIGNED_OL_COMP.tif:PID20170120_Slice71htt_T0_0-0_E4_0_Confocal-GFP_0.0_0_5.0_ZS	17	39
PID20170120_Slice71htt_T0_0-0_E4_0_Confocal-GFP_BGs_MN_ALIGNED_OL_COMP.tif:PID20170120_Slice71htt_T0_0-0_E4_0_Confocal-GFP_0.0_0_5.0_ZS	17	39
PID20170120_Slice71htt_T0_0-0_E4_0_Confocal-GFP_BGs_MN_ALIGNED_OL_COMP.tif:PID20170129_Slice71htt_T9_216-0_E4_0_Confocal-GFP_0.0_0_5.0_	17	39
PID20170120_Slice71htt_T0_0-0_E5_0_Confocal-GFP_BGs_MN_ALIGNED_OL_COMP.tif:PID20170120_Slice71htt_T0_0-0_E5_0_Confocal-GFP_0.0_0_5.0_ZS	17	39
PID20170120_Slice71htt_T0_0-0_F3_0_Confocal-GFP_BGs_MN_ALIGNED_OL_COMP.tif:PID20170121_Slice71htt_T1_24-0_F3_0_Confocal-GFP_0.0_0_5.0_Z	17	39
PID20170120_Slice71htt_T0_0-0_F3_0_Confocal-GFP_BGs_MN_ALIGNED_OL_COMP.tif:PID20170122_Slice71htt_T2_48-0_F3_0_Confocal-GFP_0.0_0_5.0_Z	17	39
PID20170120_Slice71htt_T0_0-0_F3_0_Confocal-GFP_BGs_MN_ALIGNED_OL_COMP.tif:PID20170125_Slice71htt_T5_120-0_F3_0_Confocal-GFP_0.0_0_5.0_	17	39
PID20170120_Slice71htt_T0_0-0_F5_0_Confocal-GFP_BGs_MN_ALIGNED_OL_COMP.tif:PID20170120_Slice71htt_T0_0-0_F5_0_Confocal-GFP_0.0_0_5.0_ZS	17	39
PID20170120_Slice71htt_T0_0-0_C4_0_Confocal-GFP_BGs_MN_ALIGNED_OL_COMP.tif:PID20170126_Slice71htt_T6_144-0_C4_0_Confocal-GFP_0.0_0_5.0_	17	40
PID20170120_Slice71htt_T0_0-0_C4_0_Confocal-GFP_BGs_MN_ALIGNED_OL_COMP.tif:PID20170126_Slice71htt_T6_144-0_C4_0_Confocal-GFP_0.0_0_5.0_	17	40
PID20170120_Slice71htt_T0_0-0_C4_0_Confocal-GFP_BGs_MN_ALIGNED_OL_COMP.tif:PID20170131_Slice71htt_T11_264-0_C4_0_Confocal-GFP_0.0_0_5.0	17	40
PID20170120_Slice71htt_T0_0-0_C4_0_Confocal-GFP_BGs_MN_ALIGNED_OL_COMP.tif:PID20170201_Slice71htt_T12_288-0_C4_0_Confocal-GFP_0.0_0_5.0	17	40
PID20170120_Slice71htt_T0_0-0_D3_0_Confocal-GFP_BGs_MN_ALIGNED_OL_COMP.tif:PID20170121_Slice71htt_T1_24-0_D3_0_Confocal-GFP_0.0_0_5.0_Z	17	40
PID20170120_Slice71htt_T0_0-0_D3_0_Confocal-GFP_BGs_MN_ALIGNED_OL_COMP.tif:PID20170125_Slice71htt_T5_120-0_D3_0_Confocal-GFP_0.0_0_5.0_	17	40
PID20170120_Slice71htt_T0_0-0_D4_0_Confocal-GFP_BGs_MN_ALIGNED_OL_COMP.tif:PID20170129_Slice71htt_T9_216-0_D4_0_Confocal-GFP_0.0_0_5.0_	17	40
PID20170120_Slice71htt_T0_0-0_E3_0_Confocal-GFP_BGs_MN_ALIGNED_OL_COMP.tif:PID20170125_Slice71htt_T5_120-0_E3_0_Confocal-GFP_0.0_0_5.0_	17	40
PID20170120_Slice71htt_T0_0-0_E3_0_Confocal-GFP_BGs_MN_ALIGNED_OL_COMP.tif:PID20170129_Slice71htt_T9_216-0_E3_0_Confocal-GFP_0.0_0_5.0_	17	40
PID20170120_Slice71htt_T0_0-0_E3_0_Confocal-GFP_BGs_MN_ALIGNED_OL_COMP.tif:PID20170131_Slice71htt_T11_264-0_E3_0_Confocal-GFP_0.0_0_5.0	17	40
PID20170120_Slice71htt_T0_0-0_E4_0_Confocal-GFP_BGs_MN_ALIGNED_OL_COMP.tif:PID20170121_Slice71htt_T1_24-0_E4_0_Confocal-GFP_0.0_0_5.0_Z	17	40
PID20170120_Slice71htt_T0_0-0_E4_0_Confocal-GFP_BGs_MN_ALIGNED_OL_COMP.tif:PID20170202_Slice71htt_T13_312-0_E4_0_Confocal-GFP_0.0_0_5.0	17	40
PID20170120_Slice71htt_T0_0-0_E5_0_Confocal-GFP_BGs_MN_ALIGNED_OL_COMP.tif:PID20170129_Slice71htt_T9_216-0_E5_0_Confocal-GFP_0.0_0_5.0_	17	40
PID20170120_Slice71htt_T0_0-0_F4_0_Confocal-GFP_BGs_MN_ALIGNED_OL_COMP.tif:PID20170122_Slice71htt_T2_48-0_F4_0_Confocal-GFP_0.0_0_5.0_Z	17	40
PID20170120_Slice71htt_T0_0-0_F5_0_Confocal-GFP_BGs_MN_ALIGNED_OL_COMP.tif:PID20170120_Slice71htt_T0_0-0_F5_0_Confocal-GFP_0.0_0_5.0_ZS	17	40
PID20170120_Slice71htt_T0_0-0_F5_0_Confocal-GFP_BGs_MN_ALIGNED_OL_COMP.tif:PID20170127_Slice71htt_T7_168-0_F5_0_Confocal-GFP_0.0_0_5.0_	17	40
PID20170120_Slice71htt_T0_0-0_C3_0_Confocal-GFP_BGs_MN_ALIGNED_OL_COMP.tif:PID20170122_Slice71htt_T2_48-0_C3_0_Confocal-GFP_0.0_0_5.0_Z	17	41
PID20170120_Slice71htt_T0_0-0_C5_0_Confocal-GFP_BGs_MN_ALIGNED_OL_COMP.tif:PID20170120_Slice71htt_T0_0-0_C5_0_Confocal-GFP_0.0_0_5.0_ZS	17	41
PID20170120_Slice71htt_T0_0-0_C5_0_Confocal-GFP_BGs_MN_ALIGNED_OL_COMP.tif:PID20170202_Slice71htt_T13_312-0_C5_0_Confocal-GFP_0.0_0_5.0	17	41
PID20170120_Slice71htt_T0_0-0_D3_0_Confocal-GFP_BGs_MN_ALIGNED_OL_COMP.tif:PID20170120_Slice71htt_T0_0-0_D3_0_Confocal-GFP_0.0_0_5.0_ZS	17	41
PID20170120_Slice71htt_T0_0-0_D3_0_Confocal-GFP_BGs_MN_ALIGNED_OL_COMP.tif:PID20170125_Slice71htt_T5_120-0_D3_0_Confocal-GFP_0.0_0_5.0_	17	41
PID20170120_Slice71htt_T0_0-0_D5_0_Confocal-GFP_BGs_MN_ALIGNED_OL_COMP.tif:PID20170127_Slice71htt_T7_168-0_D5_0_Confocal-GFP_0.0_0_5.0_	17	41
PID20170120_Slice71htt_T0_0-0_E3_0_Confocal-GFP_BGs_MN_ALIGNED_OL_COMP.tif:PID20170131_Slice71htt_T11_264-0_E3_0_Confocal-GFP_0.0_0_5.0	17	41
PID20170120_Slice71htt_T0_0-0_E4_0_Confocal-GFP_BGs_MN_ALIGNED_OL_COMP.tif:PID20170127_Slice71htt_T7_168-0_E4_0_Confocal-GFP_0.0_0_5.0_	17	41
PID20170120_Slice71htt_T0_0-0_E4_0_Confocal-GFP_BGs_MN_ALIGNED_OL_COMP.tif:PID20170203_Slice71htt_T14_336-0_E4_0_Confocal-GFP_0.0_0_5.0	17	41
PID20170120_Slice71htt_T0_0-0_E5_0_Confocal-GFP_BGs_MN_ALIGNED_OL_COMP.tif:PID20170120_Slice71htt_T0_0-0_E5_0_Confocal-GFP_0.0_0_5.0_ZS	17	41
PID20170120_Slice71htt_T0_0-0_E5_0_Confocal-GFP_BGs_MN_ALIGNED_OL_COMP.tif:PID20170201_Slice71htt_T12_288-0_E5_0_Confocal-GFP_0.0_0_5.0	17	41
PID20170120_Slice71htt_T0_0-0_F3_0_Confocal-GFP_BGs_MN_ALIGNED_OL_COMP.tif:PID20170123_Slice71htt_T3_72-0_F3_0_Confocal-GFP_0.0_0_5.0_Z	17	41
PID20170120_Slice71htt_T0_0-0_F3_0_Confocal-GFP_BGs_MN_ALIGNED_OL_COMP.tif:PID20170123_Slice71htt_T3_72-0_F3_0_Confocal-GFP_0.0_0_5.0_Z	17	41
PID20170120_Slice71htt_T0_0-0_F3_0_Confocal-GFP_BGs_MN_ALIGNED_OL_COMP.tif:PID20170126_Slice71htt_T6_144-0_F3_0_Confocal-GFP_0.0_0_5.0_	17	41
PID20170120_Slice71htt_T0_0-0_F4_0_Confocal-GFP_BGs_MN_ALIGNED_OL_COMP.tif:PID20170126_Slice71htt_T6_144-0_F4_0_Confocal-GFP_0.0_0_5.0_	17	41
PID20170120_Slice71htt_T0_0-0_F4_0_Confocal-GFP_BGs_MN_ALIGNED_OL_COMP.tif:PID20170202_Slice71htt_T13_312-0_F4_0_Confocal-GFP_0.0_0_5.0	17	41
PID20170120_Slice71htt_T0_0-0_F4_0_Confocal-GFP_BGs_MN_ALIGNED_OL_COMP.tif:PID20170203_Slice71htt_T14_336-0_F4_0_Confocal-GFP_0.0_0_5.0	17	41
PID20170120_Slice71htt_T0_0-0_C3_0_Confocal-GFP_BGs_MN_ALIGNED_OL_COMP.tif:PID20170120_Slice71htt_T0_0-0_C3_0_Confocal-GFP_0.0_0_5.0_ZS	17	42
PID20170120_Slice71htt_T0_0-0_C4_0_Confocal-GFP_BGs_MN_ALIGNED_OL_COMP.tif:PID20170127_Slice71htt_T7_168-0_C4_0_Confocal-GFP_0.0_0_5.0_	17	42
PID20170120_Slice71htt_T0_0-0_C5_0_Confocal-GFP_BGs_MN_ALIGNED_OL_COMP.tif:PID20170123_Slice71htt_T3_72-0_C5_0_Confocal-GFP_0.0_0_5.0_Z	17	42
PID20170120_Slice71htt_T0_0-0_C5_0_Confocal-GFP_BGs_MN_ALIGNED_OL_COMP.tif:PID20170203_Slice71htt_T14_336-0_C5_0_Confocal-GFP_0.0_0_5.0	17	42
PID20170120_Slice71htt_T0_0-0_D3_0_Confocal-GFP_BGs_MN_ALIGNED_OL_COMP.tif:PID20170121_Slice71htt_T1_24-0_D3_0_Confocal-GFP_0.0_0_5.0_Z	17	42
PID20170120_Slice71htt_T0_0-0_D3_0_Confocal-GFP_BGs_MN_ALIGNED_OL_COMP.tif:PID20170126_Slice71htt_T6_144-0_D3_0_Confocal-GFP_0.0_0_5.0_	17	42
PID20170120_Slice71htt_T0_0-0_D3_0_Confocal-GFP_BGs_MN_ALIGNED_OL_COMP.tif:PID20170203_Slice71htt_T14_336-0_D3_0_Confocal-GFP_0.0_0_5.0	17	42
PID20170120_Slice71htt_T0_0-0_D4_0_Confocal-GFP_BGs_MN_ALIGNED_OL_COMP.tif:PID20170120_Slice71htt_T0_0-0_D4_0_Confocal-GFP_0.0_0_5.0_ZS	17	42
PID20170120_Slice71htt_T0_0-0_D4_0_Confocal-GFP_BGs_MN_ALIGNED_OL_COMP.tif:PID20170120_Slice71htt_T0_0-0_D4_0_Confocal-GFP_0.0_0_5.0_ZS	17	42
PID20170120_Slice71htt_T0_0-0_D4_0_Confocal-GFP_BGs_MN_ALIGNED_OL_COMP.tif:PID20170201_Slice71htt_T12_288-0_D4_0_Confocal-GFP_0.0_0_5.0	17	42
PID20170120_Slice71htt_T0_0-0_D4_0_Confocal-GFP_BGs_MN_ALIGNED_OL_COMP.tif:PID20170202_Slice71htt_T13_312-0_D4_0_Confocal-GFP_0.0_0_5.0	17	42
PID20170120_Slice71htt_T0_0-0_D4_0_Confocal-GFP_BGs_MN_ALIGNED_OL_COMP.tif:PID20170203_Slice71htt_T14_336-0_D4_0_Confocal-GFP_0.0_0_5.0	17	42
PID20170120_Slice71htt_T0_0-0_D5_0_Confocal-GFP_BGs_MN_ALIGNED_OL_COMP.tif:PID20170202_Slice71htt_T13_312-0_D5_0_Confocal-GFP_0.0_0_5.0	17	42
PID20170120_Slice71htt_T0_0-0_E3_0_Confocal-GFP_BGs_MN_ALIGNED_OL_COMP.tif:PID20170121_Slice71htt_T1_24-0_E3_0_Confocal-GFP_0.0_0_5.0_Z	17	42
PID20170120_Slice71htt_T0_0-0_E3_0_Confocal-GFP_BGs_MN_ALIGNED_OL_COMP.tif:PID20170127_Slice71htt_T7_168-0_E3_0_Confocal-GFP_0.0_0_5.0_	17	42
PID20170120_Slice71htt_T0_0-0_E4_0_Confocal-GFP_BGs_MN_ALIGNED_OL_COMP.tif:PID20170126_Slice71htt_T6_144-0_E4_0_Confocal-GFP_0.0_0_5.0_	17	42
PID20170120_Slice71htt_T0_0-0_E4_0_Confocal-GFP_BGs_MN_ALIGNED_OL_COMP.tif:PID20170127_Slice71htt_T7_168-0_E4_0_Confocal-GFP_0.0_0_5.0_	17	42
PID20170120_Slice71htt_T0_0-0_E4_0_Confocal-GFP_BGs_MN_ALIGNED_OL_COMP.tif:PID20170127_Slice71htt_T7_168-0_E4_0_Confocal-GFP_0.0_0_5.0_	17	42
PID20170120_Slice71htt_T0_0-0_E5_0_Confocal-GFP_BGs_MN_ALIGNED_OL_COMP.tif:PID20170120_Slice71htt_T0_0-0_E5_0_Confocal-GFP_0.0_0_5.0_ZS	17	42
PID20170120_Slice71htt_T0_0-0_C3_0_Confocal-GFP_BGs_MN_ALIGNED_OL_COMP.tif:PID20170129_Slice71htt_T9_216-0_C3_0_Confocal-GFP_0.0_0_5.0_	17	43
PID20170120_Slice71htt_T0_0-0_C4_0_Confocal-GFP_BGs_MN_ALIGNED_OL_COMP.tif:PID20170123_Slice71htt_T3_72-0_C4_0_Confocal-GFP_0.0_0_5.0_Z	17	43
PID20170120_Slice71htt_T0_0-0_C4_0_Confocal-GFP_BGs_MN_ALIGNED_OL_COMP.tif:PID20170123_Slice71htt_T3_72-0_C4_0_Confocal-GFP_0.0_0_5.0_Z	17	43
PID20170120_Slice71htt_T0_0-0_C4_0_Confocal-GFP_BGs_MN_ALIGNED_OL_COMP.tif:PID20170125_Slice71htt_T5_120-0_C4_0_Confocal-GFP_0.0_0_5.0_	17	43
PID20170120_Slice71htt_T0_0-0_C4_0_Confocal-GFP_BGs_MN_ALIGNED_OL_COMP.tif:PID20170131_Slice71htt_T11_264-0_C4_0_Confocal-GFP_0.0_0_5.0	17	43
PID20170120_Slice71htt_T0_0-0_C4_0_Confocal-GFP_BGs_MN_ALIGNED_OL_COMP.tif:PID20170202_Slice71htt_T13_312-0_C4_0_Confocal-GFP_0.0_0_5.0	17	43
PID20170120_Slice71htt_T0_0-0_C4_0_Confocal-GFP_BGs_MN_ALIGNED_OL_COMP.tif:PID20170203_Slice71htt_T14_336-0_C4_0_Confocal-GFP_0.0_0_5.0	17	43
PID20170120_Slice71htt_T0_0-0_C5_0_Confocal-GFP_BGs_MN_ALIGNED_OL_COMP.tif:PID20170123_Slice71htt_T3_72-0_C5_0_Confocal-GFP_0.0_0_5.0_Z	17	43
PID20170120_Slice71htt_T0_0-0_C5_0_Confocal-GFP_BGs_MN_ALIGNED_OL_COMP.tif:PID20170125_Slice71htt_T5_120-0_C5_0_Confocal-GFP_0.0_0_5.0_	17	43
PID20170120_Slice71htt_T0_0-0_C5_0_Confocal-GFP_BGs_MN_ALIGNED_OL_COMP.tif:PID20170202_Slice71htt_T13_312-0_C5_0_Confocal-GFP_0.0_0_5.0	17	43
PID20170120_Slice71htt_T0_0-0_D3_0_Confocal-GFP_BGs_MN_ALIGNED_OL_COMP.tif:PID20170120_Slice71htt_T0_0-0_D3_0_Confocal-GFP_0.0_0_5.0_ZS	17	43
PID20170120_Slice71htt_T0_0-0_D3_0_Confocal-GFP_BGs_MN_ALIGNED_OL_COMP.tif:PID20170120_Slice71htt_T0_0-0_D3_0_Confocal-GFP_0.0_0_5.0_ZS	17	43
PID20170120_Slice71htt_T0_0-0_D3_0_Confocal-GFP_BGs_MN_ALIGNED_OL_COMP.tif:PID20170121_Slice71htt_T1_24-0_D3_0_Confocal-GFP_0.0_0_5.0_Z	17	43
PID20170120_Slice71htt_T0_0-0_D4_0_Confocal-GFP_BGs_MN_ALIGNED_OL_COMP.tif:PID20170120_Slice71htt_T0_0-0_D4_0_Confocal-GFP_0.0_0_5.0_ZS	17	43
PID20170120_Slice71htt_T0_0-0_D4_0_Confocal-GFP_BGs_MN_ALIGNED_OL_COMP.tif:PID20170126_Slice71htt_T6_144-0_D4_0_Confocal-GFP_0.0_0_5.0_	17	43
PID20170120_Slice71htt_T0_0-0_D4_0_Confocal-GFP_BGs_MN_ALIGNED_OL_COMP.tif:PID20170127_Slice71htt_T7_168-0_D4_0_Confocal-GFP_0.0_0_5.0_	17	43
PID20170120_Slice71htt_T0_0-0_D5_0_Confocal-GFP_BGs_MN_ALIGNED_OL_COMP.tif:PID20170120_Slice71htt_T0_0-0_D5_0_Confocal-GFP_0.0_0_5.0_ZS	17	43
PID20170120_Slice71htt_T0_0-0_D5_0_Confocal-GFP_BGs_MN_ALIGNED_OL_COMP.tif:PID20170121_Slice71htt_T1_24-0_D5_0_Confocal-GFP_0.0_0_5.0_Z	17	43
PID20170120_Slice71htt_T0_0-0_E3_0_Confocal-GFP_BGs_MN_ALIGNED_OL_COMP.tif:PID20170121_Slice71htt_T1_24-0_E3_0_Confocal-GFP_0.0_0_5.0_Z	17	43
PID20170120_Slice71htt_T0_0-0_E4_0_Confocal-GFP_BGs_MN_ALIGNED_OL_COMP.tif:PID20170126_Slice71htt_T6_144-0_E4_0_Confocal-GFP_0.0_0_5.0_	17	43
PID20170120_Slice71htt_T0_0-0_E4_0_Confocal-GFP_BGs_MN_ALIGNED_OL_COMP.tif:PID20170202_Slice71htt_T13_312-0_E4_0_Confocal-GFP_0.0_0_5.0	17	43
PID20170120_Slice71htt_T0_0-0_F5_0_Confocal-GFP_BGs_MN_ALIGNED_OL_COMP.tif:PID20170120_Slice71htt_T0_0-0_F5_0_Confocal-GFP_0.0_0_5.0_ZS	17	43
PID20170120_Slice71htt_T0_0-0_F5_0_Confocal-GFP_BGs_MN_ALIGNED_OL_COMP.tif:PID20170125_Slice71htt_T5_120-0_F5_0_Confocal-GFP_0.0_0_5.0_	17	43
PID20170120_Slice71htt_T0_0-0_C4_0_Confocal-GFP_BGs_MN_ALIGNED_OL_COMP.tif:PID20170203_Slice71htt_T14_336-0_C4_0_Confocal-GFP_0.0_0_5.0	17	44
PID20170120_Slice71htt_T0_0-0_D3_0_Confocal-GFP_BGs_MN_ALIGNED_OL_COMP.tif:PID20170121_Slice71htt_T1_24-0_D3_0_Confocal-GFP_0.0_0_5.0_Z	17	44
PID20170120_Slice71htt_T0_0-0_D4_0_Confocal-GFP_BGs_MN_ALIGNED_OL_COMP.tif:PID20170127_Slice71htt_T7_168-0_D4_0_Confocal-GFP_0.0_0_5.0_	17	44
PID20170120_Slice71htt_T0_0-0_D5_0_Confocal-GFP_BGs_MN_ALIGNED_OL_COMP.tif:PID20170202_Slice71htt_T13_312-0_D5_0_Confocal-GFP_0.0_0_5.0	17	44
PID20170120_Slice71htt_T0_0-0_E3_0_Confocal-GFP_BGs_MN_ALIGNED_OL_COMP.tif:PID20170126_Slice71htt_T6_144-0_E3_0_Confocal-GFP_0.0_0_5.0_	17	44
PID20170120_Slice71htt_T0_0-0_E4_0_Confocal-GFP_BGs_MN_ALIGNED_OL_COMP.tif:PID20170121_Slice71htt_T1_24-0_E4_0_Confocal-GFP_0.0_0_5.0_Z	17	44
PID20170120_Slice71htt_T0_0-0_E4_0_Confocal-GFP_BGs_MN_ALIGNED_OL_COMP.tif:PID20170125_Slice71htt_T5_120-0_E4_0_Confocal-GFP_0.0_0_5.0_	17	44
PID20170120_Slice71htt_T0_0-0_E5_0_Confocal-GFP_BGs_MN_ALIGNED_OL_COMP.tif:PID20170125_Slice71htt_T5_120-0_E5_0_Confocal-GFP_0.0_0_5.0_	17	44
PID20170120_Slice71htt_T0_0-0_F4_0_Confocal-GFP_BGs_MN_ALIGNED_OL_COMP.tif:PID20170121_Slice71htt_T1_24-0_F4_0_Confocal-GFP_0.0_0_5.0_Z	17	44
PID20170120_Slice71htt_T0_0-0_F4_0_Confocal-GFP_BGs_MN_ALIGNED_OL_COMP.tif:PID20170127_Slice71htt_T7_168-0_F4_0_Confocal-GFP_0.0_0_5.0_	17	44
PID20170120_Slice71htt_T0_0-0_F4_0_Confocal-GFP_BGs_MN_ALIGNED_OL_COMP.tif:PID20170131_Slice71htt_T11_264-0_F4_0_Confocal-GFP_0.0_0_5.0	17	44
PID20170120_Slice71htt_T0_0-0_F5_0_Confocal-GFP_BGs_MN_ALIGNED_OL_COMP.tif:PID20170121_Slice71htt_T1_24-0_F5_0_Confocal-GFP_0.0_0_5.0_Z	17	44
PID20170120_Slice71htt_T0_0-0_F5_0_Confocal-GFP_BGs_MN_ALIGNED_OL_COMP.tif:PID20170125_Slice71htt_T5_120-0_F5_0_Confocal-GFP_0.0_0_5.0_	17	44
PID20170120_Slice71htt_T0_0-0_D3_0_Confocal-GFP_BGs_MN_ALIGNED_OL_COMP.tif:PID20170125_Slice71htt_T5_120-0_D3_0_Confocal-GFP_0.0_0_5.0_	17	45
PID20170120_Slice71htt_T0_0-0_D3_0_Confocal-GFP_BGs_MN_ALIGNED_OL_COMP.tif:PID20170127_Slice71htt_T7_168-0_D3_0_Confocal-GFP_0.0_0_5.0_	17	45
PID20170120_Slice71htt_T0_0-0_D4_0_Confocal-GFP_BGs_MN_ALIGNED_OL_COMP.tif:PID20170121_Slice71htt_T1_24-0_D4_0_Confocal-GFP_0.0_0_5.0_Z	17	45
PID20170120_Slice71htt_T0_0-0_D4_0_Confocal-GFP_BGs_MN_ALIGNED_OL_COMP.tif:PID20170125_Slice71htt_T5_120-0_D4_0_Confocal-GFP_0.0_0_5.0_	17	45
PID20170120_Slice71htt_T0_0-0_D4_0_Confocal-GFP_BGs_MN_ALIGNED_OL_COMP.tif:PID20170203_Slice71htt_T14_336-0_D4_0_Confocal-GFP_0.0_0_5.0	17	45
PID20170120_Slice71htt_T0_0-0_D5_0_Confocal-GFP_BGs_MN_ALIGNED_OL_COMP.tif:PID20170125_Slice71htt_T5_120-0_D5_0_Confocal-GFP_0.0_0_5.0_	17	45
PID20170120_Slice71htt_T0_0-0_E3_0_Confocal-GFP_BGs_MN_ALIGNED_OL_COMP.tif:PID20170120_Slice71htt_T0_0-0_E3_0_Confocal-GFP_0.0_0_5.0_ZS	17	45
PID20170120_Slice71htt_T0_0-0_E3_0_Confocal-GFP_BGs_MN_ALIGNED_OL_COMP.tif:PID20170126_Slice71htt_T6_144-0_E3_0_Confocal-GFP_0.0_0_5.0_	17	45
PID20170120_Slice71htt_T0_0-0_E4_0_Confocal-GFP_BGs_MN_ALIGNED_OL_COMP.tif:PID20170122_Slice71htt_T2_48-0_E4_0_Confocal-GFP_0.0_0_5.0_Z	17	45
PID20170120_Slice71htt_T0_0-0_F4_0_Confocal-GFP_BGs_MN_ALIGNED_OL_COMP.tif:PID20170129_Slice71htt_T9_216-0_F4_0_Confocal-GFP_0.0_0_5.0_	17	45
PID20170120_Slice71htt_T0_0-0_C3_0_Confocal-GFP_BGs_MN_ALIGNED_OL_COMP.tif:PID20170120_Slice71htt_T0_0-0_C3_0_Confocal-GFP_0.0_0_5.0_ZS	17	46
PID20170120_Slice71htt_T0_0-0_C3_0_Confocal-GFP_BGs_MN_ALIGNED_OL_COMP.tif:PID20170123_Slice71htt_T3_72-0_C3_0_Confocal-GFP_0.0_0_5.0_Z	17	46
PID20170120_Slice71htt_T0_0-0_C4_0_Confocal-GFP_BGs_MN_ALIGNED_OL_COMP.tif:PID20170127_Slice71htt_T7_168-0_C4_0_Confocal-GFP_0.0_0_5.0_	17	46
PID20170120_Slice71htt_T0_0-0_C4_0_Confocal-GFP_BGs_MN_ALIGNED_OL_COMP.tif:PID20170129_Slice71htt_T9_216-0_C4_0_Confocal-GFP_0.0_0_5.0_	17	46
PID20170120_Slice71htt_T0_0-0_C5_0_Confocal-GFP_BGs_MN_ALIGNED_OL_COMP.tif:PID20170125_Slice71htt_T5_120-0_C5_0_Confocal-GFP_0.0_0_5.0_	17	46
PID20170120_Slice71htt_T0_0-0_C5_0_Confocal-GFP_BGs_MN_ALIGNED_OL_COMP.tif:PID20170127_Slice71htt_T7_168-0_C5_0_Confocal-GFP_0.0_0_5.0_	17	46
PID20170120_Slice71htt_T0_0-0_D3_0_Confocal-GFP_BGs_MN_ALIGNED_OL_COMP.tif:PID20170127_Slice71htt_T7_168-0_D3_0_Confocal-GFP_0.0_0_5.0_	17	46
PID20170120_Slice71htt_T0_0-0_D4_0_Confocal-GFP_BGs_MN_ALIGNED_OL_COMP.tif:PID20170129_Slice71htt_T9_216-0_D4_0_Confocal-GFP_0.0_0_5.0_	17	46
PID20170120_Slice71htt_T0_0-0_D5_0_Confocal-GFP_BGs_MN_ALIGNED_OL_COMP.tif:PID20170120_Slice71htt_T0_0-0_D5_0_Confocal-GFP_0.0_0_5.0_ZS	17	46
PID20170120_Slice71htt_T0_0-0_F3_0_Confocal-GFP_BGs_MN_ALIGNED_OL_COMP.tif:PID20170127_Slice71htt_T7_168-0_F3_0_Confocal-GFP_0.0_0_5.0_	17	46
PID20170120_Slice71htt_T0_0-0_F3_0_Confocal-GFP_BGs_MN_ALIGNED_OL_COMP.tif:PID20170127_Slice71htt_T7_168-0_F3_0_Confocal-GFP_0.0_0_5.0_	17	46
PID20170120_Slice71htt_T0_0-0_F4_0_Confocal-GFP_BGs_MN_ALIGNED_OL_COMP.tif:PID20170121_Slice71htt_T1_24-0_F4_0_Confocal-GFP_0.0_0_5.0_Z	17	46
PID20170120_Slice71htt_T0_0-0_F4_0_Confocal-GFP_BGs_MN_ALIGNED_OL_COMP.tif:PID20170122_Slice71htt_T2_48-0_F4_0_Confocal-GFP_0.0_0_5.0_Z	17	46
PID20170120_Slice71htt_T0_0-0_F5_0_Confocal-GFP_BGs_MN_ALIGNED_OL_COMP.tif:PID20170122_Slice71htt_T2_48-0_F5_0_Confocal-GFP_0.0_0_5.0_Z	17	46
PID20170120_Slice71htt_T0_0-0_F5_0_Confocal-GFP_BGs_MN_ALIGNED_OL_COMP.tif:PID20170203_Slice71htt_T14_336-0_F5_0_Confocal-GFP_0.0_0_5.0	17	46
PID20170120_Slice71htt_T0_0-0_C3_0_Confocal-GFP_BGs_MN_ALIGNED_OL_COMP.tif:PID20170203_Slice71htt_T14_336-0_C3_0_Confocal-GFP_0.0_0_5.0	17	47
PID20170120_Slice71htt_T0_0-0_C4_0_Confocal-GFP_BGs_MN_ALIGNED_OL_COMP.tif:PID20170125_Slice71htt_T5_120-0_C4_0_Confocal-GFP_0.0_0_5.0_	17	47
PID20170120_Slice71htt_T0_0-0_D3_0_Confocal-GFP_BGs_MN_ALIGNED_OL_COMP.tif:PID20170120_Slice71htt_T0_0-0_D3_0_Confocal-GFP_0.0_0_5.0_ZS	17	47
PID20170120_Slice71htt_T0_0-0_D3_0_Confocal-GFP_BGs_MN_ALIGNED_OL_COMP.tif:PID20170121_Slice71htt_T1_24-0_D3_0_Confocal-GFP_0.0_0_5.0_Z	17	47
PID20170120_Slice71htt_T0_0-0_D3_0_Confocal-GFP_BGs_MN_ALIGNED_OL_COMP.tif:PID20170125_Slice71htt_T5_120-0_D3_0_Confocal-GFP_0.0_0_5.0_	17	47
PID20170120_Slice71htt_T0_0-0_D4_0_Confocal-GFP_BGs_MN_ALIGNED_OL_COMP.tif:PID20170121_Slice71htt_T1_24-0_D4_0_Confocal-GFP_0.0_0_5.0_Z	17	47
PID20170120_Slice71htt_T0_0-0_D4_0_Confocal-GFP_BGs_MN_ALIGNED_OL_COMP.tif:PID20170122_Slice71htt_T2_48-0_D4_0_Confocal-GFP_0.0_0_5.0_Z	17	47
PID20170120_Slice71htt_T0_0-0_D4_0_Confocal-GFP_BGs_MN_ALIGNED_OL_COMP.tif:PID20170127_Slice71htt_T7_168-0_D4_0_Confocal-GFP_0.0_0_5.0_	17	47
PID20170120_Slice71htt_T0_0-0_D4_0_Confocal-GFP_BGs_MN_ALIGNED_OL_COMP.tif:PID20170131_Slice71htt_T11_264-0_D4_0_Confocal-GFP_0.0_0_5.0	17	47
PID20170120_Slice71htt_T0_0-0_E3_0_Confocal-GFP_BGs_MN_ALIGNED_OL_COMP.tif:PID20170126_Slice71htt_T6_144-0_E3_0_Confocal-GFP_0.0_0_5.0_	17	47
PID20170120_Slice71htt_T0_0-0_E3_0_Confocal-GFP_BGs_MN_ALIGNED_OL_COMP.tif:PID20170126_Slice71htt_T6_144-0_E3_0_Confocal-GFP_0.0_0_5.0_	17	47
PID20170120_Slice71htt_T0_0-0_E3_0_Confocal-GFP_BGs_MN_ALIGNED_OL_COMP.tif:PID20170129_Slice71htt_T9_216-0_E3_0_Confocal-GFP_0.0_0_5.0_	17	47
PID20170120_Slice71htt_T0_0-0_E4_0_Confocal-GFP_BGs_MN_ALIGNED_OL_COMP.tif:PID20170122_Slice71htt_T2_48-0_E4_0_Confocal-GFP_0.0_0_5.0_Z	17	47
PID20170120_Slice71htt_T0_0-0_E4_0_Confocal-GFP_BGs_MN_ALIGNED_OL_COMP.tif:PID20170126_Slice71htt_T6_144-0_E4_0_Confocal-GFP_0.0_0_5.0_	17	47
PID20170120_Slice71htt_T0_0-0_E4_0_Confocal-GFP_BGs_MN_ALIGNED_OL_COMP.tif:PID20170129_Slice71htt_T9_216-0_E4_0_Confocal-GFP_0.0_0_5.0_	17	47
PID20170120_Slice71htt_T0_0-0_E5_0_Confocal-GFP_BGs_MN_ALIGNED_OL_COMP.tif:PID20170121_Slice71htt_T1_24-0_E5_0_Confocal-GFP_0.0_0_5.0_Z	17	47
PID20170120_Slice71htt_T0_0-0_F3_0_Confocal-GFP_BGs_MN_ALIGNED_OL_COMP.tif:PID20170120_Slice71htt_T0_0-0_F3_0_Confocal-GFP_0.0_0_5.0_ZS	17	47
PID20170120_Slice71htt_T0_0-0_F3_0_Confocal-GFP_BGs_MN_ALIGNED_OL_COMP.tif:PID20170129_Slice71htt_T9_216-0_F3_0_Confocal-GFP_0.0_0_5.0_	17	47
PID20170120_Slice71htt_T0_0-0_F4_0_Confocal-GFP_BGs_MN_ALIGNED_OL_COMP.tif:PID20170126_Slice71htt_T6_144-0_F4_0_Confocal-GFP_0.0_0_5.0_	17	47
PID20170120_Slice71htt_T0_0-0_F4_0_Confocal-GFP_BGs_MN_ALIGNED_OL_COMP.tif:PID20170202_Slice71htt_T13_312-0_F4_0_Confocal-GFP_0.0_0_5.0	17	47
PID20170120_Slice71htt_T0_0-0_F5_0_Confocal-GFP_BGs_MN_ALIGNED_OL_COMP.tif:PID20170203_Slice71htt_T14_336-0_F5_0_Confocal-GFP_0.0_0_5.0	17	47
PID20170120_Slice71htt_T0_0-0_C5_0_Confocal-GFP_BGs_MN_ALIGNED_OL_COMP.tif:PID20170120_Slice71htt_T0_0-0_C5_0_Confocal-GFP_0.0_0_5.0_ZS	17	48
PID20170120_Slice71htt_T0_0-0_D3_0_Confocal-GFP_BGs_MN_ALIGNED_OL_COMP.tif:PID20170120_Slice71htt_T0_0-0_D3_0_Confocal-GFP_0.0_0_5.0_ZS	17	48
PID20170120_Slice71htt_T0_0-0_D3_0_Confocal-GFP_BGs_MN_ALIGNED_OL_COMP.tif:PID20170121_Slice71htt_T1_24-0_D3_0_Confocal-GFP_0.0_0_5.0_Z	17	48
PID20170120_Slice71htt_T0_0-0_D5_0_Confocal-GFP_BGs_MN_ALIGNED_OL_COMP.tif:PID20170121_Slice71htt_T1_24-0_D5_0_Confocal-GFP_0.0_0_5.0_Z	17	48
PID20170120_Slice71htt_T0_0-0_D5_0_Confocal-GFP_BGs_MN_ALIGNED_OL_COMP.tif:PID20170121_Slice71htt_T1_24-0_D5_0_Confocal-GFP_0.0_0_5.0_Z	17	48
PID20170120_Slice71htt_T0_0-0_E3_0_Confocal-GFP_BGs_MN_ALIGNED_OL_COMP.tif:PID20170123_Slice71htt_T3_72-0_E3_0_Confocal-GFP_0.0_0_5.0_Z	17	48
PID20170120_Slice71htt_T0_0-0_E3_0_Confocal-GFP_BGs_MN_ALIGNED_OL_COMP.tif:PID20170125_Slice71htt_T5_120-0_E3_0_Confocal-GFP_0.0_0_5.0_	17	48
PID20170120_Slice71htt_T0_0-0_E3_0_Confocal-GFP_BGs_MN_ALIGNED_OL_COMP.tif:PID20170202_Slice71htt_T13_312-0_E3_0_Confocal-GFP_0.0_0_5.0	17	48
PID20170120_Slice71htt_T0_0-0_E4_0_Confocal-GFP_BGs_MN_ALIGNED_OL_COMP.tif:PID20170126_Slice71htt_T6_144-0_E4_0_Confocal-GFP_0.0_0_5.0_	17	48
PID20170120_Slice71htt_T0_0-0_E4_0_Confocal-GFP_BGs_MN_ALIGNED_OL_COMP.tif:PID20170127_Slice71htt_T7_168-0_E4_0_Confocal-GFP_0.0_0_5.0_	17	48
PID20170120_Slice71htt_T0_0-0_E4_0_Confocal-GFP_BGs_MN_ALIGNED_OL_COMP.tif:PID20170129_Slice71htt_T9_216-0_E4_0_Confocal-GFP_0.0_0_5.0_	17	48
PID20170120_Slice71htt_T0_0-0_E5_0_Confocal-GFP_BGs_MN_ALIGNED_OL_COMP.tif:PID20170201_Slice71htt_T12_288-0_E5_0_Confocal-GFP_0.0_0_5.0	17	48
PID20170120_Slice71htt_T0_0-0_F3_0_Confocal-GFP_BGs_MN_ALIGNED_OL_COMP.tif:PID20170125_Slice71htt_T5_120-0_F3_0_Confocal-GFP_0.0_0_5.0_	17	48
PID20170120_Slice71htt_T0_0-0_F3_0_Confocal-GFP_BGs_MN_ALIGNED_OL_COMP.tif:PID20170131_Slice71htt_T11_264-0_F3_0_Confocal-GFP_0.0_0_5.0	17	48
PID20170120_Slice71htt_T0_0-0_F4_0_Confocal-GFP_BGs_MN_ALIGNED_OL_COMP.tif:PID20170203_Slice71htt_T14_336-0_F4_0_Confocal-GFP_0.0_0_5.0	17	48
PID20170120_Slice71htt_T0_0-0_C3_0_Confocal-GFP_BGs_MN_ALIGNED_OL_COMP.tif:PID20170121_Slice71htt_T1_24-0_C3_0_Confocal-GFP_0.0_0_5.0_Z	17	49
PID20170120_Slice71htt_T0_0-0_C4_0_Confocal-GFP_BGs_MN_ALIGNED_OL_COMP.tif:PID20170126_Slice71htt_T6_144-0_C4_0_Confocal-GFP_0.0_0_5.0_	17	49
PID20170120_Slice71htt_T0_0-0_C4_0_Confocal-GFP_BGs_MN_ALIGNED_OL_COMP.tif:PID20170127_Slice71htt_T7_168-0_C4_0_Confocal-GFP_0.0_0_5.0_	17	49
PID20170120_Slice71htt_T0_0-0_C5_0_Confocal-GFP_BGs_MN_ALIGNED_OL_COMP.tif:PID20170126_Slice71htt_T6_144-0_C5_0_Confocal-GFP_0.0_0_5.0_	17	49
PID20170120_Slice71htt_T0_0-0_C5_0_Confocal-GFP_BGs_MN_ALIGNED_OL_COMP.tif:PID20170129_Slice71htt_T9_216-0_C5_0_Confocal-GFP_0.0_0_5.0_	17	49
PID20170120_Slice71htt_T0_0-0_D3_0_Confocal-GFP_BGs_MN_ALIGNED_OL_COMP.tif:PID20170125_Slice71htt_T5_120-0_D3_0_Confocal-GFP_0.0_0_5.0_	17	49
PID20170120_Slice71htt_T0_0-0_D3_0_Confocal-GFP_BGs_MN_ALIGNED_OL_COMP.tif:PID20170126_Slice71htt_T6_144-0_D3_0_Confocal-GFP_0.0_0_5.0_	17	49
PID20170120_Slice71htt_T0_0-0_D5_0_Confocal-GFP_BGs_MN_ALIGNED_OL_COMP.tif:PID20170121_Slice71htt_T1_24-0_D5_0_Confocal-GFP_0.0_0_5.0_Z	17	49
PID20170120_Slice71htt_T0_0-0_E3_0_Confocal-GFP_BGs_MN_ALIGNED_OL_COMP.tif:PID20170202_Slice71htt_T13_312-0_E3_0_Confocal-GFP_0.0_0_5.0	17	49
PID20170120_Slice71htt_T0_0-0_E4_0_Confocal-GFP_BGs_MN_ALIGNED_OL_COMP.tif:PID20170125_Slice71htt_T5_120-0_E4_0_Confocal-GFP_0.0_0_5.0_	17	49
PID20170120_Slice71htt_T0_0-0_E4_0_Confocal-GFP_BGs_MN_ALIGNED_OL_COMP.tif:PID20170202_Slice71htt_T13_312-0_E4_0_Confocal-GFP_0.0_0_5.0	17	49
PID20170120_Slice71htt_T0_0-0_F4_0_Confocal-GFP_BGs_MN_ALIGNED_OL_COMP.tif:PID20170125_Slice71htt_T5_120-0_F4_0_Confocal-GFP_0.0_0_5.0_	17	49
PID20170120_Slice71htt_T0_0-0_F4_0_Confocal-GFP_BGs_MN_ALIGNED_OL_COMP.tif:PID20170127_Slice71htt_T7_168-0_F4_0_Confocal-GFP_0.0_0_5.0_	17	49
PID20170120_Slice71htt_T0_0-0_F5_0_Confocal-GFP_BGs_MN_ALIGNED_OL_COMP.tif:PID20170120_Slice71htt_T0_0-0_F5_0_Confocal-GFP_0.0_0_5.0_ZS	17	49
PID20170120_Slice71htt_T0_0-0_F5_0_Confocal-GFP_BGs_MN_ALIGNED_OL_COMP.tif:PID20170126_Slice71htt_T6_144-0_F5_0_Confocal-GFP_0.0_0_5.0_	17	49
PID20170120_Slice71htt_T0_0-0_C3_0_Confocal-GFP_BGs_MN_ALIGNED_OL_COMP.tif:PID20170121_Slice71htt_T1_24-0_C3_0_Confocal-GFP_0.0_0_5.0_Z	17	50
PID20170120_Slice71htt_T0_0-0_C3_0_Confocal-GFP_BGs_MN_ALIGNED_OL_COMP.tif:PID20170131_Slice71htt_T11_264-0_C3_0_Confocal-GFP_0.0_0_5.0	17	50
PID20170120_Slice71htt_T0_0-0_C3_0_Confocal-GFP_BGs_MN_ALIGNED_OL_COMP.tif:PID20170131_Slice71htt_T11_264-0_C3_0_Confocal-GFP_0.0_0_5.0	17	50
PID20170120_Slice71htt_T0_0-0_C4_0_Confocal-GFP_BGs_MN_ALIGNED_OL_COMP.tif:PID20170202_Slice71htt_T13_312-0_C4_0_Confocal-GFP_0.0_0_5.0	17	50
PID20170120_Slice71htt_T0_0-0_D3_0_Confocal-GFP_BGs_MN_ALIGNED_OL_COMP.tif:PID20170121_Slice71htt_T1_24-0_D3_0_Confocal-GFP_0.0_0_5.0_Z	17	50
PID20170120_Slice71htt_T0_0-0_D4_0_Confocal-GFP_BGs_MN_ALIGNED_OL_COMP.tif:PID20170120_Slice71htt_T0_0-0_D4_0_Confocal-GFP_0.0_0_5.0_ZS	17	50
PID20170120_Slice71htt_T0_0-0_D4_0_Confocal-GFP_BGs_MN_ALIGNED_OL_COMP.tif:PID20170120_Slice71htt_T0_0-0_D4_0_Confocal-GFP_0.0_0_5.0_ZS	17	50
PID20170120_Slice71htt_T0_0-0_D4_0_Confocal-GFP_BGs_MN_ALIGNED_OL_COMP.tif:PID20170121_Slice71htt_T1_24-0_D4_0_Confocal-GFP_0.0_0_5.0_Z	17	50
PID20170120_Slice71htt_T0_0-0_D4_0_Confocal-GFP_BGs_MN_ALIGNED_OL_COMP.tif:PID20170201_Slice71htt_T12_288-0_D4_0_Confocal-GFP_0.0_0_5.0	17	50
PID20170120_Slice71htt_T0_0-0_E4_0_Confocal-GFP_BGs_MN_ALIGNED_OL_COMP.tif:PID20170120_Slice71htt_T0_0-0_E4_0_Confocal-GFP_0.0_0_5.0_ZS	17	50
PID20170120_Slice71htt_T0_0-0_E4_0_Confocal-GFP_BGs_MN_ALIGNED_OL_COMP.tif:PID20170126_Slice71htt_T6_144-0_E4_0_Confocal-GFP_0.0_0_5.0_	17	50
PID20170120_Slice71htt_T0_0-0_E5_0_Confocal-GFP_BGs_MN_ALIGNED_OL_COMP.tif:PID20170129_Slice71htt_T9_216-0_E5_0_Confocal-GFP_0.0_0_5.0_	17	50
PID20170120_Slice71htt_T0_0-0_F4_0_Confocal-GFP_BGs_MN_ALIGNED_OL_COMP.tif:PID20170129_Slice71htt_T9_216-0_F4_0_Confocal-GFP_0.0_0_5.0_	17	50
PID20170120_Slice71htt_T0_0-0_F4_0_Confocal-GFP_BGs_MN_ALIGNED_OL_COMP.tif:PID20170131_Slice71htt_T11_264-0_F4_0_Confocal-GFP_0.0_0_5.0	17	50
PID20170120_Slice71htt_T0_0-0_F5_0_Confocal-GFP_BGs_MN_ALIGNED_OL_COMP.tif:PID20170202_Slice71htt_T13_312-0_F5_0_Confocal-GFP_0.0_0_5.0	17	50
PID20170120_Slice71htt_T0_0-0_C4_0_Confocal-GFP_BGs_MN_ALIGNED_OL_COMP.tif:PID20170120_Slice71htt_T0_0-0_C4_0_Confocal-GFP_0.0_0_5.0_ZS	17	51
PID20170120_Slice71htt_T0_0-0_C4_0_Confocal-GFP_BGs_MN_ALIGNED_OL_COMP.tif:PID20170126_Slice71htt_T6_144-0_C4_0_Confocal-GFP_0.0_0_5.0_	17	51
PID20170120_Slice71htt_T0_0-0_C5_0_Confocal-GFP_BGs_MN_ALIGNED_OL_COMP.tif:PID20170122_Slice71htt_T2_48-0_C5_0_Confocal-GFP_0.0_0_5.0_Z	17	51
PID20170120_Slice71htt_T0_0-0_C5_0_Confocal-GFP_BGs_MN_ALIGNED_OL_COMP.tif:PID20170125_Slice71htt_T5_120-0_C5_0_Confocal-GFP_0.0_0_5.0_	17	51
PID20170120_Slice71htt_T0_0-0_D3_0_Confocal-GFP_BGs_MN_ALIGNED_OL_COMP.tif:PID20170120_Slice71htt_T0_0-0_D3_0_Confocal-GFP_0.0_0_5.0_ZS	17	51
PID20170120_Slice71htt_T0_0-0_D3_0_Confocal-GFP_BGs_MN_ALIGNED_OL_COMP.tif:PID20170125_Slice71htt_T5_120-0_D3_0_Confocal-GFP_0.0_0_5.0_	17	51
PID20170120_Slice71htt_T0_0-0_D3_0_Confocal-GFP_BGs_MN_ALIGNED_OL_COMP.tif:PID20170126_Slice71htt_T6_144-0_D3_0_Confocal-GFP_0.0_0_5.0_	17	51
PID20170120_Slice71htt_T0_0-0_D4_0_Confocal-GFP_BGs_MN_ALIGNED_OL_COMP.tif:PID20170201_Slice71htt_T12_288-0_D4_0_Confocal-GFP_0.0_0_5.0	17	51
PID20170120_Slice71htt_T0_0-0_D5_0_Confocal-GFP_BGs_MN_ALIGNED_OL_COMP.tif:PID20170129_Slice71htt_T9_216-0_D5_0_Confocal-GFP_0.0_0_5.0_	17	51
PID20170120_Slice71htt_T0_0-0_E3_0_Confocal-GFP_BGs_MN_ALIGNED_OL_COMP.tif:PID20170126_Slice71htt_T6_144-0_E3_0_Confocal-GFP_0.0_0_5.0_	17	51
PID20170120_Slice71htt_T0_0-0_E4_0_Confocal-GFP_BGs_MN_ALIGNED_OL_COMP.tif:PID20170120_Slice71htt_T0_0-0_E4_0_Confocal-GFP_0.0_0_5.0_ZS	17	51
PID20170120_Slice71htt_T0_0-0_E4_0_Confocal-GFP_BGs_MN_ALIGNED_OL_COMP.tif:PID20170120_Slice71htt_T0_0-0_E4_0_Confocal-GFP_0.0_0_5.0_ZS	17	51
PID20170120_Slice71htt_T0_0-0_E4_0_Confocal-GFP_BGs_MN_ALIGNED_OL_COMP.tif:PID20170125_Slice71htt_T5_120-0_E4_0_Confocal-GFP_0.0_0_5.0_	17	51
PID20170120_Slice71htt_T0_0-0_E4_0_Confocal-GFP_BGs_MN_ALIGNED_OL_COMP.tif:PID20170125_Slice71htt_T5_120-0_E4_0_Confocal-GFP_0.0_0_5.0_	17	51
PID20170120_Slice71htt_T0_0-0_F3_0_Confocal-GFP_BGs_MN_ALIGNED_OL_COMP.tif:PID20170121_Slice71htt_T1_24-0_F3_0_Confocal-GFP_0.0_0_5.0_Z	17	51
PID20170120_Slice71htt_T0_0-0_F3_0_Confocal-GFP_BGs_MN_ALIGNED_OL_COMP.tif:PID20170123_Slice71htt_T3_72-0_F3_0_Confocal-GFP_0.0_0_5.0_Z	17	51
PID20170120_Slice71htt_T0_0-0_F5_0_Confocal-GFP_BGs_MN_ALIGNED_OL_COMP.tif:PID20170121_Slice71htt_T1_24-0_F5_0_Confocal-GFP_0.0_0_5.0_Z	17	51
PID20170120_Slice71htt_T0_0-0_F5_0_Confocal-GFP_BGs_MN_ALIGNED_OL_COMP.tif:PID20170129_Slice71htt_T9_216-0_F5_0_Confocal-GFP_0.0_0_5.0_	17	51
PID20170120_Slice71htt_T0_0-0_C3_0_Confocal-GFP_BGs_MN_ALIGNED_OL_COMP.tif:PID20170129_Slice71htt_T9_216-0_C3_0_Confocal-GFP_0.0_0_5.0_	17	52
PID20170120_Slice71htt_T0_0-0_C5_0_Confocal-GFP_BGs_MN_ALIGNED_OL_COMP.tif:PID20170121_Slice71htt_T1_24-0_C5_0_Confocal-GFP_0.0_0_5.0_Z	17	52
PID20170120_Slice71htt_T0_0-0_D3_0_Confocal-GFP_BGs_MN_ALIGNED_OL_COMP.tif:PID20170127_Slice71htt_T7_168-0_D3_0_Confocal-GFP_0.0_0_5.0_	17	52
PID20170120_Slice71htt_T0_0-0_D4_0_Confocal-GFP_BGs_MN_ALIGNED_OL_COMP.tif:PID20170125_Slice71htt_T5_120-0_D4_0_Confocal-GFP_0.0_0_5.0_	17	52
PID20170120_Slice71htt_T0_0-0_D4_0_Confocal-GFP_BGs_MN_ALIGNED_OL_COMP.tif:PID20170127_Slice71htt_T7_168-0_D4_0_Confocal-GFP_0.0_0_5.0_	17	52
PID20170120_Slice71htt_T0_0-0_D4_0_Confocal-GFP_BGs_MN_ALIGNED_OL_COMP.tif:PID20170202_Slice71htt_T13_312-0_D4_0_Confocal-GFP_0.0_0_5.0	17	52
PID20170120_Slice71htt_T0_0-0_D5_0_Confocal-GFP_BGs_MN_ALIGNED_OL_COMP.tif:PID20170126_Slice71htt_T6_144-0_D5_0_Confocal-GFP_0.0_0_5.0_	17	52
PID20170120_Slice71htt_T0_0-0_E5_0_Confocal-GFP_BGs_MN_ALIGNED_OL_COMP.tif:PID20170129_Slice71htt_T9_216-0_E5_0_Confocal-GFP_0.0_0_5.0_	17	52
PID20170120_Slice71htt_T0_0-0_F3_0_Confocal-GFP_BGs_MN_ALIGNED_OL_COMP.tif:PID20170123_Slice71htt_T3_72-0_F3_0_Confocal-GFP_0.0_0_5.0_Z	17	52
PID20170120_Slice71htt_T0_0-0_F3_0_Confocal-GFP_BGs_MN_ALIGNED_OL_COMP.tif:PID20170126_Slice71htt_T6_144-0_F3_0_Confocal-GFP_0.0_0_5.0_	17	52
PID20170120_Slice71htt_T0_0-0_F3_0_Confocal-GFP_BGs_MN_ALIGNED_OL_COMP.tif:PID20170129_Slice71htt_T9_216-0_F3_0_Confocal-GFP_0.0_0_5.0_	17	52
PID20170120_Slice71htt_T0_0-0_F4_0_Confocal-GFP_BGs_MN_ALIGNED_OL_COMP.tif:PID20170125_Slice71htt_T5_120-0_F4_0_Confocal-GFP_0.0_0_5.0_	17	52
PID20170120_Slice71htt_T0_0-0_C3_0_Confocal-GFP_BGs_MN_ALIGNED_OL_COMP.tif:PID20170202_Slice71htt_T13_312-0_C3_0_Confocal-GFP_0.0_0_5.0	17	53
PID20170120_Slice71htt_T0_0-0_C4_0_Confocal-GFP_BGs_MN_ALIGNED_OL_COMP.tif:PID20170126_Slice71htt_T6_144-0_C4_0_Confocal-GFP_0.0_0_5.0_	17	53
PID20170120_Slice71htt_T0_0-0_D3_0_Confocal-GFP_BGs_MN_ALIGNED_OL_COMP.tif:PID20170120_Slice71htt_T0_0-0_D3_0_Confocal-GFP_0.0_0_5.0_ZS	17	53
PID20170120_Slice71htt_T0_0-0_D3_0_Confocal-GFP_BGs_MN_ALIGNED_OL_COMP.tif:PID20170125_Slice71htt_T5_120-0_D3_0_Confocal-GFP_0.0_0_5.0_	17	53
PID20170120_Slice71htt_T0_0-0_E3_0_Confocal-GFP_BGs_MN_ALIGNED_OL_COMP.tif:PID20170202_Slice71htt_T13_312-0_E3_0_Confocal-GFP_0.0_0_5.0	17	53
PID20170120_Slice71htt_T0_0-0_F3_0_Confocal-GFP_BGs_MN_ALIGNED_OL_COMP.tif:PID20170125_Slice71htt_T5_120-0_F3_0_Confocal-GFP_0.0_0_5.0_	17	53
PID20170120_Slice71htt_T0_0-0_F4_0_Confocal-GFP_BGs_MN_ALIGNED_OL_COMP.tif:PID20170202_Slice71htt_T13_312-0_F4_0_Confocal-GFP_0.0_0_5.0	17	53
PID20170120_Slice71htt_T0_0-0_F5_0_Confocal-GFP_BGs_MN_ALIGNED_OL_COMP.tif:PID20170120_Slice71htt_T0_0-0_F5_0_Confocal-GFP_0.0_0_5.0_ZS	17	53
PID20170120_Slice71htt_T0_0-0_C3_0_Confocal-GFP_BGs_MN_ALIGNED_OL_COMP.tif:PID20170202_Slice71htt_T13_312-0_C3_0_Confocal-GFP_0.0_0_5.0	17	54
PID20170120_Slice71htt_T0_0-0_C4_0_Confocal-GFP_BGs_MN_ALIGNED_OL_COMP.tif:PID20170129_Slice71htt_T9_216-0_C4_0_Confocal-GFP_0.0_0_5.0_	17	54
PID20170120_Slice71htt_T0_0-0_C5_0_Confocal-GFP_BGs_MN_ALIGNED_OL_COMP.tif:PID20170125_Slice71htt_T5_120-0_C5_0_Confocal-GFP_0.0_0_5.0_	17	54
PID20170120_Slice71htt_T0_0-0_D3_0_Confocal-GFP_BGs_MN_ALIGNED_OL_COMP.tif:PID20170129_Slice71htt_T9_216-0_D3_0_Confocal-GFP_0.0_0_5.0_	17	54
PID20170120_Slice71htt_T0_0-0_D4_0_Confocal-GFP_BGs_MN_ALIGNED_OL_COMP.tif:PID20170201_Slice71htt_T12_288-0_D4_0_Confocal-GFP_0.0_0_5.0	17	54
PID20170120_Slice71htt_T0_0-0_D5_0_Confocal-GFP_BGs_MN_ALIGNED_OL_COMP.tif:PID20170121_Slice71htt_T1_24-0_D5_0_Confocal-GFP_0.0_0_5.0_Z	17	54
PID20170120_Slice71htt_T0_0-0_D5_0_Confocal-GFP_BGs_MN_ALIGNED_OL_COMP.tif:PID20170121_Slice71htt_T1_24-0_D5_0_Confocal-GFP_0.0_0_5.0_Z	17	54
PID20170120_Slice71htt_T0_0-0_D5_0_Confocal-GFP_BGs_MN_ALIGNED_OL_COMP.tif:PID20170126_Slice71htt_T6_144-0_D5_0_Confocal-GFP_0.0_0_5.0_	17	54
PID20170120_Slice71htt_T0_0-0_E3_0_Confocal-GFP_BGs_MN_ALIGNED_OL_COMP.tif:PID20170120_Slice71htt_T0_0-0_E3_0_Confocal-GFP_0.0_0_5.0_ZS	17	54
PID20170120_Slice71htt_T0_0-0_E4_0_Confocal-GFP_BGs_MN_ALIGNED_OL_COMP.tif:PID20170201_Slice71htt_T12_288-0_E4_0_Confocal-GFP_0.0_0_5.0	17	54
PID20170120_Slice71htt_T0_0-0_E5_0_Confocal-GFP_BGs_MN_ALIGNED_OL_COMP.tif:PID20170121_Slice71htt_T1_24-0_E5_0_Confocal-GFP_0.0_0_5.0_Z	17	54
PID20170120_Slice71htt_T0_0-0_F3_0_Confocal-GFP_BGs_MN_ALIGNED_OL_COMP.tif:PID20170120_Slice71htt_T0_0-0_F3_0_Confocal-GFP_0.0_0_5.0_ZS	17	54
PID20170120_Slice71htt_T0_0-0_F3_0_Confocal-GFP_BGs_MN_ALIGNED_OL_COMP.tif:PID20170120_Slice71htt_T0_0-0_F3_0_Confocal-GFP_0.0_0_5.0_ZS	17	54
PID20170120_Slice71htt_T0_0-0_F3_0_Confocal-GFP_BGs_MN_ALIGNED_OL_COMP.tif:PID20170122_Slice71htt_T2_48-0_F3_0_Confocal-GFP_0.0_0_5.0_Z	17	54
PID20170120_Slice71htt_T0_0-0_F5_0_Confocal-GFP_BGs_MN_ALIGNED_OL_COMP.tif:PID20170127_Slice71htt_T7_168-0_F5_0_Confocal-GFP_0.0_0_5.0_	17	54
PID20170120_Slice71htt_T0_0-0_F5_0_Confocal-GFP_BGs_MN_ALIGNED_OL_COMP.tif:PID20170201_Slice71htt_T12_288-0_F5_0_Confocal-GFP_0.0_0_5.0	17	54
PID20170120_Slice71htt_T0_0-0_D3_0_Confocal-GFP_BGs_MN_ALIGNED_OL_COMP.tif:PID20170125_Slice71htt_T5_120-0_D3_0_Confocal-GFP_0.0_0_5.0_	17	55
PID20170120_Slice71htt_T0_0-0_D3_0_Confocal-GFP_BGs_MN_ALIGNED_OL_COMP.tif:PID20170126_Slice71htt_T6_144-0_D3_0_Confocal-GFP_0.0_0_5.0_	17	55
PID20170120_Slice71htt_T0_0-0_D3_0_Confocal-GFP_BGs_MN_ALIGNED_OL_COMP.tif:PID20170202_Slice71htt_T13_312-0_D3_0_Confocal-GFP_0.0_0_5.0	17	55
PID20170120_Slice71htt_T0_0-0_D4_0_Confocal-GFP_BGs_MN_ALIGNED_OL_COMP.tif:PID20170123_Slice71htt_T3_72-0_D4_0_Confocal-GFP_0.0_0_5.0_Z	17	55
PID20170120_Slice71htt_T0_0-0_D4_0_Confocal-GFP_BGs_MN_ALIGNED_OL_COMP.tif:PID20170125_Slice71htt_T5_120-0_D4_0_Confocal-GFP_0.0_0_5.0_	17	55
PID20170120_Slice71htt_T0_0-0_D5_0_Confocal-GFP_BGs_MN_ALIGNED_OL_COMP.tif:PID20170201_Slice71htt_T12_288-0_D5_0_Confocal-GFP_0.0_0_5.0	17	55
PID20170120_Slice71htt_T0_0-0_E3_0_Confocal-GFP_BGs_MN_ALIGNED_OL_COMP.tif:PID20170129_Slice71htt_T9_216-0_E3_0_Confocal-GFP_0.0_0_5.0_	17	55
PID20170120_Slice71htt_T0_0-0_E3_0_Confocal-GFP_BGs_MN_ALIGNED_OL_COMP.tif:PID20170129_Slice71htt_T9_216-0_E3_0_Confocal-GFP_0.0_0_5.0_	17	55
PID20170120_Slice71htt_T0_0-0_E4_0_Confocal-GFP_BGs_MN_ALIGNED_OL_COMP.tif:PID20170121_Slice71htt_T1_24-0_E4_0_Confocal-GFP_0.0_0_5.0_Z	17	55
PID20170120_Slice71htt_T0_0-0_E4_0_Confocal-GFP_BGs_MN_ALIGNED_OL_COMP.tif:PID20170201_Slice71htt_T12_288-0_E4_0_Confocal-GFP_0.0_0_5.0	17	55
PID20170120_Slice71htt_T0_0-0_E5_0_Confocal-GFP_BGs_MN_ALIGNED_OL_COMP.tif:PID20170121_Slice71htt_T1_24-0_E5_0_Confocal-GFP_0.0_0_5.0_Z	17	55
PID20170120_Slice71htt_T0_0-0_E5_0_Confocal-GFP_BGs_MN_ALIGNED_OL_COMP.tif:PID20170121_Slice71htt_T1_24-0_E5_0_Confocal-GFP_0.0_0_5.0_Z	17	55
PID20170120_Slice71htt_T0_0-0_E5_0_Confocal-GFP_BGs_MN_ALIGNED_OL_COMP.tif:PID20170121_Slice71htt_T1_24-0_E5_0_Confocal-GFP_0.0_0_5.0_Z	17	55
PID20170120_Slice71htt_T0_0-0_F3_0_Confocal-GFP_BGs_MN_ALIGNED_OL_COMP.tif:PID20170126_Slice71htt_T6_144-0_F3_0_Confocal-GFP_0.0_0_5.0_	17	55
PID20170120_Slice71htt_T0_0-0_F4_0_Confocal-GFP_BGs_MN_ALIGNED_OL_COMP.tif:PID20170126_Slice71htt_T6_144-0_F4_0_Confocal-GFP_0.0_0_5.0_	17	55
PID20170120_Slice71htt_T0_0-0_F4_0_Confocal-GFP_BGs_MN_ALIGNED_OL_COMP.tif:PID20170129_Slice71htt_T9_216-0_F4_0_Confocal-GFP_0.0_0_5.0_	17	55
PID20170120_Slice71htt_T0_0-0_F5_0_Confocal-GFP_BGs_MN_ALIGNED_OL_COMP.tif:PID20170121_Slice71htt_T1_24-0_F5_0_Confocal-GFP_0.0_0_5.0_Z	17	55
PID20170120_Slice71htt_T0_0-0_C4_0_Confocal-GFP_BGs_MN_ALIGNED_OL_COMP.tif:PID20170202_Slice71htt_T13_312-0_C4_0_Confocal-GFP_0.0_0_5.0	17	56
PID20170120_Slice71htt_T0_0-0_C5_0_Confocal-GFP_BGs_MN_ALIGNED_OL_COMP.tif:PID20170123_Slice71htt_T3_72-0_C5_0_Confocal-GFP_0.0_0_5.0_Z	17	56
PID20170120_Slice71htt_T0_0-0_D3_0_Confocal-GFP_BGs_MN_ALIGNED_OL_COMP.tif:PID20170120_Slice71htt_T0_0-0_D3_0_Confocal-GFP_0.0_0_5.0_ZS	17	56
PID20170120_Slice71htt_T0_0-0_D5_0_Confocal-GFP_BGs_MN_ALIGNED_OL_COMP.tif:PID20170121_Slice71htt_T1_24-0_D5_0_Confocal-GFP_0.0_0_5.0_Z	17	56
PID20170120_Slice71htt_T0_0-0_D5_0_Confocal-GFP_BGs_MN_ALIGNED_OL_COMP.tif:PID20170125_Slice71htt_T5_120-0_D5_0_Confocal-GFP_0.0_0_5.0_	17	56
PID20170120_Slice71htt_T0_0-0_E4_0_Confocal-GFP_BGs_MN_ALIGNED_OL_COMP.tif:PID20170122_Slice71htt_T2_48-0_E4_0_Confocal-GFP_0.0_0_5.0_Z	17	56
PID20170120_Slice71htt_T0_0-0_E4_0_Confocal-GFP_BGs_MN_ALIGNED_OL_COMP.tif:PID20170125_Slice71htt_T5_120-0_E4_0_Confocal-GFP_0.0_0_5.0_	17	56
PID20170120_Slice71htt_T0_0-0_E5_0_Confocal-GFP_BGs_MN_ALIGNED_OL_COMP.tif:PID20170122_Slice71htt_T2_48-0_E5_0_Confocal-GFP_0.0_0_5.0_Z	17	56
PID20170120_Slice71htt_T0_0-0_F3_0_Confocal-GFP_BGs_MN_ALIGNED_OL_COMP.tif:PID20170125_Slice71htt_T5_120-0_F3_0_Confocal-GFP_0.0_0_5.0_	17	56
PID20170120_Slice71htt_T0_0-0_C3_0_Confocal-GFP_BGs_MN_ALIGNED_OL_COMP.tif:PID20170121_Slice71htt_T1_24-0_C3_0_Confocal-GFP_0.0_0_5.0_Z	17	57
PID20170120_Slice71htt_T0_0-0_C4_0_Confocal-GFP_BGs_MN_ALIGNED_OL_COMP.tif:PID20170131_Slice71htt_T11_264-0_C4_0_Confocal-GFP_0.0_0_5.0	17	57
PID20170120_Slice71htt_T0_0-0_C4_0_Confocal-GFP_BGs_MN_ALIGNED_OL_COMP.tif:PID20170131_Slice71htt_T11_264-0_C4_0_Confocal-GFP_0.0_0_5.0	17	57
PID20170120_Slice71htt_T0_0-0_C5_0_Confocal-GFP_BGs_MN_ALIGNED_OL_COMP.tif:PID20170125_Slice71htt_T5_120-0_C5_0_Confocal-GFP_0.0_0_5.0_	17	57
PID20170120_Slice71htt_T0_0-0_D4_0_Confocal-GFP_BGs_MN_ALIGNED_OL_COMP.tif:PID20170131_Slice71htt_T11_264-0_D4_0_Confocal-GFP_0.0_0_5.0	17	57
PID20170120_Slice71htt_T0_0-0_D4_0_Confocal-GFP_BGs_MN_ALIGNED_OL_COMP.tif:PID20170201_Slice71htt_T12_288-0_D4_0_Confocal-GFP_0.0_0_5.0	17	57
PID20170120_Slice71htt_T0_0-0_E3_0_Confocal-GFP_BGs_MN_ALIGNED_OL_COMP.tif:PID20170123_Slice71htt_T3_72-0_E3_0_Confocal-GFP_0.0_0_5.0_Z	17	57
PID20170120_Slice71htt_T0_0-0_E3_0_Confocal-GFP_BGs_MN_ALIGNED_OL_COMP.tif:PID20170126_Slice71htt_T6_144-0_E3_0_Confocal-GFP_0.0_0_5.0_	17	57
PID20170120_Slice71htt_T0_0-0_E5_0_Confocal-GFP_BGs_MN_ALIGNED_OL_COMP.tif:PID20170121_Slice71htt_T1_24-0_E5_0_Confocal-GFP_0.0_0_5.0_Z	17	57
PID20170120_Slice71htt_T0_0-0_F5_0_Confocal-GFP_BGs_MN_ALIGNED_OL_COMP.tif:PID20170125_Slice71htt_T5_120-0_F5_0_Confocal-GFP_0.0_0_5.0_	17	57
PID20170120_Slice71htt_T0_0-0_F5_0_Confocal-GFP_BGs_MN_ALIGNED_OL_COMP.tif:PID20170125_Slice71htt_T5_120-0_F5_0_Confocal-GFP_0.0_0_5.0_	17	57
PID20170120_Slice71htt_T0_0-0_C3_0_Confocal-GFP_BGs_MN_ALIGNED_OL_COMP.tif:PID20170129_Slice71htt_T9_216-0_C3_0_Confocal-GFP_0.0_0_5.0_	17	58
PID20170120_Slice71htt_T0_0-0_C4_0_Confocal-GFP_BGs_MN_ALIGNED_OL_COMP.tif:PID20170125_Slice71htt_T5_120-0_C4_0_Confocal-GFP_0.0_0_5.0_	17	58
PID20170120_Slice71htt_T0_0-0_C4_0_Confocal-GFP_BGs_MN_ALIGNED_OL_COMP.tif:PID20170127_Slice71htt_T7_168-0_C4_0_Confocal-GFP_0.0_0_5.0_	17	58
PID20170120_Slice71htt_T0_0-0_C4_0_Confocal-GFP_BGs_MN_ALIGNED_OL_COMP.tif:PID20170201_Slice71htt_T12_288-0_C4_0_Confocal-GFP_0.0_0_5.0	17	58
PID20170120_Slice71htt_T0_0-0_C5_0_Confocal-GFP_BGs_MN_ALIGNED_OL_COMP.tif:PID20170202_Slice71htt_T13_312-0_C5_0_Confocal-GFP_0.0_0_5.0	17	58
PID20170120_Slice71htt_T0_0-0_D3_0_Confocal-GFP_BGs_MN_ALIGNED_OL_COMP.tif:PID20170123_Slice71htt_T3_72-0_D3_0_Confocal-GFP_0.0_0_5.0_Z	17	58
PID20170120_Slice71htt_T0_0-0_D4_0_Confocal-GFP_BGs_MN_ALIGNED_OL_COMP.tif:PID20170126_Slice71htt_T6_144-0_D4_0_Confocal-GFP_0.0_0_5.0_	17	58
PID20170120_Slice71htt_T0_0-0_D4_0_Confocal-GFP_BGs_MN_ALIGNED_OL_COMP.tif:PID20170126_Slice71htt_T6_144-0_D4_0_Confocal-GFP_0.0_0_5.0_	17	58
PID20170120_Slice71htt_T0_0-0_D4_0_Confocal-GFP_BGs_MN_ALIGNED_OL_COMP.tif:PID20170127_Slice71htt_T7_168-0_D4_0_Confocal-GFP_0.0_0_5.0_	17	58
PID20170120_Slice71htt_T0_0-0_E4_0_Confocal-GFP_BGs_MN_ALIGNED_OL_COMP.tif:PID20170120_Slice71htt_T0_0-0_E4_0_Confocal-GFP_0.0_0_5.0_ZS	17	58
PID20170120_Slice71htt_T0_0-0_E4_0_Confocal-GFP_BGs_MN_ALIGNED_OL_COMP.tif:PID20170121_Slice71htt_T1_24-0_E4_0_Confocal-GFP_0.0_0_5.0_Z	17	58
PID20170120_Slice71htt_T0_0-0_F3_0_Confocal-GFP_BGs_MN_ALIGNED_OL_COMP.tif:PID20170125_Slice71htt_T5_120-0_F3_0_Confocal-GFP_0.0_0_5.0_	17	58
PID20170120_Slice71htt_T0_0-0_F4_0_Confocal-GFP_BGs_MN_ALIGNED_OL_COMP.tif:PID20170123_Slice71htt_T3_72-0_F4_0_Confocal-GFP_0.0_0_5.0_Z	17	58
PID20170120_Slice71htt_T0_0-0_F4_0_Confocal-GFP_BGs_MN_ALIGNED_OL_COMP.tif:PID20170129_Slice71htt_T9_216-0_F4_0_Confocal-GFP_0.0_0_5.0_	17	58
PID20170120_Slice71htt_T0_0-0_C4_0_Confocal-GFP_BGs_MN_ALIGNED_OL_COMP.tif:PID20170201_Slice71htt_T12_288-0_C4_0_Confocal-GFP_0.0_0_5.0	17	59
PID20170120_Slice71htt_T0_0-0_C5_0_Confocal-GFP_BGs_MN_ALIGNED_OL_COMP.tif:PID20170121_Slice71htt_T1_24-0_C5_0_Confocal-GFP_0.0_0_5.0_Z	17	59
PID20170120_Slice71htt_T0_0-0_C5_0_Confocal-GFP_BGs_MN_ALIGNED_OL_COMP.tif:PID20170129_Slice71htt_T9_216-0_C5_0_Confocal-GFP_0.0_0_5.0_	17	59
PID20170120_Slice71htt_T0_0-0_D3_0_Confocal-GFP_BGs_MN_ALIGNED_OL_COMP.tif:PID20170125_Slice71htt_T5_120-0_D3_0_Confocal-GFP_0.0_0_5.0_	17	59
PID20170120_Slice71htt_T0_0-0_E3_0_Confocal-GFP_BGs_MN_ALIGNED_OL_COMP.tif:PID20170125_Slice71htt_T5_120-0_E3_0_Confocal-GFP_0.0_0_5.0_	17	59
PID20170120_Slice71htt_T0_0-0_E3_0_Confocal-GFP_BGs_MN_ALIGNED_OL_COMP.tif:PID20170127_Slice71htt_T7_168-0_E3_0_Confocal-GFP_0.0_0_5.0_	17	59
PID20170120_Slice71htt_T0_0-0_E3_0_Confocal-GFP_BGs_MN_ALIGNED_OL_COMP.tif:PID20170203_Slice71htt_T14_336-0_E3_0_Confocal-GFP_0.0_0_5.0	17	59
PID20170120_Slice71htt_T0_0-0_E4_0_Confocal-GFP_BGs_MN_ALIGNED_OL_COMP.tif:PID20170121_Slice71htt_T1_24-0_E4_0_Confocal-GFP_0.0_0_5.0_Z	17	59
PID20170120_Slice71htt_T0_0-0_E4_0_Confocal-GFP_BGs_MN_ALIGNED_OL_COMP.tif:PID20170129_Slice71htt_T9_216-0_E4_0_Confocal-GFP_0.0_0_5.0_	17	59
PID20170120_Slice71htt_T0_0-0_E4_0_Confocal-GFP_BGs_MN_ALIGNED_OL_COMP.tif:PID20170131_Slice71htt_T11_264-0_E4_0_Confocal-GFP_0.0_0_5.0	17	59
PID20170120_Slice71htt_T0_0-0_F3_0_Confocal-GFP_BGs_MN_ALIGNED_OL_COMP.tif:PID20170123_Slice71htt_T3_72-0_F3_0_Confocal-GFP_0.0_0_5.0_Z	17	59
PID20170120_Slice71htt_T0_0-0_F3_0_Confocal-GFP_BGs_MN_ALIGNED_OL_COMP.tif:PID20170131_Slice71htt_T11_264-0_F3_0_Confocal-GFP_0.0_0_5.0	17	59
PID20170120_Slice71htt_T0_0-0_F4_0_Confocal-GFP_BGs_MN_ALIGNED_OL_COMP.tif:PID20170202_Slice71htt_T13_312-0_F4_0_Confocal-GFP_0.0_0_5.0	17	59
PID20170120_Slice71htt_T0_0-0_F5_0_Confocal-GFP_BGs_MN_ALIGNED_OL_COMP.tif:PID20170202_Slice71htt_T13_312-0_F5_0_Confocal-GFP_0.0_0_5.0	17	59
PID20170120_Slice71htt_T0_0-0_C5_0_Confocal-GFP_BGs_MN_ALIGNED_OL_COMP.tif:PID20170125_Slice71htt_T5_120-0_C5_0_Confocal-GFP_0.0_0_5.0_	17	60
PID20170120_Slice71htt_T0_0-0_C5_0_Confocal-GFP_BGs_MN_ALIGNED_OL_COMP.tif:PID20170131_Slice71htt_T11_264-0_C5_0_Confocal-GFP_0.0_0_5.0	17	60
PID20170120_Slice71htt_T0_0-0_D4_0_Confocal-GFP_BGs_MN_ALIGNED_OL_COMP.tif:PID20170120_Slice71htt_T0_0-0_D4_0_Confocal-GFP_0.0_0_5.0_ZS	17	60
PID20170120_Slice71htt_T0_0-0_D4_0_Confocal-GFP_BGs_MN_ALIGNED_OL_COMP.tif:PID20170121_Slice71htt_T1_24-0_D4_0_Confocal-GFP_0.0_0_5.0_Z	17	60
PID20170120_Slice71htt_T0_0-0_D4_0_Confocal-GFP_BGs_MN_ALIGNED_OL_COMP.tif:PID20170122_Slice71htt_T2_48-0_D4_0_Confocal-GFP_0.0_0_5.0_Z	17	60
PID20170120_Slice71htt_T0_0-0_D4_0_Confocal-GFP_BGs_MN_ALIGNED_OL_COMP.tif:PID20170201_Slice71htt_T12_288-0_D4_0_Confocal-GFP_0.0_0_5.0	17	60
PID20170120_Slice71htt_T0_0-0_D5_0_Confocal-GFP_BGs_MN_ALIGNED_OL_COMP.tif:PID20170125_Slice71htt_T5_120-0_D5_0_Confocal-GFP_0.0_0_5.0_	17	60
PID20170120_Slice71htt_T0_0-0_D5_0_Confocal-GFP_BGs_MN_ALIGNED_OL_COMP.tif:PID20170203_Slice71htt_T14_336-0_D5_0_Confocal-GFP_0.0_0_5.0	17	60
PID20170120_Slice71htt_T0_0-0_E3_0_Confocal-GFP_BGs_MN_ALIGNED_OL_COMP.tif:PID20170126_Slice71htt_T6_144-0_E3_0_Confocal-GFP_0.0_0_5.0_	17	60
PID20170120_Slice71htt_T0_0-0_E3_0_Confocal-GFP_BGs_MN_ALIGNED_OL_COMP.tif:PID20170129_Slice71htt_T9_216-0_E3_0_Confocal-GFP_0.0_0_5.0_	17	60
PID20170120_Slice71htt_T0_0-0_E4_0_Confocal-GFP_BGs_MN_ALIGNED_OL_COMP.tif:PID20170121_Slice71htt_T1_24-0_E4_0_Confocal-GFP_0.0_0_5.0_Z	17	60
PID20170120_Slice71htt_T0_0-0_E4_0_Confocal-GFP_BGs_MN_ALIGNED_OL_COMP.tif:PID20170126_Slice71htt_T6_144-0_E4_0_Confocal-GFP_0.0_0_5.0_	17	60
PID20170120_Slice71htt_T0_0-0_F4_0_Confocal-GFP_BGs_MN_ALIGNED_OL_COMP.tif:PID20170121_Slice71htt_T1_24-0_F4_0_Confocal-GFP_0.0_0_5.0_Z	17	60
PID20170120_Slice71htt_T0_0-0_F4_0_Confocal-GFP_BGs_MN_ALIGNED_OL_COMP.tif:PID20170126_Slice71htt_T6_144-0_F4_0_Confocal-GFP_0.0_0_5.0_	17	60
PID20170120_Slice71htt_T0_0-0_F4_0_Confocal-GFP_BGs_MN_ALIGNED_OL_COMP.tif:PID20170201_Slice71htt_T12_288-0_F4_0_Confocal-GFP_0.0_0_5.0	17	60
PID20170120_Slice71htt_T0_0-0_F4_0_Confocal-GFP_BGs_MN_ALIGNED_OL_COMP.tif:PID20170203_Slice71htt_T14_336-0_F4_0_Confocal-GFP_0.0_0_5.0	17	60
PID20170120_Slice71htt_T0_0-0_F5_0_Confocal-GFP_BGs_MN_ALIGNED_OL_COMP.tif:PID20170121_Slice71htt_T1_24-0_F5_0_Confocal-GFP_0.0_0_5.0_Z	17	60
PID20170120_Slice71htt_T0_0-0_C4_0_Confocal-GFP_BGs_MN_ALIGNED_OL_COMP.tif:PID20170126_Slice71htt_T6_144-0_C4_0_Confocal-GFP_0.0_0_5.0_	17	61
PID20170120_Slice71htt_T0_0-0_C4_0_Confocal-GFP_BGs_MN_ALIGNED_OL_COMP.tif:PID20170126_Slice71htt_T6_144-0_C4_0_Confocal-GFP_0.0_0_5.0_	17	61
PID20170120_Slice71htt_T0_0-0_C5_0_Confocal-GFP_BGs_MN_ALIGNED_OL_COMP.tif:PID20170129_Slice71htt_T9_216-0_C5_0_Confocal-GFP_0.0_0_5.0_	17	61
PID20170120_Slice71htt_T0_0-0_D4_0_Confocal-GFP_BGs_MN_ALIGNED_OL_COMP.tif:PID20170120_Slice71htt_T0_0-0_D4_0_Confocal-GFP_0.0_0_5.0_ZS	17	61
PID20170120_Slice71htt_T0_0-0_D5_0_Confocal-GFP_BGs_MN_ALIGNED_OL_COMP.tif:PID20170125_Slice71htt_T5_120-0_D5_0_Confocal-GFP_0.0_0_5.0_	17	61
PID20170120_Slice71htt_T0_0-0_D5_0_Confocal-GFP_BGs_MN_ALIGNED_OL_COMP.tif:PID20170126_Slice71htt_T6_144-0_D5_0_Confocal-GFP_0.0_0_5.0_	17	61
PID20170120_Slice71htt_T0_0-0_E3_0_Confocal-GFP_BGs_MN_ALIGNED_OL_COMP.tif:PID20170131_Slice71htt_T11_264-0_E3_0_Confocal-GFP_0.0_0_5.0	17	61
PID20170120_Slice71htt_T0_0-0_E4_0_Confocal-GFP_BGs_MN_ALIGNED_OL_COMP.tif:PID20170125_Slice71htt_T5_120-0_E4_0_Confocal-GFP_0.0_0_5.0_	17	61
PID20170120_Slice71htt_T0_0-0_E5_0_Confocal-GFP_BGs_MN_ALIGNED_OL_COMP.tif:PID20170127_Slice71htt_T7_168-0_E5_0_Confocal-GFP_0.0_0_5.0_	17	61
PID20170120_Slice71htt_T0_0-0_E5_0_Confocal-GFP_BGs_MN_ALIGNED_OL_COMP.tif:PID20170202_Slice71htt_T13_312-0_E5_0_Confocal-GFP_0.0_0_5.0	17	61
PID20170120_Slice71htt_T0_0-0_F3_0_Confocal-GFP_BGs_MN_ALIGNED_OL_COMP.tif:PID20170125_Slice71htt_T5_120-0_F3_0_Confocal-GFP_0.0_0_5.0_	17	61
PID20170120_Slice71htt_T0_0-0_F3_0_Confocal-GFP_BGs_MN_ALIGNED_OL_COMP.tif:PID20170125_Slice71htt_T5_120-0_F3_0_Confocal-GFP_0.0_0_5.0_	17	61
PID20170120_Slice71htt_T0_0-0_F3_0_Confocal-GFP_BGs_MN_ALIGNED_OL_COMP.tif:PID20170129_Slice71htt_T9_216-0_F3_0_Confocal-GFP_0.0_0_5.0_	17	61
PID20170120_Slice71htt_T0_0-0_F4_0_Confocal-GFP_BGs_MN_ALIGNED_OL_COMP.tif:PID20170131_Slice71htt_T11_264-0_F4_0_Confocal-GFP_0.0_0_5.0	17	61
PID20170120_Slice71htt_T0_0-0_F5_0_Confocal-GFP_BGs_MN_ALIGNED_OL_COMP.tif:PID20170129_Slice71htt_T9_216-0_F5_0_Confocal-GFP_0.0_0_5.0_	17	61
PID20170120_Slice71htt_T0_0-0_C4_0_Confocal-GFP_BGs_MN_ALIGNED_OL_COMP.tif:PID20170131_Slice71htt_T11_264-0_C4_0_Confocal-GFP_0.0_0_5.0	17	62
PID20170120_Slice71htt_T0_0-0_C4_0_Confocal-GFP_BGs_MN_ALIGNED_OL_COMP.tif:PID20170202_Slice71htt_T13_312-0_C4_0_Confocal-GFP_0.0_0_5.0	17	62
PID20170120_Slice71htt_T0_0-0_C4_0_Confocal-GFP_BGs_MN_ALIGNED_OL_COMP.tif:PID20170202_Slice71htt_T13_312-0_C4_0_Confocal-GFP_0.0_0_5.0	17	62
PID20170120_Slice71htt_T0_0-0_C5_0_Confocal-GFP_BGs_MN_ALIGNED_OL_COMP.tif:PID20170126_Slice71htt_T6_144-0_C5_0_Confocal-GFP_0.0_0_5.0_	17	62
PID20170120_Slice71htt_T0_0-0_C5_0_Confocal-GFP_BGs_MN_ALIGNED_OL_COMP.tif:PID20170202_Slice71htt_T13_312-0_C5_0_Confocal-GFP_0.0_0_5.0	17	62
PID20170120_Slice71htt_T0_0-0_D3_0_Confocal-GFP_BGs_MN_ALIGNED_OL_COMP.tif:PID20170121_Slice71htt_T1_24-0_D3_0_Confocal-GFP_0.0_0_5.0_Z	17	62
PID20170120_Slice71htt_T0_0-0_D3_0_Confocal-GFP_BGs_MN_ALIGNED_OL_COMP.tif:PID20170125_Slice71htt_T5_120-0_D3_0_Confocal-GFP_0.0_0_5.0_	17	62
PID20170120_Slice71htt_T0_0-0_D5_0_Confocal-GFP_BGs_MN_ALIGNED_OL_COMP.tif:PID20170120_Slice71htt_T0_0-0_D5_0_Confocal-GFP_0.0_0_5.0_ZS	17	62
PID20170120_Slice71htt_T0_0-0_D5_0_Confocal-GFP_BGs_MN_ALIGNED_OL_COMP.tif:PID20170126_Slice71htt_T6_144-0_D5_0_Confocal-GFP_0.0_0_5.0_	17	62
PID20170120_Slice71htt_T0_0-0_D5_0_Confocal-GFP_BGs_MN_ALIGNED_OL_COMP.tif:PID20170129_Slice71htt_T9_216-0_D5_0_Confocal-GFP_0.0_0_5.0_	17	62
PID20170120_Slice71htt_T0_0-0_E3_0_Confocal-GFP_BGs_MN_ALIGNED_OL_COMP.tif:PID20170121_Slice71htt_T1_24-0_E3_0_Confocal-GFP_0.0_0_5.0_Z	17	62
PID20170120_Slice71htt_T0_0-0_E4_0_Confocal-GFP_BGs_MN_ALIGNED_OL_COMP.tif:PID20170203_Slice71htt_T14_336-0_E4_0_Confocal-GFP_0.0_0_5.0	17	62
PID20170120_Slice71htt_T0_0-0_E5_0_Confocal-GFP_BGs_MN_ALIGNED_OL_COMP.tif:PID20170122_Slice71htt_T2_48-0_E5_0_Confocal-GFP_0.0_0_5.0_Z	17	62
PID20170120_Slice71htt_T0_0-0_E5_0_Confocal-GFP_BGs_MN_ALIGNED_OL_COMP.tif:PID20170127_Slice71htt_T7_168-0_E5_0_Confocal-GFP_0.0_0_5.0_	17	62
PID20170120_Slice71htt_T0_0-0_F3_0_Confocal-GFP_BGs_MN_ALIGNED_OL_COMP.tif:PID20170122_Slice71htt_T2_48-0_F3_0_Confocal-GFP_0.0_0_5.0_Z	17	62
PID20170120_Slice71htt_T0_0-0_F3_0_Confocal-GFP_BGs_MN_ALIGNED_OL_COMP.tif:PID20170126_Slice71htt_T6_144-0_F3_0_Confocal-GFP_0.0_0_5.0_	17	62
PID20170120_Slice71htt_T0_0-0_F3_0_Confocal-GFP_BGs_MN_ALIGNED_OL_COMP.tif:PID20170131_Slice71htt_T11_264-0_F3_0_Confocal-GFP_0.0_0_5.0	17	62
PID20170120_Slice71htt_T0_0-0_F3_0_Confocal-GFP_BGs_MN_ALIGNED_OL_COMP.tif:PID20170203_Slice71htt_T14_336-0_F3_0_Confocal-GFP_0.0_0_5.0	17	62
PID20170120_Slice71htt_T0_0-0_F4_0_Confocal-GFP_BGs_MN_ALIGNED_OL_COMP.tif:PID20170202_Slice71htt_T13_312-0_F4_0_Confocal-GFP_0.0_0_5.0	17	62
PID20170120_Slice71htt_T0_0-0_C3_0_Confocal-GFP_BGs_MN_ALIGNED_OL_COMP.tif:PID20170122_Slice71htt_T2_48-0_C3_0_Confocal-GFP_0.0_0_5.0_Z	17	63
PID20170120_Slice71htt_T0_0-0_C4_0_Confocal-GFP_BGs_MN_ALIGNED_OL_COMP.tif:PID20170127_Slice71htt_T7_168-0_C4_0_Confocal-GFP_0.0_0_5.0_	17	63
PID20170120_Slice71htt_T0_0-0_D4_0_Confocal-GFP_BGs_MN_ALIGNED_OL_COMP.tif:PID20170122_Slice71htt_T2_48-0_D4_0_Confocal-GFP_0.0_0_5.0_Z	17	63
PID20170120_Slice71htt_T0_0-0_D4_0_Confocal-GFP_BGs_MN_ALIGNED_OL_COMP.tif:PID20170129_Slice71htt_T9_216-0_D4_0_Confocal-GFP_0.0_0_5.0_	17	63
PID20170120_Slice71htt_T0_0-0_D5_0_Confocal-GFP_BGs_MN_ALIGNED_OL_COMP.tif:PID20170125_Slice71htt_T5_120-0_D5_0_Confocal-GFP_0.0_0_5.0_	17	63
PID20170120_Slice71htt_T0_0-0_D5_0_Confocal-GFP_BGs_MN_ALIGNED_OL_COMP.tif:PID20170126_Slice71htt_T6_144-0_D5_0_Confocal-GFP_0.0_0_5.0_	17	63
PID20170120_Slice71htt_T0_0-0_D5_0_Confocal-GFP_BGs_MN_ALIGNED_OL_COMP.tif:PID20170127_Slice71htt_T7_168-0_D5_0_Confocal-GFP_0.0_0_5.0_	17	63
PID20170120_Slice71htt_T0_0-0_E3_0_Confocal-GFP_BGs_MN_ALIGNED_OL_COMP.tif:PID20170120_Slice71htt_T0_0-0_E3_0_Confocal-GFP_0.0_0_5.0_ZS	17	63
PID20170120_Slice71htt_T0_0-0_E3_0_Confocal-GFP_BGs_MN_ALIGNED_OL_COMP.tif:PID20170129_Slice71htt_T9_216-0_E3_0_Confocal-GFP_0.0_0_5.0_	17	63
PID20170120_Slice71htt_T0_0-0_E5_0_Confocal-GFP_BGs_MN_ALIGNED_OL_COMP.tif:PID20170201_Slice71htt_T12_288-0_E5_0_Confocal-GFP_0.0_0_5.0	17	63
PID20170120_Slice71htt_T0_0-0_F3_0_Confocal-GFP_BGs_MN_ALIGNED_OL_COMP.tif:PID20170122_Slice71htt_T2_48-0_F3_0_Confocal-GFP_0.0_0_5.0_Z	17	63
PID20170120_Slice71htt_T0_0-0_C3_0_Confocal-GFP_BGs_MN_ALIGNED_OL_COMP.tif:PID20170122_Slice71htt_T2_48-0_C3_0_Confocal-GFP_0.0_0_5.0_Z	17	64
PID20170120_Slice71htt_T0_0-0_C3_0_Confocal-GFP_BGs_MN_ALIGNED_OL_COMP.tif:PID20170127_Slice71htt_T7_168-0_C3_0_Confocal-GFP_0.0_0_5.0_	17	64
PID20170120_Slice71htt_T0_0-0_C4_0_Confocal-GFP_BGs_MN_ALIGNED_OL_COMP.tif:PID20170129_Slice71htt_T9_216-0_C4_0_Confocal-GFP_0.0_0_5.0_	17	64
PID20170120_Slice71htt_T0_0-0_D3_0_Confocal-GFP_BGs_MN_ALIGNED_OL_COMP.tif:PID20170125_Slice71htt_T5_120-0_D3_0_Confocal-GFP_0.0_0_5.0_	17	64
PID20170120_Slice71htt_T0_0-0_D4_0_Confocal-GFP_BGs_MN_ALIGNED_OL_COMP.tif:PID20170126_Slice71htt_T6_144-0_D4_0_Confocal-GFP_0.0_0_5.0_	17	64
PID20170120_Slice71htt_T0_0-0_D4_0_Confocal-GFP_BGs_MN_ALIGNED_OL_COMP.tif:PID20170131_Slice71htt_T11_264-0_D4_0_Confocal-GFP_0.0_0_5.0	17	64
PID20170120_Slice71htt_T0_0-0_E3_0_Confocal-GFP_BGs_MN_ALIGNED_OL_COMP.tif:PID20170121_Slice71htt_T1_24-0_E3_0_Confocal-GFP_0.0_0_5.0_Z	17	64
PID20170120_Slice71htt_T0_0-0_E3_0_Confocal-GFP_BGs_MN_ALIGNED_OL_COMP.tif:PID20170125_Slice71htt_T5_120-0_E3_0_Confocal-GFP_0.0_0_5.0_	17	64
PID20170120_Slice71htt_T0_0-0_E3_0_Confocal-GFP_BGs_MN_ALIGNED_OL_COMP.tif:PID20170127_Slice71htt_T7_168-0_E3_0_Confocal-GFP_0.0_0_5.0_	17	64
PID20170120_Slice71htt_T0_0-0_F4_0_Confocal-GFP_BGs_MN_ALIGNED_OL_COMP.tif:PID20170202_Slice71htt_T13_312-0_F4_0_Confocal-GFP_0.0_0_5.0	17	64
PID20170120_Slice71htt_T0_0-0_C4_0_Confocal-GFP_BGs_MN_ALIGNED_OL_COMP.tif:PID20170127_Slice71htt_T7_168-0_C4_0_Confocal-GFP_0.0_0_5.0_	17	65
PID20170120_Slice71htt_T0_0-0_C4_0_Confocal-GFP_BGs_MN_ALIGNED_OL_COMP.tif:PID20170201_Slice71htt_T12_288-0_C4_0_Confocal-GFP_0.0_0_5.0	17	65
PID20170120_Slice71htt_T0_0-0_C5_0_Confocal-GFP_BGs_MN_ALIGNED_OL_COMP.tif:PID20170127_Slice71htt_T7_168-0_C5_0_Confocal-GFP_0.0_0_5.0_	17	65
PID20170120_Slice71htt_T0_0-0_D3_0_Confocal-GFP_BGs_MN_ALIGNED_OL_COMP.tif:PID20170121_Slice71htt_T1_24-0_D3_0_Confocal-GFP_0.0_0_5.0_Z	17	65
PID20170120_Slice71htt_T0_0-0_D4_0_Confocal-GFP_BGs_MN_ALIGNED_OL_COMP.tif:PID20170120_Slice71htt_T0_0-0_D4_0_Confocal-GFP_0.0_0_5.0_ZS	17	65
PID20170120_Slice71htt_T0_0-0_D4_0_Confocal-GFP_BGs_MN_ALIGNED_OL_COMP.tif:PID20170131_Slice71htt_T11_264-0_D4_0_Confocal-GFP_0.0_0_5.0	17	65
PID20170120_Slice71htt_T0_0-0_D5_0_Confocal-GFP_BGs_MN_ALIGNED_OL_COMP.tif:PID20170129_Slice71htt_T9_216-0_D5_0_Confocal-GFP_0.0_0_5.0_	17	65
PID20170120_Slice71htt_T0_0-0_D5_0_Confocal-GFP_BGs_MN_ALIGNED_OL_COMP.tif:PID20170131_Slice71htt_T11_264-0_D5_0_Confocal-GFP_0.0_0_5.0	17	65
PID20170120_Slice71htt_T0_0-0_E5_0_Confocal-GFP_BGs_MN_ALIGNED_OL_COMP.tif:PID20170125_Slice71htt_T5_120-0_E5_0_Confocal-GFP_0.0_0_5.0_	17	65
PID20170120_Slice71htt_T0_0-0_E5_0_Confocal-GFP_BGs_MN_ALIGNED_OL_COMP.tif:PID20170202_Slice71htt_T13_312-0_E5_0_Confocal-GFP_0.0_0_5.0	17	65
PID20170120_Slice71htt_T0_0-0_F4_0_Confocal-GFP_BGs_MN_ALIGNED_OL_COMP.tif:PID20170123_Slice71htt_T3_72-0_F4_0_Confocal-GFP_0.0_0_5.0_Z	17	65
PID20170120_Slice71htt_T0_0-0_F4_0_Confocal-GFP_BGs_MN_ALIGNED_OL_COMP.tif:PID20170201_Slice71htt_T12_288-0_F4_0_Confocal-GFP_0.0_0_5.0	17	65
PID20170120_Slice71htt_T0_0-0_D3_0_Confocal-GFP_BGs_MN_ALIGNED_OL_COMP.tif:PID20170123_Slice71htt_T3_72-0_D3_0_Confocal-GFP_0.0_0_5.0_Z	17	66
PID20170120_Slice71htt_T0_0-0_D3_0_Confocal-GFP_BGs_MN_ALIGNED_OL_COMP.tif:PID20170125_Slice71htt_T5_120-0_D3_0_Confocal-GFP_0.0_0_5.0_	17	66
PID20170120_Slice71htt_T0_0-0_D3_0_Confocal-GFP_BGs_MN_ALIGNED_OL_COMP.tif:PID20170126_Slice71htt_T6_144-0_D3_0_Confocal-GFP_0.0_0_5.0_	17	66
PID20170120_Slice71htt_T0_0-0_D4_0_Confocal-GFP_BGs_MN_ALIGNED_OL_COMP.tif:PID20170126_Slice71htt_T6_144-0_D4_0_Confocal-GFP_0.0_0_5.0_	17	66
PID20170120_Slice71htt_T0_0-0_D4_0_Confocal-GFP_BGs_MN_ALIGNED_OL_COMP.tif:PID20170127_Slice71htt_T7_168-0_D4_0_Confocal-GFP_0.0_0_5.0_	17	66
PID20170120_Slice71htt_T0_0-0_E3_0_Confocal-GFP_BGs_MN_ALIGNED_OL_COMP.tif:PID20170122_Slice71htt_T2_48-0_E3_0_Confocal-GFP_0.0_0_5.0_Z	17	66
PID20170120_Slice71htt_T0_0-0_E3_0_Confocal-GFP_BGs_MN_ALIGNED_OL_COMP.tif:PID20170202_Slice71htt_T13_312-0_E3_0_Confocal-GFP_0.0_0_5.0	17	66
PID20170120_Slice71htt_T0_0-0_E4_0_Confocal-GFP_BGs_MN_ALIGNED_OL_COMP.tif:PID20170125_Slice71htt_T5_120-0_E4_0_Confocal-GFP_0.0_0_5.0_	17	66
PID20170120_Slice71htt_T0_0-0_F3_0_Confocal-GFP_BGs_MN_ALIGNED_OL_COMP.tif:PID20170131_Slice71htt_T11_264-0_F3_0_Confocal-GFP_0.0_0_5.0	17	66
PID20170120_Slice71htt_T0_0-0_F4_0_Confocal-GFP_BGs_MN_ALIGNED_OL_COMP.tif:PID20170203_Slice71htt_T14_336-0_F4_0_Confocal-GFP_0.0_0_5.0	17	66
PID20170120_Slice71htt_T0_0-0_F5_0_Confocal-GFP_BGs_MN_ALIGNED_OL_COMP.tif:PID20170121_Slice71htt_T1_24-0_F5_0_Confocal-GFP_0.0_0_5.0_Z	17	66
PID20170120_Slice71htt_T0_0-0_C3_0_Confocal-GFP_BGs_MN_ALIGNED_OL_COMP.tif:PID20170122_Slice71htt_T2_48-0_C3_0_Confocal-GFP_0.0_0_5.0_Z	17	67
PID20170120_Slice71htt_T0_0-0_C3_0_Confocal-GFP_BGs_MN_ALIGNED_OL_COMP.tif:PID20170201_Slice71htt_T12_288-0_C3_0_Confocal-GFP_0.0_0_5.0	17	67
PID20170120_Slice71htt_T0_0-0_C4_0_Confocal-GFP_BGs_MN_ALIGNED_OL_COMP.tif:PID20170127_Slice71htt_T7_168-0_C4_0_Confocal-GFP_0.0_0_5.0_	17	67
PID20170120_Slice71htt_T0_0-0_C4_0_Confocal-GFP_BGs_MN_ALIGNED_OL_COMP.tif:PID20170127_Slice71htt_T7_168-0_C4_0_Confocal-GFP_0.0_0_5.0_	17	67
PID20170120_Slice71htt_T0_0-0_C4_0_Confocal-GFP_BGs_MN_ALIGNED_OL_COMP.tif:PID20170201_Slice71htt_T12_288-0_C4_0_Confocal-GFP_0.0_0_5.0	17	67
PID20170120_Slice71htt_T0_0-0_C5_0_Confocal-GFP_BGs_MN_ALIGNED_OL_COMP.tif:PID20170203_Slice71htt_T14_336-0_C5_0_Confocal-GFP_0.0_0_5.0	17	67
PID20170120_Slice71htt_T0_0-0_E4_0_Confocal-GFP_BGs_MN_ALIGNED_OL_COMP.tif:PID20170122_Slice71htt_T2_48-0_E4_0_Confocal-GFP_0.0_0_5.0_Z	17	67
PID20170120_Slice71htt_T0_0-0_E4_0_Confocal-GFP_BGs_MN_ALIGNED_OL_COMP.tif:PID20170127_Slice71htt_T7_168-0_E4_0_Confocal-GFP_0.0_0_5.0_	17	67
PID20170120_Slice71htt_T0_0-0_F3_0_Confocal-GFP_BGs_MN_ALIGNED_OL_COMP.tif:PID20170123_Slice71htt_T3_72-0_F3_0_Confocal-GFP_0.0_0_5.0_Z	17	67
PID20170120_Slice71htt_T0_0-0_F3_0_Confocal-GFP_BGs_MN_ALIGNED_OL_COMP.tif:PID20170123_Slice71htt_T3_72-0_F3_0_Confocal-GFP_0.0_0_5.0_Z	17	67
PID20170120_Slice71htt_T0_0-0_F3_0_Confocal-GFP_BGs_MN_ALIGNED_OL_COMP.tif:PID20170125_Slice71htt_T5_120-0_F3_0_Confocal-GFP_0.0_0_5.0_	17	67
PID20170120_Slice71htt_T0_0-0_F3_0_Confocal-GFP_BGs_MN_ALIGNED_OL_COMP.tif:PID20170127_Slice71htt_T7_168-0_F3_0_Confocal-GFP_0.0_0_5.0_	17	67
PID20170120_Slice71htt_T0_0-0_F3_0_Confocal-GFP_BGs_MN_ALIGNED_OL_COMP.tif:PID20170129_Slice71htt_T9_216-0_F3_0_Confocal-GFP_0.0_0_5.0_	17	67
PID20170120_Slice71htt_T0_0-0_F4_0_Confocal-GFP_BGs_MN_ALIGNED_OL_COMP.tif:PID20170202_Slice71htt_T13_312-0_F4_0_Confocal-GFP_0.0_0_5.0	17	67
PID20170120_Slice71htt_T0_0-0_F5_0_Confocal-GFP_BGs_MN_ALIGNED_OL_COMP.tif:PID20170123_Slice71htt_T3_72-0_F5_0_Confocal-GFP_0.0_0_5.0_Z	17	67
PID20170120_Slice71htt_T0_0-0_F5_0_Confocal-GFP_BGs_MN_ALIGNED_OL_COMP.tif:PID20170125_Slice71htt_T5_120-0_F5_0_Confocal-GFP_0.0_0_5.0_	17	67
PID20170120_Slice71htt_T0_0-0_F5_0_Confocal-GFP_BGs_MN_ALIGNED_OL_COMP.tif:PID20170127_Slice71htt_T7_168-0_F5_0_Confocal-GFP_0.0_0_5.0_	17	67
PID20170120_Slice71htt_T0_0-0_C5_0_Confocal-GFP_BGs_MN_ALIGNED_OL_COMP.tif:PID20170131_Slice71htt_T11_264-0_C5_0_Confocal-GFP_0.0_0_5.0	17	68
PID20170120_Slice71htt_T0_0-0_D5_0_Confocal-GFP_BGs_MN_ALIGNED_OL_COMP.tif:PID20170122_Slice71htt_T2_48-0_D5_0_Confocal-GFP_0.0_0_5.0_Z	17	68
PID20170120_Slice71htt_T0_0-0_D5_0_Confocal-GFP_BGs_MN_ALIGNED_OL_COMP.tif:PID20170127_Slice71htt_T7_168-0_D5_0_Confocal-GFP_0.0_0_5.0_	17	68
PID20170120_Slice71htt_T0_0-0_E4_0_Confocal-GFP_BGs_MN_ALIGNED_OL_COMP.tif:PID20170125_Slice71htt_T5_120-0_E4_0_Confocal-GFP_0.0_0_5.0_	17	68
PID20170120_Slice71htt_T0_0-0_E5_0_Confocal-GFP_BGs_MN_ALIGNED_OL_COMP.tif:PID20170120_Slice71htt_T0_0-0_E5_0_Confocal-GFP_0.0_0_5.0_ZS	17	68
PID20170120_Slice71htt_T0_0-0_E5_0_Confocal-GFP_BGs_MN_ALIGNED_OL_COMP.tif:PID20170127_Slice71htt_T7_168-0_E5_0_Confocal-GFP_0.0_0_5.0_	17	68
PID20170120_Slice71htt_T0_0-0_F3_0_Confocal-GFP_BGs_MN_ALIGNED_OL_COMP.tif:PID20170120_Slice71htt_T0_0-0_F3_0_Confocal-GFP_0.0_0_5.0_ZS	17	68
PID20170120_Slice71htt_T0_0-0_F3_0_Confocal-GFP_BGs_MN_ALIGNED_OL_COMP.tif:PID20170120_Slice71htt_T0_0-0_F3_0_Confocal-GFP_0.0_0_5.0_ZS	17	68
PID20170120_Slice71htt_T0_0-0_F4_0_Confocal-GFP_BGs_MN_ALIGNED_OL_COMP.tif:PID20170121_Slice71htt_T1_24-0_F4_0_Confocal-GFP_0.0_0_5.0_Z	17	68
PID20170120_Slice71htt_T0_0-0_C4_0_Confocal-GFP_BGs_MN_ALIGNED_OL_COMP.tif:PID20170120_Slice71htt_T0_0-0_C4_0_Confocal-GFP_0.0_0_5.0_ZS	17	69
PID20170120_Slice71htt_T0_0-0_D3_0_Confocal-GFP_BGs_MN_ALIGNED_OL_COMP.tif:PID20170127_Slice71htt_T7_168-0_D3_0_Confocal-GFP_0.0_0_5.0_	17	69
PID20170120_Slice71htt_T0_0-0_D4_0_Confocal-GFP_BGs_MN_ALIGNED_OL_COMP.tif:PID20170121_Slice71htt_T1_24-0_D4_0_Confocal-GFP_0.0_0_5.0_Z	17	69
PID20170120_Slice71htt_T0_0-0_D5_0_Confocal-GFP_BGs_MN_ALIGNED_OL_COMP.tif:PID20170129_Slice71htt_T9_216-0_D5_0_Confocal-GFP_0.0_0_5.0_	17	69
PID20170120_Slice71htt_T0_0-0_E3_0_Confocal-GFP_BGs_MN_ALIGNED_OL_COMP.tif:PID20170122_Slice71htt_T2_48-0_E3_0_Confocal-GFP_0.0_0_5.0_Z	17	69
PID20170120_Slice71htt_T0_0-0_E3_0_Confocal-GFP_BGs_MN_ALIGNED_OL_COMP.tif:PID20170203_Slice71htt_T14_336-0_E3_0_Confocal-GFP_0.0_0_5.0	17	69
PID20170120_Slice71htt_T0_0-0_E4_0_Confocal-GFP_BGs_MN_ALIGNED_OL_COMP.tif:PID20170127_Slice71htt_T7_168-0_E4_0_Confocal-GFP_0.0_0_5.0_	17	69
PID20170120_Slice71htt_T0_0-0_E5_0_Confocal-GFP_BGs_MN_ALIGNED_OL_COMP.tif:PID20170121_Slice71htt_T1_24-0_E5_0_Confocal-GFP_0.0_0_5.0_Z	17	69
PID20170120_Slice71htt_T0_0-0_E5_0_Confocal-GFP_BGs_MN_ALIGNED_OL_COMP.tif:PID20170201_Slice71htt_T12_288-0_E5_0_Confocal-GFP_0.0_0_5.0	17	69
PID20170120_Slice71htt_T0_0-0_F3_0_Confocal-GFP_BGs_MN_ALIGNED_OL_COMP.tif:PID20170125_Slice71htt_T5_120-0_F3_0_Confocal-GFP_0.0_0_5.0_	17	69
PID20170120_Slice71htt_T0_0-0_F3_0_Confocal-GFP_BGs_MN_ALIGNED_OL_COMP.tif:PID20170126_Slice71htt_T6_144-0_F3_0_Confocal-GFP_0.0_0_5.0_	17	69
PID20170120_Slice71htt_T0_0-0_F4_0_Confocal-GFP_BGs_MN_ALIGNED_OL_COMP.tif:PID20170120_Slice71htt_T0_0-0_F4_0_Confocal-GFP_0.0_0_5.0_ZS	17	69
PID20170120_Slice71htt_T0_0-0_F4_0_Confocal-GFP_BGs_MN_ALIGNED_OL_COMP.tif:PID20170131_Slice71htt_T11_264-0_F4_0_Confocal-GFP_0.0_0_5.0	17	69
PID20170120_Slice71htt_T0_0-0_C5_0_Confocal-GFP_BGs_MN_ALIGNED_OL_COMP.tif:PID20170122_Slice71htt_T2_48-0_C5_0_Confocal-GFP_0.0_0_5.0_Z	17	70
PID20170120_Slice71htt_T0_0-0_C5_0_Confocal-GFP_BGs_MN_ALIGNED_OL_COMP.tif:PID20170129_Slice71htt_T9_216-0_C5_0_Confocal-GFP_0.0_0_5.0_	17	70
PID20170120_Slice71htt_T0_0-0_D5_0_Confocal-GFP_BGs_MN_ALIGNED_OL_COMP.tif:PID20170125_Slice71htt_T5_120-0_D5_0_Confocal-GFP_0.0_0_5.0_	17	70
PID20170120_Slice71htt_T0_0-0_E3_0_Confocal-GFP_BGs_MN_ALIGNED_OL_COMP.tif:PID20170202_Slice71htt_T13_312-0_E3_0_Confocal-GFP_0.0_0_5.0	17	70
PID20170120_Slice71htt_T0_0-0_E3_0_Confocal-GFP_BGs_MN_ALIGNED_OL_COMP.tif:PID20170203_Slice71htt_T14_336-0_E3_0_Confocal-GFP_0.0_0_5.0	17	70
PID20170120_Slice71htt_T0_0-0_E4_0_Confocal-GFP_BGs_MN_ALIGNED_OL_COMP.tif:PID20170121_Slice71htt_T1_24-0_E4_0_Confocal-GFP_0.0_0_5.0_Z	17	70
PID20170120_Slice71htt_T0_0-0_F4_0_Confocal-GFP_BGs_MN_ALIGNED_OL_COMP.tif:PID20170120_Slice71htt_T0_0-0_F4_0_Confocal-GFP_0.0_0_5.0_ZS	17	70
PID20170120_Slice71htt_T0_0-0_F4_0_Confocal-GFP_BGs_MN_ALIGNED_OL_COMP.tif:PID20170202_Slice71htt_T13_312-0_F4_0_Confocal-GFP_0.0_0_5.0	17	70
PID20170120_Slice71htt_T0_0-0_F4_0_Confocal-GFP_BGs_MN_ALIGNED_OL_COMP.tif:PID20170203_Slice71htt_T14_336-0_F4_0_Confocal-GFP_0.0_0_5.0	17	70
PID20170120_Slice71htt_T0_0-0_C3_0_Confocal-GFP_BGs_MN_ALIGNED_OL_COMP.tif:PID20170121_Slice71htt_T1_24-0_C3_0_Confocal-GFP_0.0_0_5.0_Z	17	71
PID20170120_Slice71htt_T0_0-0_C3_0_Confocal-GFP_BGs_MN_ALIGNED_OL_COMP.tif:PID20170127_Slice71htt_T7_168-0_C3_0_Confocal-GFP_0.0_0_5.0_	17	71
PID20170120_Slice71htt_T0_0-0_C4_0_Confocal-GFP_BGs_MN_ALIGNED_OL_COMP.tif:PID20170125_Slice71htt_T5_120-0_C4_0_Confocal-GFP_0.0_0_5.0_	17	71
PID20170120_Slice71htt_T0_0-0_E4_0_Confocal-GFP_BGs_MN_ALIGNED_OL_COMP.tif:PID20170125_Slice71htt_T5_120-0_E4_0_Confocal-GFP_0.0_0_5.0_	17	71
PID20170120_Slice71htt_T0_0-0_E5_0_Confocal-GFP_BGs_MN_ALIGNED_OL_COMP.tif:PID20170131_Slice71htt_T11_264-0_E5_0_Confocal-GFP_0.0_0_5.0	17	71
PID20170120_Slice71htt_T0_0-0_F3_0_Confocal-GFP_BGs_MN_ALIGNED_OL_COMP.tif:PID20170122_Slice71htt_T2_48-0_F3_0_Confocal-GFP_0.0_0_5.0_Z	17	71
PID20170120_Slice71htt_T0_0-0_F3_0_Confocal-GFP_BGs_MN_ALIGNED_OL_COMP.tif:PID20170127_Slice71htt_T7_168-0_F3_0_Confocal-GFP_0.0_0_5.0_	17	71
PID20170120_Slice71htt_T0_0-0_C4_0_Confocal-GFP_BGs_MN_ALIGNED_OL_COMP.tif:PID20170202_Slice71htt_T13_312-0_C4_0_Confocal-GFP_0.0_0_5.0	17	72
PID20170120_Slice71htt_T0_0-0_C5_0_Confocal-GFP_BGs_MN_ALIGNED_OL_COMP.tif:PID20170121_Slice71htt_T1_24-0_C5_0_Confocal-GFP_0.0_0_5.0_Z	17	72
PID20170120_Slice71htt_T0_0-0_D3_0_Confocal-GFP_BGs_MN_ALIGNED_OL_COMP.tif:PID20170123_Slice71htt_T3_72-0_D3_0_Confocal-GFP_0.0_0_5.0_Z	17	72
PID20170120_Slice71htt_T0_0-0_D3_0_Confocal-GFP_BGs_MN_ALIGNED_OL_COMP.tif:PID20170129_Slice71htt_T9_216-0_D3_0_Confocal-GFP_0.0_0_5.0_	17	72
PID20170120_Slice71htt_T0_0-0_D4_0_Confocal-GFP_BGs_MN_ALIGNED_OL_COMP.tif:PID20170202_Slice71htt_T13_312-0_D4_0_Confocal-GFP_0.0_0_5.0	17	72
PID20170120_Slice71htt_T0_0-0_D5_0_Confocal-GFP_BGs_MN_ALIGNED_OL_COMP.tif:PID20170126_Slice71htt_T6_144-0_D5_0_Confocal-GFP_0.0_0_5.0_	17	72
PID20170120_Slice71htt_T0_0-0_E3_0_Confocal-GFP_BGs_MN_ALIGNED_OL_COMP.tif:PID20170123_Slice71htt_T3_72-0_E3_0_Confocal-GFP_0.0_0_5.0_Z	17	72
PID20170120_Slice71htt_T0_0-0_E4_0_Confocal-GFP_BGs_MN_ALIGNED_OL_COMP.tif:PID20170122_Slice71htt_T2_48-0_E4_0_Confocal-GFP_0.0_0_5.0_Z	17	72
PID20170120_Slice71htt_T0_0-0_E4_0_Confocal-GFP_BGs_MN_ALIGNED_OL_COMP.tif:PID20170131_Slice71htt_T11_264-0_E4_0_Confocal-GFP_0.0_0_5.0	17	72
PID20170120_Slice71htt_T0_0-0_E5_0_Confocal-GFP_BGs_MN_ALIGNED_OL_COMP.tif:PID20170121_Slice71htt_T1_24-0_E5_0_Confocal-GFP_0.0_0_5.0_Z	17	72
PID20170120_Slice71htt_T0_0-0_F4_0_Confocal-GFP_BGs_MN_ALIGNED_OL_COMP.tif:PID20170121_Slice71htt_T1_24-0_F4_0_Confocal-GFP_0.0_0_5.0_Z	17	72
PID20170120_Slice71htt_T0_0-0_C4_0_Confocal-GFP_BGs_MN_ALIGNED_OL_COMP.tif:PID20170125_Slice71htt_T5_120-0_C4_0_Confocal-GFP_0.0_0_5.0_	17	73
PID20170120_Slice71htt_T0_0-0_C4_0_Confocal-GFP_BGs_MN_ALIGNED_OL_COMP.tif:PID20170127_Slice71htt_T7_168-0_C4_0_Confocal-GFP_0.0_0_5.0_	17	73
PID20170120_Slice71htt_T0_0-0_C4_0_Confocal-GFP_BGs_MN_ALIGNED_OL_COMP.tif:PID20170127_Slice71htt_T7_168-0_C4_0_Confocal-GFP_0.0_0_5.0_	17	73
PID20170120_Slice71htt_T0_0-0_C4_0_Confocal-GFP_BGs_MN_ALIGNED_OL_COMP.tif:PID20170202_Slice71htt_T13_312-0_C4_0_Confocal-GFP_0.0_0_5.0	17	73
PID20170120_Slice71htt_T0_0-0_D3_0_Confocal-GFP_BGs_MN_ALIGNED_OL_COMP.tif:PID20170121_Slice71htt_T1_24-0_D3_0_Confocal-GFP_0.0_0_5.0_Z	17	73
PID20170120_Slice71htt_T0_0-0_D3_0_Confocal-GFP_BGs_MN_ALIGNED_OL_COMP.tif:PID20170122_Slice71htt_T2_48-0_D3_0_Confocal-GFP_0.0_0_5.0_Z	17	73
PID20170120_Slice71htt_T0_0-0_D3_0_Confocal-GFP_BGs_MN_ALIGNED_OL_COMP.tif:PID20170127_Slice71htt_T7_168-0_D3_0_Confocal-GFP_0.0_0_5.0_	17	73
PID20170120_Slice71htt_T0_0-0_D3_0_Confocal-GFP_BGs_MN_ALIGNED_OL_COMP.tif:PID20170127_Slice71htt_T7_168-0_D3_0_Confocal-GFP_0.0_0_5.0_	17	73
PID20170120_Slice71htt_T0_0-0_D4_0_Confocal-GFP_BGs_MN_ALIGNED_OL_COMP.tif:PID20170131_Slice71htt_T11_264-0_D4_0_Confocal-GFP_0.0_0_5.0	17	73
PID20170120_Slice71htt_T0_0-0_D4_0_Confocal-GFP_BGs_MN_ALIGNED_OL_COMP.tif:PID20170131_Slice71htt_T11_264-0_D4_0_Confocal-GFP_0.0_0_5.0	17	73
PID20170120_Slice71htt_T0_0-0_E3_0_Confocal-GFP_BGs_MN_ALIGNED_OL_COMP.tif:PID20170201_Slice71htt_T12_288-0_E3_0_Confocal-GFP_0.0_0_5.0	17	73
PID20170120_Slice71htt_T0_0-0_E4_0_Confocal-GFP_BGs_MN_ALIGNED_OL_COMP.tif:PID20170127_Slice71htt_T7_168-0_E4_0_Confocal-GFP_0.0_0_5.0_	17	73
PID20170120_Slice71htt_T0_0-0_E4_0_Confocal-GFP_BGs_MN_ALIGNED_OL_COMP.tif:PID20170129_Slice71htt_T9_216-0_E4_0_Confocal-GFP_0.0_0_5.0_	17	73
PID20170120_Slice71htt_T0_0-0_E5_0_Confocal-GFP_BGs_MN_ALIGNED_OL_COMP.tif:PID20170125_Slice71htt_T5_120-0_E5_0_Confocal-GFP_0.0_0_5.0_	17	73
PID20170120_Slice71htt_T0_0-0_E5_0_Confocal-GFP_BGs_MN_ALIGNED_OL_COMP.tif:PID20170129_Slice71htt_T9_216-0_E5_0_Confocal-GFP_0.0_0_5.0_	17	73
PID20170120_Slice71htt_T0_0-0_E5_0_Confocal-GFP_BGs_MN_ALIGNED_OL_COMP.tif:PID20170129_Slice71htt_T9_216-0_E5_0_Confocal-GFP_0.0_0_5.0_	17	73
PID20170120_Slice71htt_T0_0-0_C3_0_Confocal-GFP_BGs_MN_ALIGNED_OL_COMP.tif:PID20170123_Slice71htt_T3_72-0_C3_0_Confocal-GFP_0.0_0_5.0_Z	17	74
PID20170120_Slice71htt_T0_0-0_C4_0_Confocal-GFP_BGs_MN_ALIGNED_OL_COMP.tif:PID20170131_Slice71htt_T11_264-0_C4_0_Confocal-GFP_0.0_0_5.0	17	74
PID20170120_Slice71htt_T0_0-0_C4_0_Confocal-GFP_BGs_MN_ALIGNED_OL_COMP.tif:PID20170203_Slice71htt_T14_336-0_C4_0_Confocal-GFP_0.0_0_5.0	17	74
PID20170120_Slice71htt_T0_0-0_C5_0_Confocal-GFP_BGs_MN_ALIGNED_OL_COMP.tif:PID20170131_Slice71htt_T11_264-0_C5_0_Confocal-GFP_0.0_0_5.0	17	74
PID20170120_Slice71htt_T0_0-0_D4_0_Confocal-GFP_BGs_MN_ALIGNED_OL_COMP.tif:PID20170202_Slice71htt_T13_312-0_D4_0_Confocal-GFP_0.0_0_5.0	17	74
PID20170120_Slice71htt_T0_0-0_D5_0_Confocal-GFP_BGs_MN_ALIGNED_OL_COMP.tif:PID20170127_Slice71htt_T7_168-0_D5_0_Confocal-GFP_0.0_0_5.0_	17	74
PID20170120_Slice71htt_T0_0-0_E5_0_Confocal-GFP_BGs_MN_ALIGNED_OL_COMP.tif:PID20170121_Slice71htt_T1_24-0_E5_0_Confocal-GFP_0.0_0_5.0_Z	17	74
PID20170120_Slice71htt_T0_0-0_F5_0_Confocal-GFP_BGs_MN_ALIGNED_OL_COMP.tif:PID20170127_Slice71htt_T7_168-0_F5_0_Confocal-GFP_0.0_0_5.0_	17	74
PID20170120_Slice71htt_T0_0-0_C4_0_Confocal-GFP_BGs_MN_ALIGNED_OL_COMP.tif:PID20170202_Slice71htt_T13_312-0_C4_0_Confocal-GFP_0.0_0_5.0	17	75
PID20170120_Slice71htt_T0_0-0_C5_0_Confocal-GFP_BGs_MN_ALIGNED_OL_COMP.tif:PID20170129_Slice71htt_T9_216-0_C5_0_Confocal-GFP_0.0_0_5.0_	17	75
PID20170120_Slice71htt_T0_0-0_D3_0_Confocal-GFP_BGs_MN_ALIGNED_OL_COMP.tif:PID20170121_Slice71htt_T1_24-0_D3_0_Confocal-GFP_0.0_0_5.0_Z	17	75
PID20170120_Slice71htt_T0_0-0_F3_0_Confocal-GFP_BGs_MN_ALIGNED_OL_COMP.tif:PID20170127_Slice71htt_T7_168-0_F3_0_Confocal-GFP_0.0_0_5.0_	17	75
PID20170120_Slice71htt_T0_0-0_F4_0_Confocal-GFP_BGs_MN_ALIGNED_OL_COMP.tif:PID20170131_Slice71htt_T11_264-0_F4_0_Confocal-GFP_0.0_0_5.0	17	75
PID20170120_Slice71htt_T0_0-0_C3_0_Confocal-GFP_BGs_MN_ALIGNED_OL_COMP.tif:PID20170131_Slice71htt_T11_264-0_C3_0_Confocal-GFP_0.0_0_5.0	17	76
PID20170120_Slice71htt_T0_0-0_C4_0_Confocal-GFP_BGs_MN_ALIGNED_OL_COMP.tif:PID20170121_Slice71htt_T1_24-0_C4_0_Confocal-GFP_0.0_0_5.0_Z	17	76
PID20170120_Slice71htt_T0_0-0_D3_0_Confocal-GFP_BGs_MN_ALIGNED_OL_COMP.tif:PID20170202_Slice71htt_T13_312-0_D3_0_Confocal-GFP_0.0_0_5.0	17	76
PID20170120_Slice71htt_T0_0-0_D4_0_Confocal-GFP_BGs_MN_ALIGNED_OL_COMP.tif:PID20170121_Slice71htt_T1_24-0_D4_0_Confocal-GFP_0.0_0_5.0_Z	17	76
PID20170120_Slice71htt_T0_0-0_D5_0_Confocal-GFP_BGs_MN_ALIGNED_OL_COMP.tif:PID20170203_Slice71htt_T14_336-0_D5_0_Confocal-GFP_0.0_0_5.0	17	76
PID20170120_Slice71htt_T0_0-0_E4_0_Confocal-GFP_BGs_MN_ALIGNED_OL_COMP.tif:PID20170121_Slice71htt_T1_24-0_E4_0_Confocal-GFP_0.0_0_5.0_Z	17	76
PID20170120_Slice71htt_T0_0-0_F3_0_Confocal-GFP_BGs_MN_ALIGNED_OL_COMP.tif:PID20170123_Slice71htt_T3_72-0_F3_0_Confocal-GFP_0.0_0_5.0_Z	17	76
PID20170120_Slice71htt_T0_0-0_F3_0_Confocal-GFP_BGs_MN_ALIGNED_OL_COMP.tif:PID20170203_Slice71htt_T14_336-0_F3_0_Confocal-GFP_0.0_0_5.0	17	76
PID20170120_Slice71htt_T0_0-0_C4_0_Confocal-GFP_BGs_MN_ALIGNED_OL_COMP.tif:PID20170129_Slice71htt_T9_216-0_C4_0_Confocal-GFP_0.0_0_5.0_	17	77
PID20170120_Slice71htt_T0_0-0_D3_0_Confocal-GFP_BGs_MN_ALIGNED_OL_COMP.tif:PID20170122_Slice71htt_T2_48-0_D3_0_Confocal-GFP_0.0_0_5.0_Z	17	77
PID20170120_Slice71htt_T0_0-0_D3_0_Confocal-GFP_BGs_MN_ALIGNED_OL_COMP.tif:PID20170126_Slice71htt_T6_144-0_D3_0_Confocal-GFP_0.0_0_5.0_	17	77
PID20170120_Slice71htt_T0_0-0_D3_0_Confocal-GFP_BGs_MN_ALIGNED_OL_COMP.tif:PID20170129_Slice71htt_T9_216-0_D3_0_Confocal-GFP_0.0_0_5.0_	17	77
PID20170120_Slice71htt_T0_0-0_D4_0_Confocal-GFP_BGs_MN_ALIGNED_OL_COMP.tif:PID20170123_Slice71htt_T3_72-0_D4_0_Confocal-GFP_0.0_0_5.0_Z	17	77
PID20170120_Slice71htt_T0_0-0_D4_0_Confocal-GFP_BGs_MN_ALIGNED_OL_COMP.tif:PID20170126_Slice71htt_T6_144-0_D4_0_Confocal-GFP_0.0_0_5.0_	17	77
PID20170120_Slice71htt_T0_0-0_D4_0_Confocal-GFP_BGs_MN_ALIGNED_OL_COMP.tif:PID20170126_Slice71htt_T6_144-0_D4_0_Confocal-GFP_0.0_0_5.0_	17	77
PID20170120_Slice71htt_T0_0-0_D4_0_Confocal-GFP_BGs_MN_ALIGNED_OL_COMP.tif:PID20170129_Slice71htt_T9_216-0_D4_0_Confocal-GFP_0.0_0_5.0_	17	77
PID20170120_Slice71htt_T0_0-0_D4_0_Confocal-GFP_BGs_MN_ALIGNED_OL_COMP.tif:PID20170129_Slice71htt_T9_216-0_D4_0_Confocal-GFP_0.0_0_5.0_	17	77
PID20170120_Slice71htt_T0_0-0_F3_0_Confocal-GFP_BGs_MN_ALIGNED_OL_COMP.tif:PID20170121_Slice71htt_T1_24-0_F3_0_Confocal-GFP_0.0_0_5.0_Z	17	77
PID20170120_Slice71htt_T0_0-0_F4_0_Confocal-GFP_BGs_MN_ALIGNED_OL_COMP.tif:PID20170126_Slice71htt_T6_144-0_F4_0_Confocal-GFP_0.0_0_5.0_	17	77
PID20170120_Slice71htt_T0_0-0_C4_0_Confocal-GFP_BGs_MN_ALIGNED_OL_COMP.tif:PID20170202_Slice71htt_T13_312-0_C4_0_Confocal-GFP_0.0_0_5.0	17	78
PID20170120_Slice71htt_T0_0-0_C5_0_Confocal-GFP_BGs_MN_ALIGNED_OL_COMP.tif:PID20170120_Slice71htt_T0_0-0_C5_0_Confocal-GFP_0.0_0_5.0_ZS	17	78
PID20170120_Slice71htt_T0_0-0_D3_0_Confocal-GFP_BGs_MN_ALIGNED_OL_COMP.tif:PID20170125_Slice71htt_T5_120-0_D3_0_Confocal-GFP_0.0_0_5.0_	17	78
PID20170120_Slice71htt_T0_0-0_D4_0_Confocal-GFP_BGs_MN_ALIGNED_OL_COMP.tif:PID20170121_Slice71htt_T1_24-0_D4_0_Confocal-GFP_0.0_0_5.0_Z	17	78
PID20170120_Slice71htt_T0_0-0_D4_0_Confocal-GFP_BGs_MN_ALIGNED_OL_COMP.tif:PID20170131_Slice71htt_T11_264-0_D4_0_Confocal-GFP_0.0_0_5.0	17	78
PID20170120_Slice71htt_T0_0-0_D5_0_Confocal-GFP_BGs_MN_ALIGNED_OL_COMP.tif:PID20170121_Slice71htt_T1_24-0_D5_0_Confocal-GFP_0.0_0_5.0_Z	17	78
PID20170120_Slice71htt_T0_0-0_D5_0_Confocal-GFP_BGs_MN_ALIGNED_OL_COMP.tif:PID20170202_Slice71htt_T13_312-0_D5_0_Confocal-GFP_0.0_0_5.0	17	78
PID20170120_Slice71htt_T0_0-0_E4_0_Confocal-GFP_BGs_MN_ALIGNED_OL_COMP.tif:PID20170121_Slice71htt_T1_24-0_E4_0_Confocal-GFP_0.0_0_5.0_Z	17	78
PID20170120_Slice71htt_T0_0-0_E4_0_Confocal-GFP_BGs_MN_ALIGNED_OL_COMP.tif:PID20170125_Slice71htt_T5_120-0_E4_0_Confocal-GFP_0.0_0_5.0_	17	78
PID20170120_Slice71htt_T0_0-0_E5_0_Confocal-GFP_BGs_MN_ALIGNED_OL_COMP.tif:PID20170131_Slice71htt_T11_264-0_E5_0_Confocal-GFP_0.0_0_5.0	17	78
PID20170120_Slice71htt_T0_0-0_F3_0_Confocal-GFP_BGs_MN_ALIGNED_OL_COMP.tif:PID20170127_Slice71htt_T7_168-0_F3_0_Confocal-GFP_0.0_0_5.0_	17	78
PID20170120_Slice71htt_T0_0-0_F3_0_Confocal-GFP_BGs_MN_ALIGNED_OL_COMP.tif:PID20170203_Slice71htt_T14_336-0_F3_0_Confocal-GFP_0.0_0_5.0	17	78
PID20170120_Slice71htt_T0_0-0_F3_0_Confocal-GFP_BGs_MN_ALIGNED_OL_COMP.tif:PID20170203_Slice71htt_T14_336-0_F3_0_Confocal-GFP_0.0_0_5.0	17	78
PID20170120_Slice71htt_T0_0-0_F5_0_Confocal-GFP_BGs_MN_ALIGNED_OL_COMP.tif:PID20170120_Slice71htt_T0_0-0_F5_0_Confocal-GFP_0.0_0_5.0_ZS	17	78
PID20170120_Slice71htt_T0_0-0_C4_0_Confocal-GFP_BGs_MN_ALIGNED_OL_COMP.tif:PID20170121_Slice71htt_T1_24-0_C4_0_Confocal-GFP_0.0_0_5.0_Z	17	79
PID20170120_Slice71htt_T0_0-0_C4_0_Confocal-GFP_BGs_MN_ALIGNED_OL_COMP.tif:PID20170127_Slice71htt_T7_168-0_C4_0_Confocal-GFP_0.0_0_5.0_	17	79
PID20170120_Slice71htt_T0_0-0_C4_0_Confocal-GFP_BGs_MN_ALIGNED_OL_COMP.tif:PID20170129_Slice71htt_T9_216-0_C4_0_Confocal-GFP_0.0_0_5.0_	17	79
PID20170120_Slice71htt_T0_0-0_D5_0_Confocal-GFP_BGs_MN_ALIGNED_OL_COMP.tif:PID20170123_Slice71htt_T3_72-0_D5_0_Confocal-GFP_0.0_0_5.0_Z	17	79
PID20170120_Slice71htt_T0_0-0_E3_0_Confocal-GFP_BGs_MN_ALIGNED_OL_COMP.tif:PID20170129_Slice71htt_T9_216-0_E3_0_Confocal-GFP_0.0_0_5.0_	17	79
PID20170120_Slice71htt_T0_0-0_E4_0_Confocal-GFP_BGs_MN_ALIGNED_OL_COMP.tif:PID20170121_Slice71htt_T1_24-0_E4_0_Confocal-GFP_0.0_0_5.0_Z	17	79
PID20170120_Slice71htt_T0_0-0_E4_0_Confocal-GFP_BGs_MN_ALIGNED_OL_COMP.tif:PID20170127_Slice71htt_T7_168-0_E4_0_Confocal-GFP_0.0_0_5.0_	17	79
PID20170120_Slice71htt_T0_0-0_F3_0_Confocal-GFP_BGs_MN_ALIGNED_OL_COMP.tif:PID20170122_Slice71htt_T2_48-0_F3_0_Confocal-GFP_0.0_0_5.0_Z	17	79
PID20170120_Slice71htt_T0_0-0_F4_0_Confocal-GFP_BGs_MN_ALIGNED_OL_COMP.tif:PID20170122_Slice71htt_T2_48-0_F4_0_Confocal-GFP_0.0_0_5.0_Z	17	79
PID20170120_Slice71htt_T0_0-0_C5_0_Confocal-GFP_BGs_MN_ALIGNED_OL_COMP.tif:PID20170121_Slice71htt_T1_24-0_C5_0_Confocal-GFP_0.0_0_5.0_Z	17	80
PID20170120_Slice71htt_T0_0-0_C5_0_Confocal-GFP_BGs_MN_ALIGNED_OL_COMP.tif:PID20170125_Slice71htt_T5_120-0_C5_0_Confocal-GFP_0.0_0_5.0_	17	80
PID20170120_Slice71htt_T0_0-0_D3_0_Confocal-GFP_BGs_MN_ALIGNED_OL_COMP.tif:PID20170121_Slice71htt_T1_24-0_D3_0_Confocal-GFP_0.0_0_5.0_Z	17	80
PID20170120_Slice71htt_T0_0-0_D4_0_Confocal-GFP_BGs_MN_ALIGNED_OL_COMP.tif:PID20170125_Slice71htt_T5_120-0_D4_0_Confocal-GFP_0.0_0_5.0_	17	80
PID20170120_Slice71htt_T0_0-0_D4_0_Confocal-GFP_BGs_MN_ALIGNED_OL_COMP.tif:PID20170125_Slice71htt_T5_120-0_D4_0_Confocal-GFP_0.0_0_5.0_	17	80
PID20170120_Slice71htt_T0_0-0_D4_0_Confocal-GFP_BGs_MN_ALIGNED_OL_COMP.tif:PID20170203_Slice71htt_T14_336-0_D4_0_Confocal-GFP_0.0_0_5.0	17	80
PID20170120_Slice71htt_T0_0-0_F4_0_Confocal-GFP_BGs_MN_ALIGNED_OL_COMP.tif:PID20170125_Slice71htt_T5_120-0_F4_0_Confocal-GFP_0.0_0_5.0_	17	80
PID20170120_Slice71htt_T0_0-0_F5_0_Confocal-GFP_BGs_MN_ALIGNED_OL_COMP.tif:PID20170125_Slice71htt_T5_120-0_F5_0_Confocal-GFP_0.0_0_5.0_	17	80
PID20170120_Slice71htt_T0_0-0_C4_0_Confocal-GFP_BGs_MN_ALIGNED_OL_COMP.tif:PID20170201_Slice71htt_T12_288-0_C4_0_Confocal-GFP_0.0_0_5.0	17	81
PID20170120_Slice71htt_T0_0-0_C5_0_Confocal-GFP_BGs_MN_ALIGNED_OL_COMP.tif:PID20170121_Slice71htt_T1_24-0_C5_0_Confocal-GFP_0.0_0_5.0_Z	17	81
PID20170120_Slice71htt_T0_0-0_D3_0_Confocal-GFP_BGs_MN_ALIGNED_OL_COMP.tif:PID20170126_Slice71htt_T6_144-0_D3_0_Confocal-GFP_0.0_0_5.0_	17	81
PID20170120_Slice71htt_T0_0-0_D3_0_Confocal-GFP_BGs_MN_ALIGNED_OL_COMP.tif:PID20170129_Slice71htt_T9_216-0_D3_0_Confocal-GFP_0.0_0_5.0_	17	81
PID20170120_Slice71htt_T0_0-0_E5_0_Confocal-GFP_BGs_MN_ALIGNED_OL_COMP.tif:PID20170129_Slice71htt_T9_216-0_E5_0_Confocal-GFP_0.0_0_5.0_	17	81
PID20170120_Slice71htt_T0_0-0_F4_0_Confocal-GFP_BGs_MN_ALIGNED_OL_COMP.tif:PID20170120_Slice71htt_T0_0-0_F4_0_Confocal-GFP_0.0_0_5.0_ZS	17	81
PID20170120_Slice71htt_T0_0-0_F5_0_Confocal-GFP_BGs_MN_ALIGNED_OL_COMP.tif:PID20170129_Slice71htt_T9_216-0_F5_0_Confocal-GFP_0.0_0_5.0_	17	81
PID20170120_Slice71htt_T0_0-0_C4_0_Confocal-GFP_BGs_MN_ALIGNED_OL_COMP.tif:PID20170121_Slice71htt_T1_24-0_C4_0_Confocal-GFP_0.0_0_5.0_Z	17	82
PID20170120_Slice71htt_T0_0-0_C4_0_Confocal-GFP_BGs_MN_ALIGNED_OL_COMP.tif:PID20170123_Slice71htt_T3_72-0_C4_0_Confocal-GFP_0.0_0_5.0_Z	17	82
PID20170120_Slice71htt_T0_0-0_C4_0_Confocal-GFP_BGs_MN_ALIGNED_OL_COMP.tif:PID20170126_Slice71htt_T6_144-0_C4_0_Confocal-GFP_0.0_0_5.0_	17	82
PID20170120_Slice71htt_T0_0-0_C4_0_Confocal-GFP_BGs_MN_ALIGNED_OL_COMP.tif:PID20170127_Slice71htt_T7_168-0_C4_0_Confocal-GFP_0.0_0_5.0_	17	82
PID20170120_Slice71htt_T0_0-0_C4_0_Confocal-GFP_BGs_MN_ALIGNED_OL_COMP.tif:PID20170129_Slice71htt_T9_216-0_C4_0_Confocal-GFP_0.0_0_5.0_	17	82
PID20170120_Slice71htt_T0_0-0_C5_0_Confocal-GFP_BGs_MN_ALIGNED_OL_COMP.tif:PID20170121_Slice71htt_T1_24-0_C5_0_Confocal-GFP_0.0_0_5.0_Z	17	82
PID20170120_Slice71htt_T0_0-0_C5_0_Confocal-GFP_BGs_MN_ALIGNED_OL_COMP.tif:PID20170131_Slice71htt_T11_264-0_C5_0_Confocal-GFP_0.0_0_5.0	17	82
PID20170120_Slice71htt_T0_0-0_D3_0_Confocal-GFP_BGs_MN_ALIGNED_OL_COMP.tif:PID20170121_Slice71htt_T1_24-0_D3_0_Confocal-GFP_0.0_0_5.0_Z	17	82
PID20170120_Slice71htt_T0_0-0_D4_0_Confocal-GFP_BGs_MN_ALIGNED_OL_COMP.tif:PID20170121_Slice71htt_T1_24-0_D4_0_Confocal-GFP_0.0_0_5.0_Z	17	82
PID20170120_Slice71htt_T0_0-0_E4_0_Confocal-GFP_BGs_MN_ALIGNED_OL_COMP.tif:PID20170126_Slice71htt_T6_144-0_E4_0_Confocal-GFP_0.0_0_5.0_	17	82
PID20170120_Slice71htt_T0_0-0_F3_0_Confocal-GFP_BGs_MN_ALIGNED_OL_COMP.tif:PID20170120_Slice71htt_T0_0-0_F3_0_Confocal-GFP_0.0_0_5.0_ZS	17	82
PID20170120_Slice71htt_T0_0-0_F3_0_Confocal-GFP_BGs_MN_ALIGNED_OL_COMP.tif:PID20170121_Slice71htt_T1_24-0_F3_0_Confocal-GFP_0.0_0_5.0_Z	17	82
PID20170120_Slice71htt_T0_0-0_F3_0_Confocal-GFP_BGs_MN_ALIGNED_OL_COMP.tif:PID20170125_Slice71htt_T5_120-0_F3_0_Confocal-GFP_0.0_0_5.0_	17	82
PID20170120_Slice71htt_T0_0-0_F4_0_Confocal-GFP_BGs_MN_ALIGNED_OL_COMP.tif:PID20170131_Slice71htt_T11_264-0_F4_0_Confocal-GFP_0.0_0_5.0	17	82
PID20170120_Slice71htt_T0_0-0_C4_0_Confocal-GFP_BGs_MN_ALIGNED_OL_COMP.tif:PID20170127_Slice71htt_T7_168-0_C4_0_Confocal-GFP_0.0_0_5.0_	17	83
PID20170120_Slice71htt_T0_0-0_C4_0_Confocal-GFP_BGs_MN_ALIGNED_OL_COMP.tif:PID20170131_Slice71htt_T11_264-0_C4_0_Confocal-GFP_0.0_0_5.0	17	83
PID20170120_Slice71htt_T0_0-0_C5_0_Confocal-GFP_BGs_MN_ALIGNED_OL_COMP.tif:PID20170201_Slice71htt_T12_288-0_C5_0_Confocal-GFP_0.0_0_5.0	17	83
PID20170120_Slice71htt_T0_0-0_D3_0_Confocal-GFP_BGs_MN_ALIGNED_OL_COMP.tif:PID20170126_Slice71htt_T6_144-0_D3_0_Confocal-GFP_0.0_0_5.0_	17	83
PID20170120_Slice71htt_T0_0-0_E4_0_Confocal-GFP_BGs_MN_ALIGNED_OL_COMP.tif:PID20170121_Slice71htt_T1_24-0_E4_0_Confocal-GFP_0.0_0_5.0_Z	17	83
PID20170120_Slice71htt_T0_0-0_E4_0_Confocal-GFP_BGs_MN_ALIGNED_OL_COMP.tif:PID20170125_Slice71htt_T5_120-0_E4_0_Confocal-GFP_0.0_0_5.0_	17	83
PID20170120_Slice71htt_T0_0-0_E5_0_Confocal-GFP_BGs_MN_ALIGNED_OL_COMP.tif:PID20170121_Slice71htt_T1_24-0_E5_0_Confocal-GFP_0.0_0_5.0_Z	17	83
PID20170120_Slice71htt_T0_0-0_F4_0_Confocal-GFP_BGs_MN_ALIGNED_OL_COMP.tif:PID20170120_Slice71htt_T0_0-0_F4_0_Confocal-GFP_0.0_0_5.0_ZS	17	83
PID20170120_Slice71htt_T0_0-0_F4_0_Confocal-GFP_BGs_MN_ALIGNED_OL_COMP.tif:PID20170129_Slice71htt_T9_216-0_F4_0_Confocal-GFP_0.0_0_5.0_	17	83
PID20170120_Slice71htt_T0_0-0_F5_0_Confocal-GFP_BGs_MN_ALIGNED_OL_COMP.tif:PID20170121_Slice71htt_T1_24-0_F5_0_Confocal-GFP_0.0_0_5.0_Z	17	83
PID20170120_Slice71htt_T0_0-0_F5_0_Confocal-GFP_BGs_MN_ALIGNED_OL_COMP.tif:PID20170125_Slice71htt_T5_120-0_F5_0_Confocal-GFP_0.0_0_5.0_	17	83
PID20170120_Slice71htt_T0_0-0_C5_0_Confocal-GFP_BGs_MN_ALIGNED_OL_COMP.tif:PID20170131_Slice71htt_T11_264-0_C5_0_Confocal-GFP_0.0_0_5.0	17	84
PID20170120_Slice71htt_T0_0-0_D3_0_Confocal-GFP_BGs_MN_ALIGNED_OL_COMP.tif:PID20170120_Slice71htt_T0_0-0_D3_0_Confocal-GFP_0.0_0_5.0_ZS	17	84
PID20170120_Slice71htt_T0_0-0_D5_0_Confocal-GFP_BGs_MN_ALIGNED_OL_COMP.tif:PID20170122_Slice71htt_T2_48-0_D5_0_Confocal-GFP_0.0_0_5.0_Z	17	84
PID20170120_Slice71htt_T0_0-0_E4_0_Confocal-GFP_BGs_MN_ALIGNED_OL_COMP.tif:PID20170129_Slice71htt_T9_216-0_E4_0_Confocal-GFP_0.0_0_5.0_	17	84
PID20170120_Slice71htt_T0_0-0_F4_0_Confocal-GFP_BGs_MN_ALIGNED_OL_COMP.tif:PID20170121_Slice71htt_T1_24-0_F4_0_Confocal-GFP_0.0_0_5.0_Z	17	84
PID20170120_Slice71htt_T0_0-0_F5_0_Confocal-GFP_BGs_MN_ALIGNED_OL_COMP.tif:PID20170131_Slice71htt_T11_264-0_F5_0_Confocal-GFP_0.0_0_5.0	17	84
PID20170120_Slice71htt_T0_0-0_C3_0_Confocal-GFP_BGs_MN_ALIGNED_OL_COMP.tif:PID20170125_Slice71htt_T5_120-0_C3_0_Confocal-GFP_0.0_0_5.0_	17	85
PID20170120_Slice71htt_T0_0-0_D3_0_Confocal-GFP_BGs_MN_ALIGNED_OL_COMP.tif:PID20170123_Slice71htt_T3_72-0_D3_0_Confocal-GFP_0.0_0_5.0_Z	17	85
PID20170120_Slice71htt_T0_0-0_D4_0_Confocal-GFP_BGs_MN_ALIGNED_OL_COMP.tif:PID20170201_Slice71htt_T12_288-0_D4_0_Confocal-GFP_0.0_0_5.0	17	85
PID20170120_Slice71htt_T0_0-0_D5_0_Confocal-GFP_BGs_MN_ALIGNED_OL_COMP.tif:PID20170202_Slice71htt_T13_312-0_D5_0_Confocal-GFP_0.0_0_5.0	17	85
PID20170120_Slice71htt_T0_0-0_E4_0_Confocal-GFP_BGs_MN_ALIGNED_OL_COMP.tif:PID20170120_Slice71htt_T0_0-0_E4_0_Confocal-GFP_0.0_0_5.0_ZS	17	85
PID20170120_Slice71htt_T0_0-0_F3_0_Confocal-GFP_BGs_MN_ALIGNED_OL_COMP.tif:PID20170126_Slice71htt_T6_144-0_F3_0_Confocal-GFP_0.0_0_5.0_	17	85
PID20170120_Slice71htt_T0_0-0_F3_0_Confocal-GFP_BGs_MN_ALIGNED_OL_COMP.tif:PID20170129_Slice71htt_T9_216-0_F3_0_Confocal-GFP_0.0_0_5.0_	17	85
PID20170120_Slice71htt_T0_0-0_F3_0_Confocal-GFP_BGs_MN_ALIGNED_OL_COMP.tif:PID20170203_Slice71htt_T14_336-0_F3_0_Confocal-GFP_0.0_0_5.0	17	85
PID20170120_Slice71htt_T0_0-0_F4_0_Confocal-GFP_BGs_MN_ALIGNED_OL_COMP.tif:PID20170120_Slice71htt_T0_0-0_F4_0_Confocal-GFP_0.0_0_5.0_ZS	17	85
PID20170120_Slice71htt_T0_0-0_F4_0_Confocal-GFP_BGs_MN_ALIGNED_OL_COMP.tif:PID20170120_Slice71htt_T0_0-0_F4_0_Confocal-GFP_0.0_0_5.0_ZS	17	85
PID20170120_Slice71htt_T0_0-0_C5_0_Confocal-GFP_BGs_MN_ALIGNED_OL_COMP.tif:PID20170131_Slice71htt_T11_264-0_C5_0_Confocal-GFP_0.0_0_5.0	17	86
PID20170120_Slice71htt_T0_0-0_D5_0_Confocal-GFP_BGs_MN_ALIGNED_OL_COMP.tif:PID20170120_Slice71htt_T0_0-0_D5_0_Confocal-GFP_0.0_0_5.0_ZS	17	86
PID20170120_Slice71htt_T0_0-0_D5_0_Confocal-GFP_BGs_MN_ALIGNED_OL_COMP.tif:PID20170122_Slice71htt_T2_48-0_D5_0_Confocal-GFP_0.0_0_5.0_Z	17	86
PID20170120_Slice71htt_T0_0-0_E3_0_Confocal-GFP_BGs_MN_ALIGNED_OL_COMP.tif:PID20170203_Slice71htt_T14_336-0_E3_0_Confocal-GFP_0.0_0_5.0	17	86
PID20170120_Slice71htt_T0_0-0_E4_0_Confocal-GFP_BGs_MN_ALIGNED_OL_COMP.tif:PID20170201_Slice71htt_T12_288-0_E4_0_Confocal-GFP_0.0_0_5.0	17	86
PID20170120_Slice71htt_T0_0-0_F4_0_Confocal-GFP_BGs_MN_ALIGNED_OL_COMP.tif:PID20170121_Slice71htt_T1_24-0_F4_0_Confocal-GFP_0.0_0_5.0_Z	17	86
PID20170120_Slice71htt_T0_0-0_F4_0_Confocal-GFP_BGs_MN_ALIGNED_OL_COMP.tif:PID20170203_Slice71htt_T14_336-0_F4_0_Confocal-GFP_0.0_0_5.0	17	86
PID20170120_Slice71htt_T0_0-0_C4_0_Confocal-GFP_BGs_MN_ALIGNED_OL_COMP.tif:PID20170121_Slice71htt_T1_24-0_C4_0_Confocal-GFP_0.0_0_5.0_Z	17	87
PID20170120_Slice71htt_T0_0-0_C5_0_Confocal-GFP_BGs_MN_ALIGNED_OL_COMP.tif:PID20170129_Slice71htt_T9_216-0_C5_0_Confocal-GFP_0.0_0_5.0_	17	87
PID20170120_Slice71htt_T0_0-0_D4_0_Confocal-GFP_BGs_MN_ALIGNED_OL_COMP.tif:PID20170122_Slice71htt_T2_48-0_D4_0_Confocal-GFP_0.0_0_5.0_Z	17	87
PID20170120_Slice71htt_T0_0-0_D5_0_Confocal-GFP_BGs_MN_ALIGNED_OL_COMP.tif:PID20170123_Slice71htt_T3_72-0_D5_0_Confocal-GFP_0.0_0_5.0_Z	17	87
PID20170120_Slice71htt_T0_0-0_D5_0_Confocal-GFP_BGs_MN_ALIGNED_OL_COMP.tif:PID20170123_Slice71htt_T3_72-0_D5_0_Confocal-GFP_0.0_0_5.0_Z	17	87
PID20170120_Slice71htt_T0_0-0_D5_0_Confocal-GFP_BGs_MN_ALIGNED_OL_COMP.tif:PID20170202_Slice71htt_T13_312-0_D5_0_Confocal-GFP_0.0_0_5.0	17	87
PID20170120_Slice71htt_T0_0-0_E3_0_Confocal-GFP_BGs_MN_ALIGNED_OL_COMP.tif:PID20170201_Slice71htt_T12_288-0_E3_0_Confocal-GFP_0.0_0_5.0	17	87
PID20170120_Slice71htt_T0_0-0_E4_0_Confocal-GFP_BGs_MN_ALIGNED_OL_COMP.tif:PID20170120_Slice71htt_T0_0-0_E4_0_Confocal-GFP_0.0_0_5.0_ZS	17	87
PID20170120_Slice71htt_T0_0-0_F4_0_Confocal-GFP_BGs_MN_ALIGNED_OL_COMP.tif:PID20170121_Slice71htt_T1_24-0_F4_0_Confocal-GFP_0.0_0_5.0_Z	17	87
PID20170120_Slice71htt_T0_0-0_F5_0_Confocal-GFP_BGs_MN_ALIGNED_OL_COMP.tif:PID20170125_Slice71htt_T5_120-0_F5_0_Confocal-GFP_0.0_0_5.0_	17	87
PID20170120_Slice71htt_T0_0-0_C3_0_Confocal-GFP_BGs_MN_ALIGNED_OL_COMP.tif:PID20170126_Slice71htt_T6_144-0_C3_0_Confocal-GFP_0.0_0_5.0_	17	88
PID20170120_Slice71htt_T0_0-0_D4_0_Confocal-GFP_BGs_MN_ALIGNED_OL_COMP.tif:PID20170121_Slice71htt_T1_24-0_D4_0_Confocal-GFP_0.0_0_5.0_Z	17	88
PID20170120_Slice71htt_T0_0-0_D4_0_Confocal-GFP_BGs_MN_ALIGNED_OL_COMP.tif:PID20170201_Slice71htt_T12_288-0_D4_0_Confocal-GFP_0.0_0_5.0	17	88
PID20170120_Slice71htt_T0_0-0_D5_0_Confocal-GFP_BGs_MN_ALIGNED_OL_COMP.tif:PID20170203_Slice71htt_T14_336-0_D5_0_Confocal-GFP_0.0_0_5.0	17	88
PID20170120_Slice71htt_T0_0-0_E5_0_Confocal-GFP_BGs_MN_ALIGNED_OL_COMP.tif:PID20170121_Slice71htt_T1_24-0_E5_0_Confocal-GFP_0.0_0_5.0_Z	17	88
PID20170120_Slice71htt_T0_0-0_F3_0_Confocal-GFP_BGs_MN_ALIGNED_OL_COMP.tif:PID20170125_Slice71htt_T5_120-0_F3_0_Confocal-GFP_0.0_0_5.0_	17	88
PID20170120_Slice71htt_T0_0-0_F4_0_Confocal-GFP_BGs_MN_ALIGNED_OL_COMP.tif:PID20170126_Slice71htt_T6_144-0_F4_0_Confocal-GFP_0.0_0_5.0_	17	88
PID20170120_Slice71htt_T0_0-0_C3_0_Confocal-GFP_BGs_MN_ALIGNED_OL_COMP.tif:PID20170123_Slice71htt_T3_72-0_C3_0_Confocal-GFP_0.0_0_5.0_Z	17	89
PID20170120_Slice71htt_T0_0-0_C4_0_Confocal-GFP_BGs_MN_ALIGNED_OL_COMP.tif:PID20170125_Slice71htt_T5_120-0_C4_0_Confocal-GFP_0.0_0_5.0_	17	89
PID20170120_Slice71htt_T0_0-0_D4_0_Confocal-GFP_BGs_MN_ALIGNED_OL_COMP.tif:PID20170121_Slice71htt_T1_24-0_D4_0_Confocal-GFP_0.0_0_5.0_Z	17	89
PID20170120_Slice71htt_T0_0-0_E3_0_Confocal-GFP_BGs_MN_ALIGNED_OL_COMP.tif:PID20170122_Slice71htt_T2_48-0_E3_0_Confocal-GFP_0.0_0_5.0_Z	17	89
PID20170120_Slice71htt_T0_0-0_E4_0_Confocal-GFP_BGs_MN_ALIGNED_OL_COMP.tif:PID20170126_Slice71htt_T6_144-0_E4_0_Confocal-GFP_0.0_0_5.0_	17	89
PID20170120_Slice71htt_T0_0-0_E5_0_Confocal-GFP_BGs_MN_ALIGNED_OL_COMP.tif:PID20170131_Slice71htt_T11_264-0_E5_0_Confocal-GFP_0.0_0_5.0	17	89
PID20170120_Slice71htt_T0_0-0_F4_0_Confocal-GFP_BGs_MN_ALIGNED_OL_COMP.tif:PID20170126_Slice71htt_T6_144-0_F4_0_Confocal-GFP_0.0_0_5.0_	17	89
PID20170120_Slice71htt_T0_0-0_F5_0_Confocal-GFP_BGs_MN_ALIGNED_OL_COMP.tif:PID20170201_Slice71htt_T12_288-0_F5_0_Confocal-GFP_0.0_0_5.0	17	89
PID20170120_Slice71htt_T0_0-0_D5_0_Confocal-GFP_BGs_MN_ALIGNED_OL_COMP.tif:PID20170125_Slice71htt_T5_120-0_D5_0_Confocal-GFP_0.0_0_5.0_	17	90
PID20170120_Slice71htt_T0_0-0_D5_0_Confocal-GFP_BGs_MN_ALIGNED_OL_COMP.tif:PID20170126_Slice71htt_T6_144-0_D5_0_Confocal-GFP_0.0_0_5.0_	17	90
PID20170120_Slice71htt_T0_0-0_D5_0_Confocal-GFP_BGs_MN_ALIGNED_OL_COMP.tif:PID20170203_Slice71htt_T14_336-0_D5_0_Confocal-GFP_0.0_0_5.0	17	90
PID20170120_Slice71htt_T0_0-0_E3_0_Confocal-GFP_BGs_MN_ALIGNED_OL_COMP.tif:PID20170120_Slice71htt_T0_0-0_E3_0_Confocal-GFP_0.0_0_5.0_ZS	17	90
PID20170120_Slice71htt_T0_0-0_E3_0_Confocal-GFP_BGs_MN_ALIGNED_OL_COMP.tif:PID20170203_Slice71htt_T14_336-0_E3_0_Confocal-GFP_0.0_0_5.0	17	90
PID20170120_Slice71htt_T0_0-0_F4_0_Confocal-GFP_BGs_MN_ALIGNED_OL_COMP.tif:PID20170126_Slice71htt_T6_144-0_F4_0_Confocal-GFP_0.0_0_5.0_	17	90
PID20170120_Slice71htt_T0_0-0_C4_0_Confocal-GFP_BGs_MN_ALIGNED_OL_COMP.tif:PID20170126_Slice71htt_T6_144-0_C4_0_Confocal-GFP_0.0_0_5.0_	17	91
PID20170120_Slice71htt_T0_0-0_C4_0_Confocal-GFP_BGs_MN_ALIGNED_OL_COMP.tif:PID20170201_Slice71htt_T12_288-0_C4_0_Confocal-GFP_0.0_0_5.0	17	91
PID20170120_Slice71htt_T0_0-0_C5_0_Confocal-GFP_BGs_MN_ALIGNED_OL_COMP.tif:PID20170127_Slice71htt_T7_168-0_C5_0_Confocal-GFP_0.0_0_5.0_	17	91
PID20170120_Slice71htt_T0_0-0_C5_0_Confocal-GFP_BGs_MN_ALIGNED_OL_COMP.tif:PID20170131_Slice71htt_T11_264-0_C5_0_Confocal-GFP_0.0_0_5.0	17	91
PID20170120_Slice71htt_T0_0-0_D3_0_Confocal-GFP_BGs_MN_ALIGNED_OL_COMP.tif:PID20170120_Slice71htt_T0_0-0_D3_0_Confocal-GFP_0.0_0_5.0_ZS	17	91
PID20170120_Slice71htt_T0_0-0_D4_0_Confocal-GFP_BGs_MN_ALIGNED_OL_COMP.tif:PID20170120_Slice71htt_T0_0-0_D4_0_Confocal-GFP_0.0_0_5.0_ZS	17	91
PID20170120_Slice71htt_T0_0-0_E3_0_Confocal-GFP_BGs_MN_ALIGNED_OL_COMP.tif:PID20170203_Slice71htt_T14_336-0_E3_0_Confocal-GFP_0.0_0_5.0	17	91
PID20170120_Slice71htt_T0_0-0_E4_0_Confocal-GFP_BGs_MN_ALIGNED_OL_COMP.tif:PID20170121_Slice71htt_T1_24-0_E4_0_Confocal-GFP_0.0_0_5.0_Z	17	91
PID20170120_Slice71htt_T0_0-0_E5_0_Confocal-GFP_BGs_MN_ALIGNED_OL_COMP.tif:PID20170123_Slice71htt_T3_72-0_E5_0_Confocal-GFP_0.0_0_5.0_Z	17	91
PID20170120_Slice71htt_T0_0-0_E5_0_Confocal-GFP_BGs_MN_ALIGNED_OL_COMP.tif:PID20170201_Slice71htt_T12_288-0_E5_0_Confocal-GFP_0.0_0_5.0	17	91
PID20170120_Slice71htt_T0_0-0_F3_0_Confocal-GFP_BGs_MN_ALIGNED_OL_COMP.tif:PID20170125_Slice71htt_T5_120-0_F3_0_Confocal-GFP_0.0_0_5.0_	17	91
PID20170120_Slice71htt_T0_0-0_F3_0_Confocal-GFP_BGs_MN_ALIGNED_OL_COMP.tif:PID20170127_Slice71htt_T7_168-0_F3_0_Confocal-GFP_0.0_0_5.0_	17	91
PID20170120_Slice71htt_T0_0-0_F3_0_Confocal-GFP_BGs_MN_ALIGNED_OL_COMP.tif:PID20170131_Slice71htt_T11_264-0_F3_0_Confocal-GFP_0.0_0_5.0	17	91
PID20170120_Slice71htt_T0_0-0_F5_0_Confocal-GFP_BGs_MN_ALIGNED_OL_COMP.tif:PID20170121_Slice71htt_T1_24-0_F5_0_Confocal-GFP_0.0_0_5.0_Z	17	91
PID20170120_Slice71htt_T0_0-0_C5_0_Confocal-GFP_BGs_MN_ALIGNED_OL_COMP.tif:PID20170122_Slice71htt_T2_48-0_C5_0_Confocal-GFP_0.0_0_5.0_Z	17	92
PID20170120_Slice71htt_T0_0-0_C5_0_Confocal-GFP_BGs_MN_ALIGNED_OL_COMP.tif:PID20170127_Slice71htt_T7_168-0_C5_0_Confocal-GFP_0.0_0_5.0_	17	92
PID20170120_Slice71htt_T0_0-0_D4_0_Confocal-GFP_BGs_MN_ALIGNED_OL_COMP.tif:PID20170125_Slice71htt_T5_120-0_D4_0_Confocal-GFP_0.0_0_5.0_	17	92
PID20170120_Slice71htt_T0_0-0_D4_0_Confocal-GFP_BGs_MN_ALIGNED_OL_COMP.tif:PID20170125_Slice71htt_T5_120-0_D4_0_Confocal-GFP_0.0_0_5.0_	17	92
PID20170120_Slice71htt_T0_0-0_E4_0_Confocal-GFP_BGs_MN_ALIGNED_OL_COMP.tif:PID20170202_Slice71htt_T13_312-0_E4_0_Confocal-GFP_0.0_0_5.0	17	92
PID20170120_Slice71htt_T0_0-0_F4_0_Confocal-GFP_BGs_MN_ALIGNED_OL_COMP.tif:PID20170121_Slice71htt_T1_24-0_F4_0_Confocal-GFP_0.0_0_5.0_Z	17	92
PID20170120_Slice71htt_T0_0-0_F5_0_Confocal-GFP_BGs_MN_ALIGNED_OL_COMP.tif:PID20170121_Slice71htt_T1_24-0_F5_0_Confocal-GFP_0.0_0_5.0_Z	17	92
PID20170120_Slice71htt_T0_0-0_C4_0_Confocal-GFP_BGs_MN_ALIGNED_OL_COMP.tif:PID20170122_Slice71htt_T2_48-0_C4_0_Confocal-GFP_0.0_0_5.0_Z	17	93
PID20170120_Slice71htt_T0_0-0_C4_0_Confocal-GFP_BGs_MN_ALIGNED_OL_COMP.tif:PID20170127_Slice71htt_T7_168-0_C4_0_Confocal-GFP_0.0_0_5.0_	17	93
PID20170120_Slice71htt_T0_0-0_C4_0_Confocal-GFP_BGs_MN_ALIGNED_OL_COMP.tif:PID20170201_Slice71htt_T12_288-0_C4_0_Confocal-GFP_0.0_0_5.0	17	93
PID20170120_Slice71htt_T0_0-0_C5_0_Confocal-GFP_BGs_MN_ALIGNED_OL_COMP.tif:PID20170121_Slice71htt_T1_24-0_C5_0_Confocal-GFP_0.0_0_5.0_Z	17	93
PID20170120_Slice71htt_T0_0-0_D4_0_Confocal-GFP_BGs_MN_ALIGNED_OL_COMP.tif:PID20170125_Slice71htt_T5_120-0_D4_0_Confocal-GFP_0.0_0_5.0_	17	93
PID20170120_Slice71htt_T0_0-0_D4_0_Confocal-GFP_BGs_MN_ALIGNED_OL_COMP.tif:PID20170126_Slice71htt_T6_144-0_D4_0_Confocal-GFP_0.0_0_5.0_	17	93
PID20170120_Slice71htt_T0_0-0_E3_0_Confocal-GFP_BGs_MN_ALIGNED_OL_COMP.tif:PID20170121_Slice71htt_T1_24-0_E3_0_Confocal-GFP_0.0_0_5.0_Z	17	93
PID20170120_Slice71htt_T0_0-0_E3_0_Confocal-GFP_BGs_MN_ALIGNED_OL_COMP.tif:PID20170127_Slice71htt_T7_168-0_E3_0_Confocal-GFP_0.0_0_5.0_	17	93
PID20170120_Slice71htt_T0_0-0_E4_0_Confocal-GFP_BGs_MN_ALIGNED_OL_COMP.tif:PID20170203_Slice71htt_T14_336-0_E4_0_Confocal-GFP_0.0_0_5.0	17	93
PID20170120_Slice71htt_T0_0-0_F4_0_Confocal-GFP_BGs_MN_ALIGNED_OL_COMP.tif:PID20170202_Slice71htt_T13_312-0_F4_0_Confocal-GFP_0.0_0_5.0	17	93
PID20170120_Slice71htt_T0_0-0_F5_0_Confocal-GFP_BGs_MN_ALIGNED_OL_COMP.tif:PID20170121_Slice71htt_T1_24-0_F5_0_Confocal-GFP_0.0_0_5.0_Z	17	93
PID20170120_Slice71htt_T0_0-0_C4_0_Confocal-GFP_BGs_MN_ALIGNED_OL_COMP.tif:PID20170129_Slice71htt_T9_216-0_C4_0_Confocal-GFP_0.0_0_5.0_	17	94
PID20170120_Slice71htt_T0_0-0_C4_0_Confocal-GFP_BGs_MN_ALIGNED_OL_COMP.tif:PID20170202_Slice71htt_T13_312-0_C4_0_Confocal-GFP_0.0_0_5.0	17	94
PID20170120_Slice71htt_T0_0-0_C5_0_Confocal-GFP_BGs_MN_ALIGNED_OL_COMP.tif:PID20170129_Slice71htt_T9_216-0_C5_0_Confocal-GFP_0.0_0_5.0_	17	94
PID20170120_Slice71htt_T0_0-0_D3_0_Confocal-GFP_BGs_MN_ALIGNED_OL_COMP.tif:PID20170120_Slice71htt_T0_0-0_D3_0_Confocal-GFP_0.0_0_5.0_ZS	17	94
PID20170120_Slice71htt_T0_0-0_D5_0_Confocal-GFP_BGs_MN_ALIGNED_OL_COMP.tif:PID20170126_Slice71htt_T6_144-0_D5_0_Confocal-GFP_0.0_0_5.0_	17	94
PID20170120_Slice71htt_T0_0-0_E4_0_Confocal-GFP_BGs_MN_ALIGNED_OL_COMP.tif:PID20170125_Slice71htt_T5_120-0_E4_0_Confocal-GFP_0.0_0_5.0_	17	94
PID20170120_Slice71htt_T0_0-0_F4_0_Confocal-GFP_BGs_MN_ALIGNED_OL_COMP.tif:PID20170125_Slice71htt_T5_120-0_F4_0_Confocal-GFP_0.0_0_5.0_	17	94
PID20170120_Slice71htt_T0_0-0_F4_0_Confocal-GFP_BGs_MN_ALIGNED_OL_COMP.tif:PID20170201_Slice71htt_T12_288-0_F4_0_Confocal-GFP_0.0_0_5.0	17	94
PID20170120_Slice71htt_T0_0-0_C4_0_Confocal-GFP_BGs_MN_ALIGNED_OL_COMP.tif:PID20170127_Slice71htt_T7_168-0_C4_0_Confocal-GFP_0.0_0_5.0_	17	95
PID20170120_Slice71htt_T0_0-0_E4_0_Confocal-GFP_BGs_MN_ALIGNED_OL_COMP.tif:PID20170126_Slice71htt_T6_144-0_E4_0_Confocal-GFP_0.0_0_5.0_	17	95
PID20170120_Slice71htt_T0_0-0_E5_0_Confocal-GFP_BGs_MN_ALIGNED_OL_COMP.tif:PID20170129_Slice71htt_T9_216-0_E5_0_Confocal-GFP_0.0_0_5.0_	17	95
PID20170120_Slice71htt_T0_0-0_F3_0_Confocal-GFP_BGs_MN_ALIGNED_OL_COMP.tif:PID20170126_Slice71htt_T6_144-0_F3_0_Confocal-GFP_0.0_0_5.0_	17	95
PID20170120_Slice71htt_T0_0-0_F4_0_Confocal-GFP_BGs_MN_ALIGNED_OL_COMP.tif:PID20170120_Slice71htt_T0_0-0_F4_0_Confocal-GFP_0.0_0_5.0_ZS	17	95
PID20170120_Slice71htt_T0_0-0_C5_0_Confocal-GFP_BGs_MN_ALIGNED_OL_COMP.tif:PID20170121_Slice71htt_T1_24-0_C5_0_Confocal-GFP_0.0_0_5.0_Z	17	96
PID20170120_Slice71htt_T0_0-0_C5_0_Confocal-GFP_BGs_MN_ALIGNED_OL_COMP.tif:PID20170129_Slice71htt_T9_216-0_C5_0_Confocal-GFP_0.0_0_5.0_	17	96
PID20170120_Slice71htt_T0_0-0_D4_0_Confocal-GFP_BGs_MN_ALIGNED_OL_COMP.tif:PID20170127_Slice71htt_T7_168-0_D4_0_Confocal-GFP_0.0_0_5.0_	17	96
PID20170120_Slice71htt_T0_0-0_D5_0_Confocal-GFP_BGs_MN_ALIGNED_OL_COMP.tif:PID20170127_Slice71htt_T7_168-0_D5_0_Confocal-GFP_0.0_0_5.0_	17	96
PID20170120_Slice71htt_T0_0-0_E4_0_Confocal-GFP_BGs_MN_ALIGNED_OL_COMP.tif:PID20170131_Slice71htt_T11_264-0_E4_0_Confocal-GFP_0.0_0_5.0	17	96
PID20170120_Slice71htt_T0_0-0_F3_0_Confocal-GFP_BGs_MN_ALIGNED_OL_COMP.tif:PID20170120_Slice71htt_T0_0-0_F3_0_Confocal-GFP_0.0_0_5.0_ZS	17	96
PID20170120_Slice71htt_T0_0-0_F4_0_Confocal-GFP_BGs_MN_ALIGNED_OL_COMP.tif:PID20170126_Slice71htt_T6_144-0_F4_0_Confocal-GFP_0.0_0_5.0_	17	96
PID20170120_Slice71htt_T0_0-0_F5_0_Confocal-GFP_BGs_MN_ALIGNED_OL_COMP.tif:PID20170120_Slice71htt_T0_0-0_F5_0_Confocal-GFP_0.0_0_5.0_ZS	17	96
PID20170120_Slice71htt_T0_0-0_F5_0_Confocal-GFP_BGs_MN_ALIGNED_OL_COMP.tif:PID20170126_Slice71htt_T6_144-0_F5_0_Confocal-GFP_0.0_0_5.0_	17	96
PID20170120_Slice71htt_T0_0-0_C5_0_Confocal-GFP_BGs_MN_ALIGNED_OL_COMP.tif:PID20170125_Slice71htt_T5_120-0_C5_0_Confocal-GFP_0.0_0_5.0_	17	97
PID20170120_Slice71htt_T0_0-0_D3_0_Confocal-GFP_BGs_MN_ALIGNED_OL_COMP.tif:PID20170127_Slice71htt_T7_168-0_D3_0_Confocal-GFP_0.0_0_5.0_	17	97
PID20170120_Slice71htt_T0_0-0_D5_0_Confocal-GFP_BGs_MN_ALIGNED_OL_COMP.tif:PID20170126_Slice71htt_T6_144-0_D5_0_Confocal-GFP_0.0_0_5.0_	17	97
PID20170120_Slice71htt_T0_0-0_D5_0_Confocal-GFP_BGs_MN_ALIGNED_OL_COMP.tif:PID20170127_Slice71htt_T7_168-0_D5_0_Confocal-GFP_0.0_0_5.0_	17	97
PID20170120_Slice71htt_T0_0-0_E4_0_Confocal-GFP_BGs_MN_ALIGNED_OL_COMP.tif:PID20170125_Slice71htt_T5_120-0_E4_0_Confocal-GFP_0.0_0_5.0_	17	97
PID20170120_Slice71htt_T0_0-0_F3_0_Confocal-GFP_BGs_MN_ALIGNED_OL_COMP.tif:PID20170121_Slice71htt_T1_24-0_F3_0_Confocal-GFP_0.0_0_5.0_Z	17	97
PID20170120_Slice71htt_T0_0-0_F4_0_Confocal-GFP_BGs_MN_ALIGNED_OL_COMP.tif:PID20170120_Slice71htt_T0_0-0_F4_0_Confocal-GFP_0.0_0_5.0_ZS	17	97
PID20170120_Slice71htt_T0_0-0_F5_0_Confocal-GFP_BGs_MN_ALIGNED_OL_COMP.tif:PID20170121_Slice71htt_T1_24-0_F5_0_Confocal-GFP_0.0_0_5.0_Z	17	97
PID20170120_Slice71htt_T0_0-0_F5_0_Confocal-GFP_BGs_MN_ALIGNED_OL_COMP.tif:PID20170126_Slice71htt_T6_144-0_F5_0_Confocal-GFP_0.0_0_5.0_	17	97
PID20170120_Slice71htt_T0_0-0_C3_0_Confocal-GFP_BGs_MN_ALIGNED_OL_COMP.tif:PID20170120_Slice71htt_T0_0-0_C3_0_Confocal-GFP_0.0_0_5.0_ZS	17	98
PID20170120_Slice71htt_T0_0-0_C4_0_Confocal-GFP_BGs_MN_ALIGNED_OL_COMP.tif:PID20170125_Slice71htt_T5_120-0_C4_0_Confocal-GFP_0.0_0_5.0_	17	98
PID20170120_Slice71htt_T0_0-0_C4_0_Confocal-GFP_BGs_MN_ALIGNED_OL_COMP.tif:PID20170127_Slice71htt_T7_168-0_C4_0_Confocal-GFP_0.0_0_5.0_	17	98
PID20170120_Slice71htt_T0_0-0_C4_0_Confocal-GFP_BGs_MN_ALIGNED_OL_COMP.tif:PID20170203_Slice71htt_T14_336-0_C4_0_Confocal-GFP_0.0_0_5.0	17	98
PID20170120_Slice71htt_T0_0-0_D4_0_Confocal-GFP_BGs_MN_ALIGNED_OL_COMP.tif:PID20170129_Slice71htt_T9_216-0_D4_0_Confocal-GFP_0.0_0_5.0_	17	98
PID20170120_Slice71htt_T0_0-0_D5_0_Confocal-GFP_BGs_MN_ALIGNED_OL_COMP.tif:PID20170127_Slice71htt_T7_168-0_D5_0_Confocal-GFP_0.0_0_5.0_	17	98
PID20170120_Slice71htt_T0_0-0_E3_0_Confocal-GFP_BGs_MN_ALIGNED_OL_COMP.tif:PID20170121_Slice71htt_T1_24-0_E3_0_Confocal-GFP_0.0_0_5.0_Z	17	98
PID20170120_Slice71htt_T0_0-0_E4_0_Confocal-GFP_BGs_MN_ALIGNED_OL_COMP.tif:PID20170201_Slice71htt_T12_288-0_E4_0_Confocal-GFP_0.0_0_5.0	17	98
PID20170120_Slice71htt_T0_0-0_F3_0_Confocal-GFP_BGs_MN_ALIGNED_OL_COMP.tif:PID20170129_Slice71htt_T9_216-0_F3_0_Confocal-GFP_0.0_0_5.0_	17	98
PID20170120_Slice71htt_T0_0-0_F4_0_Confocal-GFP_BGs_MN_ALIGNED_OL_COMP.tif:PID20170122_Slice71htt_T2_48-0_F4_0_Confocal-GFP_0.0_0_5.0_Z	17	98
PID20170120_Slice71htt_T0_0-0_F4_0_Confocal-GFP_BGs_MN_ALIGNED_OL_COMP.tif:PID20170125_Slice71htt_T5_120-0_F4_0_Confocal-GFP_0.0_0_5.0_	17	98
PID20170120_Slice71htt_T0_0-0_F4_0_Confocal-GFP_BGs_MN_ALIGNED_OL_COMP.tif:PID20170129_Slice71htt_T9_216-0_F4_0_Confocal-GFP_0.0_0_5.0_	17	98
PID20170120_Slice71htt_T0_0-0_D3_0_Confocal-GFP_BGs_MN_ALIGNED_OL_COMP.tif:PID20170125_Slice71htt_T5_120-0_D3_0_Confocal-GFP_0.0_0_5.0_	17	99
PID20170120_Slice71htt_T0_0-0_E3_0_Confocal-GFP_BGs_MN_ALIGNED_OL_COMP.tif:PID20170120_Slice71htt_T0_0-0_E3_0_Confocal-GFP_0.0_0_5.0_ZS	17	99
PID20170120_Slice71htt_T0_0-0_E3_0_Confocal-GFP_BGs_MN_ALIGNED_OL_COMP.tif:PID20170202_Slice71htt_T13_312-0_E3_0_Confocal-GFP_0.0_0_5.0	17	99
PID20170120_Slice71htt_T0_0-0_E4_0_Confocal-GFP_BGs_MN_ALIGNED_OL_COMP.tif:PID20170203_Slice71htt_T14_336-0_E4_0_Confocal-GFP_0.0_0_5.0	17	99
PID20170120_Slice71htt_T0_0-0_F3_0_Confocal-GFP_BGs_MN_ALIGNED_OL_COMP.tif:PID20170202_Slice71htt_T13_312-0_F3_0_Confocal-GFP_0.0_0_5.0	17	99
PID20170120_Slice71htt_T0_0-0_F4_0_Confocal-GFP_BGs_MN_ALIGNED_OL_COMP.tif:PID20170127_Slice71htt_T7_168-0_F4_0_Confocal-GFP_0.0_0_5.0_	17	99
PID20170120_Slice71htt_T0_0-0_C5_0_Confocal-GFP_BGs_MN_ALIGNED_OL_COMP.tif:PID20170126_Slice71htt_T6_144-0_C5_0_Confocal-GFP_0.0_0_5.0_	17	100
PID20170120_Slice71htt_T0_0-0_D4_0_Confocal-GFP_BGs_MN_ALIGNED_OL_COMP.tif:PID20170121_Slice71htt_T1_24-0_D4_0_Confocal-GFP_0.0_0_5.0_Z	17	100
PID20170120_Slice71htt_T0_0-0_D4_0_Confocal-GFP_BGs_MN_ALIGNED_OL_COMP.tif:PID20170126_Slice71htt_T6_144-0_D4_0_Confocal-GFP_0.0_0_5.0_	17	100
PID20170120_Slice71htt_T0_0-0_E4_0_Confocal-GFP_BGs_MN_ALIGNED_OL_COMP.tif:PID20170203_Slice71htt_T14_336-0_E4_0_Confocal-GFP_0.0_0_5.0	17	100
PID20170120_Slice71htt_T0_0-0_F4_0_Confocal-GFP_BGs_MN_ALIGNED_OL_COMP.tif:PID20170125_Slice71htt_T5_120-0_F4_0_Confocal-GFP_0.0_0_5.0_	17	100
PID20170120_Slice71htt_T0_0-0_F4_0_Confocal-GFP_BGs_MN_ALIGNED_OL_COMP.tif:PID20170202_Slice71htt_T13_312-0_F4_0_Confocal-GFP_0.0_0_5.0	17	100
PID20170120_Slice71htt_T0_0-0_C4_0_Confocal-GFP_BGs_MN_ALIGNED_OL_COMP.tif:PID20170129_Slice71htt_T9_216-0_C4_0_Confocal-GFP_0.0_0_5.0_	17	101
PID20170120_Slice71htt_T0_0-0_C4_0_Confocal-GFP_BGs_MN_ALIGNED_OL_COMP.tif:PID20170129_Slice71htt_T9_216-0_C4_0_Confocal-GFP_0.0_0_5.0_	17	101
PID20170120_Slice71htt_T0_0-0_C5_0_Confocal-GFP_BGs_MN_ALIGNED_OL_COMP.tif:PID20170125_Slice71htt_T5_120-0_C5_0_Confocal-GFP_0.0_0_5.0_	17	101
PID20170120_Slice71htt_T0_0-0_D3_0_Confocal-GFP_BGs_MN_ALIGNED_OL_COMP.tif:PID20170120_Slice71htt_T0_0-0_D3_0_Confocal-GFP_0.0_0_5.0_ZS	17	101
PID20170120_Slice71htt_T0_0-0_D4_0_Confocal-GFP_BGs_MN_ALIGNED_OL_COMP.tif:PID20170125_Slice71htt_T5_120-0_D4_0_Confocal-GFP_0.0_0_5.0_	17	101
PID20170120_Slice71htt_T0_0-0_D4_0_Confocal-GFP_BGs_MN_ALIGNED_OL_COMP.tif:PID20170126_Slice71htt_T6_144-0_D4_0_Confocal-GFP_0.0_0_5.0_	17	101
PID20170120_Slice71htt_T0_0-0_D4_0_Confocal-GFP_BGs_MN_ALIGNED_OL_COMP.tif:PID20170202_Slice71htt_T13_312-0_D4_0_Confocal-GFP_0.0_0_5.0	17	101
PID20170120_Slice71htt_T0_0-0_D5_0_Confocal-GFP_BGs_MN_ALIGNED_OL_COMP.tif:PID20170122_Slice71htt_T2_48-0_D5_0_Confocal-GFP_0.0_0_5.0_Z	17	101
PID20170120_Slice71htt_T0_0-0_E5_0_Confocal-GFP_BGs_MN_ALIGNED_OL_COMP.tif:PID20170120_Slice71htt_T0_0-0_E5_0_Confocal-GFP_0.0_0_5.0_ZS	17	101
PID20170120_Slice71htt_T0_0-0_F4_0_Confocal-GFP_BGs_MN_ALIGNED_OL_COMP.tif:PID20170121_Slice71htt_T1_24-0_F4_0_Confocal-GFP_0.0_0_5.0_Z	17	101
PID20170120_Slice71htt_T0_0-0_F4_0_Confocal-GFP_BGs_MN_ALIGNED_OL_COMP.tif:PID20170125_Slice71htt_T5_120-0_F4_0_Confocal-GFP_0.0_0_5.0_	17	101
PID20170120_Slice71htt_T0_0-0_F5_0_Confocal-GFP_BGs_MN_ALIGNED_OL_COMP.tif:PID20170125_Slice71htt_T5_120-0_F5_0_Confocal-GFP_0.0_0_5.0_	17	101
PID20170120_Slice71htt_T0_0-0_C4_0_Confocal-GFP_BGs_MN_ALIGNED_OL_COMP.tif:PID20170129_Slice71htt_T9_216-0_C4_0_Confocal-GFP_0.0_0_5.0_	17	102
PID20170120_Slice71htt_T0_0-0_C4_0_Confocal-GFP_BGs_MN_ALIGNED_OL_COMP.tif:PID20170129_Slice71htt_T9_216-0_C4_0_Confocal-GFP_0.0_0_5.0_	17	102
PID20170120_Slice71htt_T0_0-0_C5_0_Confocal-GFP_BGs_MN_ALIGNED_OL_COMP.tif:PID20170126_Slice71htt_T6_144-0_C5_0_Confocal-GFP_0.0_0_5.0_	17	102
PID20170120_Slice71htt_T0_0-0_E3_0_Confocal-GFP_BGs_MN_ALIGNED_OL_COMP.tif:PID20170201_Slice71htt_T12_288-0_E3_0_Confocal-GFP_0.0_0_5.0	17	102
PID20170120_Slice71htt_T0_0-0_E4_0_Confocal-GFP_BGs_MN_ALIGNED_OL_COMP.tif:PID20170203_Slice71htt_T14_336-0_E4_0_Confocal-GFP_0.0_0_5.0	17	102
PID20170120_Slice71htt_T0_0-0_E5_0_Confocal-GFP_BGs_MN_ALIGNED_OL_COMP.tif:PID20170120_Slice71htt_T0_0-0_E5_0_Confocal-GFP_0.0_0_5.0_ZS	17	102
PID20170120_Slice71htt_T0_0-0_E5_0_Confocal-GFP_BGs_MN_ALIGNED_OL_COMP.tif:PID20170202_Slice71htt_T13_312-0_E5_0_Confocal-GFP_0.0_0_5.0	17	102
PID20170120_Slice71htt_T0_0-0_E5_0_Confocal-GFP_BGs_MN_ALIGNED_OL_COMP.tif:PID20170203_Slice71htt_T14_336-0_E5_0_Confocal-GFP_0.0_0_5.0	17	102
PID20170120_Slice71htt_T0_0-0_F3_0_Confocal-GFP_BGs_MN_ALIGNED_OL_COMP.tif:PID20170125_Slice71htt_T5_120-0_F3_0_Confocal-GFP_0.0_0_5.0_	17	102
PID20170120_Slice71htt_T0_0-0_F3_0_Confocal-GFP_BGs_MN_ALIGNED_OL_COMP.tif:PID20170129_Slice71htt_T9_216-0_F3_0_Confocal-GFP_0.0_0_5.0_	17	102
PID20170120_Slice71htt_T0_0-0_F4_0_Confocal-GFP_BGs_MN_ALIGNED_OL_COMP.tif:PID20170125_Slice71htt_T5_120-0_F4_0_Confocal-GFP_0.0_0_5.0_	17	102
PID20170120_Slice71htt_T0_0-0_C4_0_Confocal-GFP_BGs_MN_ALIGNED_OL_COMP.tif:PID20170125_Slice71htt_T5_120-0_C4_0_Confocal-GFP_0.0_0_5.0_	17	103
PID20170120_Slice71htt_T0_0-0_C5_0_Confocal-GFP_BGs_MN_ALIGNED_OL_COMP.tif:PID20170129_Slice71htt_T9_216-0_C5_0_Confocal-GFP_0.0_0_5.0_	17	103
PID20170120_Slice71htt_T0_0-0_E4_0_Confocal-GFP_BGs_MN_ALIGNED_OL_COMP.tif:PID20170129_Slice71htt_T9_216-0_E4_0_Confocal-GFP_0.0_0_5.0_	17	103
PID20170120_Slice71htt_T0_0-0_F4_0_Confocal-GFP_BGs_MN_ALIGNED_OL_COMP.tif:PID20170129_Slice71htt_T9_216-0_F4_0_Confocal-GFP_0.0_0_5.0_	17	103
PID20170120_Slice71htt_T0_0-0_F4_0_Confocal-GFP_BGs_MN_ALIGNED_OL_COMP.tif:PID20170131_Slice71htt_T11_264-0_F4_0_Confocal-GFP_0.0_0_5.0	17	103
PID20170120_Slice71htt_T0_0-0_C3_0_Confocal-GFP_BGs_MN_ALIGNED_OL_COMP.tif:PID20170201_Slice71htt_T12_288-0_C3_0_Confocal-GFP_0.0_0_5.0	17	104
PID20170120_Slice71htt_T0_0-0_C5_0_Confocal-GFP_BGs_MN_ALIGNED_OL_COMP.tif:PID20170201_Slice71htt_T12_288-0_C5_0_Confocal-GFP_0.0_0_5.0	17	104
PID20170120_Slice71htt_T0_0-0_D4_0_Confocal-GFP_BGs_MN_ALIGNED_OL_COMP.tif:PID20170131_Slice71htt_T11_264-0_D4_0_Confocal-GFP_0.0_0_5.0	17	104
PID20170120_Slice71htt_T0_0-0_E3_0_Confocal-GFP_BGs_MN_ALIGNED_OL_COMP.tif:PID20170126_Slice71htt_T6_144-0_E3_0_Confocal-GFP_0.0_0_5.0_	17	104
PID20170120_Slice71htt_T0_0-0_F5_0_Confocal-GFP_BGs_MN_ALIGNED_OL_COMP.tif:PID20170201_Slice71htt_T12_288-0_F5_0_Confocal-GFP_0.0_0_5.0	17	104
PID20170120_Slice71htt_T0_0-0_C3_0_Confocal-GFP_BGs_MN_ALIGNED_OL_COMP.tif:PID20170121_Slice71htt_T1_24-0_C3_0_Confocal-GFP_0.0_0_5.0_Z	17	105
PID20170120_Slice71htt_T0_0-0_C4_0_Confocal-GFP_BGs_MN_ALIGNED_OL_COMP.tif:PID20170202_Slice71htt_T13_312-0_C4_0_Confocal-GFP_0.0_0_5.0	17	105
PID20170120_Slice71htt_T0_0-0_C5_0_Confocal-GFP_BGs_MN_ALIGNED_OL_COMP.tif:PID20170125_Slice71htt_T5_120-0_C5_0_Confocal-GFP_0.0_0_5.0_	17	105
PID20170120_Slice71htt_T0_0-0_D4_0_Confocal-GFP_BGs_MN_ALIGNED_OL_COMP.tif:PID20170122_Slice71htt_T2_48-0_D4_0_Confocal-GFP_0.0_0_5.0_Z	17	105
PID20170120_Slice71htt_T0_0-0_D5_0_Confocal-GFP_BGs_MN_ALIGNED_OL_COMP.tif:PID20170123_Slice71htt_T3_72-0_D5_0_Confocal-GFP_0.0_0_5.0_Z	17	105
PID20170120_Slice71htt_T0_0-0_F3_0_Confocal-GFP_BGs_MN_ALIGNED_OL_COMP.tif:PID20170129_Slice71htt_T9_216-0_F3_0_Confocal-GFP_0.0_0_5.0_	17	105
PID20170120_Slice71htt_T0_0-0_C3_0_Confocal-GFP_BGs_MN_ALIGNED_OL_COMP.tif:PID20170121_Slice71htt_T1_24-0_C3_0_Confocal-GFP_0.0_0_5.0_Z	17	106
PID20170120_Slice71htt_T0_0-0_C4_0_Confocal-GFP_BGs_MN_ALIGNED_OL_COMP.tif:PID20170125_Slice71htt_T5_120-0_C4_0_Confocal-GFP_0.0_0_5.0_	17	106
PID20170120_Slice71htt_T0_0-0_C5_0_Confocal-GFP_BGs_MN_ALIGNED_OL_COMP.tif:PID20170121_Slice71htt_T1_24-0_C5_0_Confocal-GFP_0.0_0_5.0_Z	17	106
PID20170120_Slice71htt_T0_0-0_D4_0_Confocal-GFP_BGs_MN_ALIGNED_OL_COMP.tif:PID20170126_Slice71htt_T6_144-0_D4_0_Confocal-GFP_0.0_0_5.0_	17	106
PID20170120_Slice71htt_T0_0-0_D4_0_Confocal-GFP_BGs_MN_ALIGNED_OL_COMP.tif:PID20170127_Slice71htt_T7_168-0_D4_0_Confocal-GFP_0.0_0_5.0_	17	106
PID20170120_Slice71htt_T0_0-0_E3_0_Confocal-GFP_BGs_MN_ALIGNED_OL_COMP.tif:PID20170201_Slice71htt_T12_288-0_E3_0_Confocal-GFP_0.0_0_5.0	17	106
PID20170120_Slice71htt_T0_0-0_E3_0_Confocal-GFP_BGs_MN_ALIGNED_OL_COMP.tif:PID20170203_Slice71htt_T14_336-0_E3_0_Confocal-GFP_0.0_0_5.0	17	106
PID20170120_Slice71htt_T0_0-0_E4_0_Confocal-GFP_BGs_MN_ALIGNED_OL_COMP.tif:PID20170131_Slice71htt_T11_264-0_E4_0_Confocal-GFP_0.0_0_5.0	17	106
PID20170120_Slice71htt_T0_0-0_F3_0_Confocal-GFP_BGs_MN_ALIGNED_OL_COMP.tif:PID20170127_Slice71htt_T7_168-0_F3_0_Confocal-GFP_0.0_0_5.0_	17	106
PID20170120_Slice71htt_T0_0-0_F4_0_Confocal-GFP_BGs_MN_ALIGNED_OL_COMP.tif:PID20170129_Slice71htt_T9_216-0_F4_0_Confocal-GFP_0.0_0_5.0_	17	106
PID20170120_Slice71htt_T0_0-0_F5_0_Confocal-GFP_BGs_MN_ALIGNED_OL_COMP.tif:PID20170202_Slice71htt_T13_312-0_F5_0_Confocal-GFP_0.0_0_5.0	17	106
PID20170120_Slice71htt_T0_0-0_C3_0_Confocal-GFP_BGs_MN_ALIGNED_OL_COMP.tif:PID20170131_Slice71htt_T11_264-0_C3_0_Confocal-GFP_0.0_0_5.0	17	107
PID20170120_Slice71htt_T0_0-0_C3_0_Confocal-GFP_BGs_MN_ALIGNED_OL_COMP.tif:PID20170201_Slice71htt_T12_288-0_C3_0_Confocal-GFP_0.0_0_5.0	17	107
PID20170120_Slice71htt_T0_0-0_D4_0_Confocal-GFP_BGs_MN_ALIGNED_OL_COMP.tif:PID20170202_Slice71htt_T13_312-0_D4_0_Confocal-GFP_0.0_0_5.0	17	107
PID20170120_Slice71htt_T0_0-0_E3_0_Confocal-GFP_BGs_MN_ALIGNED_OL_COMP.tif:PID20170126_Slice71htt_T6_144-0_E3_0_Confocal-GFP_0.0_0_5.0_	17	107
PID20170120_Slice71htt_T0_0-0_E3_0_Confocal-GFP_BGs_MN_ALIGNED_OL_COMP.tif:PID20170127_Slice71htt_T7_168-0_E3_0_Confocal-GFP_0.0_0_5.0_	17	107
PID20170120_Slice71htt_T0_0-0_E4_0_Confocal-GFP_BGs_MN_ALIGNED_OL_COMP.tif:PID20170123_Slice71htt_T3_72-0_E4_0_Confocal-GFP_0.0_0_5.0_Z	17	107
PID20170120_Slice71htt_T0_0-0_E4_0_Confocal-GFP_BGs_MN_ALIGNED_OL_COMP.tif:PID20170125_Slice71htt_T5_120-0_E4_0_Confocal-GFP_0.0_0_5.0_	17	107
PID20170120_Slice71htt_T0_0-0_E4_0_Confocal-GFP_BGs_MN_ALIGNED_OL_COMP.tif:PID20170126_Slice71htt_T6_144-0_E4_0_Confocal-GFP_0.0_0_5.0_	17	107
PID20170120_Slice71htt_T0_0-0_E4_0_Confocal-GFP_BGs_MN_ALIGNED_OL_COMP.tif:PID20170203_Slice71htt_T14_336-0_E4_0_Confocal-GFP_0.0_0_5.0	17	107
PID20170120_Slice71htt_T0_0-0_E5_0_Confocal-GFP_BGs_MN_ALIGNED_OL_COMP.tif:PID20170120_Slice71htt_T0_0-0_E5_0_Confocal-GFP_0.0_0_5.0_ZS	17	107
PID20170120_Slice71htt_T0_0-0_F5_0_Confocal-GFP_BGs_MN_ALIGNED_OL_COMP.tif:PID20170129_Slice71htt_T9_216-0_F5_0_Confocal-GFP_0.0_0_5.0_	17	107
PID20170120_Slice71htt_T0_0-0_C4_0_Confocal-GFP_BGs_MN_ALIGNED_OL_COMP.tif:PID20170127_Slice71htt_T7_168-0_C4_0_Confocal-GFP_0.0_0_5.0_	17	108
PID20170120_Slice71htt_T0_0-0_D3_0_Confocal-GFP_BGs_MN_ALIGNED_OL_COMP.tif:PID20170126_Slice71htt_T6_144-0_D3_0_Confocal-GFP_0.0_0_5.0_	17	108
PID20170120_Slice71htt_T0_0-0_D3_0_Confocal-GFP_BGs_MN_ALIGNED_OL_COMP.tif:PID20170129_Slice71htt_T9_216-0_D3_0_Confocal-GFP_0.0_0_5.0_	17	108
PID20170120_Slice71htt_T0_0-0_D4_0_Confocal-GFP_BGs_MN_ALIGNED_OL_COMP.tif:PID20170129_Slice71htt_T9_216-0_D4_0_Confocal-GFP_0.0_0_5.0_	17	108
PID20170120_Slice71htt_T0_0-0_E3_0_Confocal-GFP_BGs_MN_ALIGNED_OL_COMP.tif:PID20170127_Slice71htt_T7_168-0_E3_0_Confocal-GFP_0.0_0_5.0_	17	108
PID20170120_Slice71htt_T0_0-0_E4_0_Confocal-GFP_BGs_MN_ALIGNED_OL_COMP.tif:PID20170129_Slice71htt_T9_216-0_E4_0_Confocal-GFP_0.0_0_5.0_	17	108
PID20170120_Slice71htt_T0_0-0_E5_0_Confocal-GFP_BGs_MN_ALIGNED_OL_COMP.tif:PID20170121_Slice71htt_T1_24-0_E5_0_Confocal-GFP_0.0_0_5.0_Z	17	108
PID20170120_Slice71htt_T0_0-0_C5_0_Confocal-GFP_BGs_MN_ALIGNED_OL_COMP.tif:PID20170120_Slice71htt_T0_0-0_C5_0_Confocal-GFP_0.0_0_5.0_ZS	17	109
PID20170120_Slice71htt_T0_0-0_F3_0_Confocal-GFP_BGs_MN_ALIGNED_OL_COMP.tif:PID20170201_Slice71htt_T12_288-0_F3_0_Confocal-GFP_0.0_0_5.0	17	109
PID20170120_Slice71htt_T0_0-0_F4_0_Confocal-GFP_BGs_MN_ALIGNED_OL_COMP.tif:PID20170203_Slice71htt_T14_336-0_F4_0_Confocal-GFP_0.0_0_5.0	17	109
PID20170120_Slice71htt_T0_0-0_F4_0_Confocal-GFP_BGs_MN_ALIGNED_OL_COMP.tif:PID20170203_Slice71htt_T14_336-0_F4_0_Confocal-GFP_0.0_0_5.0	17	109
PID20170120_Slice71htt_T0_0-0_F5_0_Confocal-GFP_BGs_MN_ALIGNED_OL_COMP.tif:PID20170123_Slice71htt_T3_72-0_F5_0_Confocal-GFP_0.0_0_5.0_Z	17	109
PID20170120_Slice71htt_T0_0-0_F5_0_Confocal-GFP_BGs_MN_ALIGNED_OL_COMP.tif:PID20170127_Slice71htt_T7_168-0_F5_0_Confocal-GFP_0.0_0_5.0_	17	109
PID20170120_Slice71htt_T0_0-0_C4_0_Confocal-GFP_BGs_MN_ALIGNED_OL_COMP.tif:PID20170127_Slice71htt_T7_168-0_C4_0_Confocal-GFP_0.0_0_5.0_	17	110
PID20170120_Slice71htt_T0_0-0_C4_0_Confocal-GFP_BGs_MN_ALIGNED_OL_COMP.tif:PID20170129_Slice71htt_T9_216-0_C4_0_Confocal-GFP_0.0_0_5.0_	17	110
PID20170120_Slice71htt_T0_0-0_C5_0_Confocal-GFP_BGs_MN_ALIGNED_OL_COMP.tif:PID20170201_Slice71htt_T12_288-0_C5_0_Confocal-GFP_0.0_0_5.0	17	110
PID20170120_Slice71htt_T0_0-0_D3_0_Confocal-GFP_BGs_MN_ALIGNED_OL_COMP.tif:PID20170123_Slice71htt_T3_72-0_D3_0_Confocal-GFP_0.0_0_5.0_Z	17	110
PID20170120_Slice71htt_T0_0-0_D5_0_Confocal-GFP_BGs_MN_ALIGNED_OL_COMP.tif:PID20170121_Slice71htt_T1_24-0_D5_0_Confocal-GFP_0.0_0_5.0_Z	17	110
PID20170120_Slice71htt_T0_0-0_D5_0_Confocal-GFP_BGs_MN_ALIGNED_OL_COMP.tif:PID20170126_Slice71htt_T6_144-0_D5_0_Confocal-GFP_0.0_0_5.0_	17	110
PID20170120_Slice71htt_T0_0-0_E4_0_Confocal-GFP_BGs_MN_ALIGNED_OL_COMP.tif:PID20170202_Slice71htt_T13_312-0_E4_0_Confocal-GFP_0.0_0_5.0	17	110
PID20170120_Slice71htt_T0_0-0_C4_0_Confocal-GFP_BGs_MN_ALIGNED_OL_COMP.tif:PID20170201_Slice71htt_T12_288-0_C4_0_Confocal-GFP_0.0_0_5.0	17	111
PID20170120_Slice71htt_T0_0-0_C5_0_Confocal-GFP_BGs_MN_ALIGNED_OL_COMP.tif:PID20170201_Slice71htt_T12_288-0_C5_0_Confocal-GFP_0.0_0_5.0	17	111
PID20170120_Slice71htt_T0_0-0_D4_0_Confocal-GFP_BGs_MN_ALIGNED_OL_COMP.tif:PID20170126_Slice71htt_T6_144-0_D4_0_Confocal-GFP_0.0_0_5.0_	17	111
PID20170120_Slice71htt_T0_0-0_D4_0_Confocal-GFP_BGs_MN_ALIGNED_OL_COMP.tif:PID20170203_Slice71htt_T14_336-0_D4_0_Confocal-GFP_0.0_0_5.0	17	111
PID20170120_Slice71htt_T0_0-0_E3_0_Confocal-GFP_BGs_MN_ALIGNED_OL_COMP.tif:PID20170123_Slice71htt_T3_72-0_E3_0_Confocal-GFP_0.0_0_5.0_Z	17	111
PID20170120_Slice71htt_T0_0-0_E3_0_Confocal-GFP_BGs_MN_ALIGNED_OL_COMP.tif:PID20170123_Slice71htt_T3_72-0_E3_0_Confocal-GFP_0.0_0_5.0_Z	17	111
PID20170120_Slice71htt_T0_0-0_E3_0_Confocal-GFP_BGs_MN_ALIGNED_OL_COMP.tif:PID20170129_Slice71htt_T9_216-0_E3_0_Confocal-GFP_0.0_0_5.0_	17	111
PID20170120_Slice71htt_T0_0-0_E4_0_Confocal-GFP_BGs_MN_ALIGNED_OL_COMP.tif:PID20170121_Slice71htt_T1_24-0_E4_0_Confocal-GFP_0.0_0_5.0_Z	17	111
PID20170120_Slice71htt_T0_0-0_E4_0_Confocal-GFP_BGs_MN_ALIGNED_OL_COMP.tif:PID20170126_Slice71htt_T6_144-0_E4_0_Confocal-GFP_0.0_0_5.0_	17	111
PID20170120_Slice71htt_T0_0-0_F5_0_Confocal-GFP_BGs_MN_ALIGNED_OL_COMP.tif:PID20170201_Slice71htt_T12_288-0_F5_0_Confocal-GFP_0.0_0_5.0	17	111
PID20170120_Slice71htt_T0_0-0_C5_0_Confocal-GFP_BGs_MN_ALIGNED_OL_COMP.tif:PID20170123_Slice71htt_T3_72-0_C5_0_Confocal-GFP_0.0_0_5.0_Z	17	112
PID20170120_Slice71htt_T0_0-0_D4_0_Confocal-GFP_BGs_MN_ALIGNED_OL_COMP.tif:PID20170121_Slice71htt_T1_24-0_D4_0_Confocal-GFP_0.0_0_5.0_Z	17	112
PID20170120_Slice71htt_T0_0-0_D5_0_Confocal-GFP_BGs_MN_ALIGNED_OL_COMP.tif:PID20170127_Slice71htt_T7_168-0_D5_0_Confocal-GFP_0.0_0_5.0_	17	112
PID20170120_Slice71htt_T0_0-0_E3_0_Confocal-GFP_BGs_MN_ALIGNED_OL_COMP.tif:PID20170203_Slice71htt_T14_336-0_E3_0_Confocal-GFP_0.0_0_5.0	17	112
PID20170120_Slice71htt_T0_0-0_F3_0_Confocal-GFP_BGs_MN_ALIGNED_OL_COMP.tif:PID20170121_Slice71htt_T1_24-0_F3_0_Confocal-GFP_0.0_0_5.0_Z	17	112
PID20170120_Slice71htt_T0_0-0_F3_0_Confocal-GFP_BGs_MN_ALIGNED_OL_COMP.tif:PID20170123_Slice71htt_T3_72-0_F3_0_Confocal-GFP_0.0_0_5.0_Z	17	112
PID20170120_Slice71htt_T0_0-0_F3_0_Confocal-GFP_BGs_MN_ALIGNED_OL_COMP.tif:PID20170203_Slice71htt_T14_336-0_F3_0_Confocal-GFP_0.0_0_5.0	17	112
PID20170120_Slice71htt_T0_0-0_F4_0_Confocal-GFP_BGs_MN_ALIGNED_OL_COMP.tif:PID20170203_Slice71htt_T14_336-0_F4_0_Confocal-GFP_0.0_0_5.0	17	112
PID20170120_Slice71htt_T0_0-0_F5_0_Confocal-GFP_BGs_MN_ALIGNED_OL_COMP.tif:PID20170203_Slice71htt_T14_336-0_F5_0_Confocal-GFP_0.0_0_5.0	17	112
PID20170120_Slice71htt_T0_0-0_C5_0_Confocal-GFP_BGs_MN_ALIGNED_OL_COMP.tif:PID20170120_Slice71htt_T0_0-0_C5_0_Confocal-GFP_0.0_0_5.0_ZS	17	113
PID20170120_Slice71htt_T0_0-0_E3_0_Confocal-GFP_BGs_MN_ALIGNED_OL_COMP.tif:PID20170129_Slice71htt_T9_216-0_E3_0_Confocal-GFP_0.0_0_5.0_	17	113
PID20170120_Slice71htt_T0_0-0_E4_0_Confocal-GFP_BGs_MN_ALIGNED_OL_COMP.tif:PID20170127_Slice71htt_T7_168-0_E4_0_Confocal-GFP_0.0_0_5.0_	17	113
PID20170120_Slice71htt_T0_0-0_E5_0_Confocal-GFP_BGs_MN_ALIGNED_OL_COMP.tif:PID20170125_Slice71htt_T5_120-0_E5_0_Confocal-GFP_0.0_0_5.0_	17	113
PID20170120_Slice71htt_T0_0-0_E5_0_Confocal-GFP_BGs_MN_ALIGNED_OL_COMP.tif:PID20170203_Slice71htt_T14_336-0_E5_0_Confocal-GFP_0.0_0_5.0	17	113
PID20170120_Slice71htt_T0_0-0_F3_0_Confocal-GFP_BGs_MN_ALIGNED_OL_COMP.tif:PID20170121_Slice71htt_T1_24-0_F3_0_Confocal-GFP_0.0_0_5.0_Z	17	113
PID20170120_Slice71htt_T0_0-0_F4_0_Confocal-GFP_BGs_MN_ALIGNED_OL_COMP.tif:PID20170126_Slice71htt_T6_144-0_F4_0_Confocal-GFP_0.0_0_5.0_	17	113
PID20170120_Slice71htt_T0_0-0_F4_0_Confocal-GFP_BGs_MN_ALIGNED_OL_COMP.tif:PID20170201_Slice71htt_T12_288-0_F4_0_Confocal-GFP_0.0_0_5.0	17	113
PID20170120_Slice71htt_T0_0-0_F4_0_Confocal-GFP_BGs_MN_ALIGNED_OL_COMP.tif:PID20170203_Slice71htt_T14_336-0_F4_0_Confocal-GFP_0.0_0_5.0	17	113
PID20170120_Slice71htt_T0_0-0_C4_0_Confocal-GFP_BGs_MN_ALIGNED_OL_COMP.tif:PID20170203_Slice71htt_T14_336-0_C4_0_Confocal-GFP_0.0_0_5.0	17	114
PID20170120_Slice71htt_T0_0-0_C5_0_Confocal-GFP_BGs_MN_ALIGNED_OL_COMP.tif:PID20170126_Slice71htt_T6_144-0_C5_0_Confocal-GFP_0.0_0_5.0_	17	114
PID20170120_Slice71htt_T0_0-0_C5_0_Confocal-GFP_BGs_MN_ALIGNED_OL_COMP.tif:PID20170203_Slice71htt_T14_336-0_C5_0_Confocal-GFP_0.0_0_5.0	17	114
PID20170120_Slice71htt_T0_0-0_E3_0_Confocal-GFP_BGs_MN_ALIGNED_OL_COMP.tif:PID20170122_Slice71htt_T2_48-0_E3_0_Confocal-GFP_0.0_0_5.0_Z	17	114
PID20170120_Slice71htt_T0_0-0_E4_0_Confocal-GFP_BGs_MN_ALIGNED_OL_COMP.tif:PID20170129_Slice71htt_T9_216-0_E4_0_Confocal-GFP_0.0_0_5.0_	17	114
PID20170120_Slice71htt_T0_0-0_E5_0_Confocal-GFP_BGs_MN_ALIGNED_OL_COMP.tif:PID20170120_Slice71htt_T0_0-0_E5_0_Confocal-GFP_0.0_0_5.0_ZS	17	114
PID20170120_Slice71htt_T0_0-0_E5_0_Confocal-GFP_BGs_MN_ALIGNED_OL_COMP.tif:PID20170121_Slice71htt_T1_24-0_E5_0_Confocal-GFP_0.0_0_5.0_Z	17	114
PID20170120_Slice71htt_T0_0-0_F4_0_Confocal-GFP_BGs_MN_ALIGNED_OL_COMP.tif:PID20170125_Slice71htt_T5_120-0_F4_0_Confocal-GFP_0.0_0_5.0_	17	114
PID20170120_Slice71htt_T0_0-0_E3_0_Confocal-GFP_BGs_MN_ALIGNED_OL_COMP.tif:PID20170126_Slice71htt_T6_144-0_E3_0_Confocal-GFP_0.0_0_5.0_	17	115
PID20170120_Slice71htt_T0_0-0_E4_0_Confocal-GFP_BGs_MN_ALIGNED_OL_COMP.tif:PID20170120_Slice71htt_T0_0-0_E4_0_Confocal-GFP_0.0_0_5.0_ZS	17	115
PID20170120_Slice71htt_T0_0-0_F4_0_Confocal-GFP_BGs_MN_ALIGNED_OL_COMP.tif:PID20170125_Slice71htt_T5_120-0_F4_0_Confocal-GFP_0.0_0_5.0_	17	115
PID20170120_Slice71htt_T0_0-0_C4_0_Confocal-GFP_BGs_MN_ALIGNED_OL_COMP.tif:PID20170121_Slice71htt_T1_24-0_C4_0_Confocal-GFP_0.0_0_5.0_Z	17	116
PID20170120_Slice71htt_T0_0-0_C4_0_Confocal-GFP_BGs_MN_ALIGNED_OL_COMP.tif:PID20170202_Slice71htt_T13_312-0_C4_0_Confocal-GFP_0.0_0_5.0	17	116
PID20170120_Slice71htt_T0_0-0_C5_0_Confocal-GFP_BGs_MN_ALIGNED_OL_COMP.tif:PID20170122_Slice71htt_T2_48-0_C5_0_Confocal-GFP_0.0_0_5.0_Z	17	116
PID20170120_Slice71htt_T0_0-0_E4_0_Confocal-GFP_BGs_MN_ALIGNED_OL_COMP.tif:PID20170121_Slice71htt_T1_24-0_E4_0_Confocal-GFP_0.0_0_5.0_Z	17	116
PID20170120_Slice71htt_T0_0-0_F3_0_Confocal-GFP_BGs_MN_ALIGNED_OL_COMP.tif:PID20170125_Slice71htt_T5_120-0_F3_0_Confocal-GFP_0.0_0_5.0_	17	116
PID20170120_Slice71htt_T0_0-0_C3_0_Confocal-GFP_BGs_MN_ALIGNED_OL_COMP.tif:PID20170121_Slice71htt_T1_24-0_C3_0_Confocal-GFP_0.0_0_5.0_Z	17	117
PID20170120_Slice71htt_T0_0-0_D4_0_Confocal-GFP_BGs_MN_ALIGNED_OL_COMP.tif:PID20170122_Slice71htt_T2_48-0_D4_0_Confocal-GFP_0.0_0_5.0_Z	17	117
PID20170120_Slice71htt_T0_0-0_D5_0_Confocal-GFP_BGs_MN_ALIGNED_OL_COMP.tif:PID20170126_Slice71htt_T6_144-0_D5_0_Confocal-GFP_0.0_0_5.0_	17	117
PID20170120_Slice71htt_T0_0-0_E5_0_Confocal-GFP_BGs_MN_ALIGNED_OL_COMP.tif:PID20170120_Slice71htt_T0_0-0_E5_0_Confocal-GFP_0.0_0_5.0_ZS	17	117
PID20170120_Slice71htt_T0_0-0_E5_0_Confocal-GFP_BGs_MN_ALIGNED_OL_COMP.tif:PID20170131_Slice71htt_T11_264-0_E5_0_Confocal-GFP_0.0_0_5.0	17	117
PID20170120_Slice71htt_T0_0-0_F5_0_Confocal-GFP_BGs_MN_ALIGNED_OL_COMP.tif:PID20170120_Slice71htt_T0_0-0_F5_0_Confocal-GFP_0.0_0_5.0_ZS	17	117
PID20170120_Slice71htt_T0_0-0_F5_0_Confocal-GFP_BGs_MN_ALIGNED_OL_COMP.tif:PID20170203_Slice71htt_T14_336-0_F5_0_Confocal-GFP_0.0_0_5.0	17	117
PID20170120_Slice71htt_T0_0-0_C4_0_Confocal-GFP_BGs_MN_ALIGNED_OL_COMP.tif:PID20170129_Slice71htt_T9_216-0_C4_0_Confocal-GFP_0.0_0_5.0_	17	118
PID20170120_Slice71htt_T0_0-0_D3_0_Confocal-GFP_BGs_MN_ALIGNED_OL_COMP.tif:PID20170126_Slice71htt_T6_144-0_D3_0_Confocal-GFP_0.0_0_5.0_	17	118
PID20170120_Slice71htt_T0_0-0_D4_0_Confocal-GFP_BGs_MN_ALIGNED_OL_COMP.tif:PID20170125_Slice71htt_T5_120-0_D4_0_Confocal-GFP_0.0_0_5.0_	17	118
PID20170120_Slice71htt_T0_0-0_D4_0_Confocal-GFP_BGs_MN_ALIGNED_OL_COMP.tif:PID20170127_Slice71htt_T7_168-0_D4_0_Confocal-GFP_0.0_0_5.0_	17	119
PID20170120_Slice71htt_T0_0-0_D4_0_Confocal-GFP_BGs_MN_ALIGNED_OL_COMP.tif:PID20170201_Slice71htt_T12_288-0_D4_0_Confocal-GFP_0.0_0_5.0	17	119
PID20170120_Slice71htt_T0_0-0_F3_0_Confocal-GFP_BGs_MN_ALIGNED_OL_COMP.tif:PID20170129_Slice71htt_T9_216-0_F3_0_Confocal-GFP_0.0_0_5.0_	17	119
PID20170120_Slice71htt_T0_0-0_C3_0_Confocal-GFP_BGs_MN_ALIGNED_OL_COMP.tif:PID20170203_Slice71htt_T14_336-0_C3_0_Confocal-GFP_0.0_0_5.0	17	120
PID20170120_Slice71htt_T0_0-0_C4_0_Confocal-GFP_BGs_MN_ALIGNED_OL_COMP.tif:PID20170120_Slice71htt_T0_0-0_C4_0_Confocal-GFP_0.0_0_5.0_ZS	17	120
PID20170120_Slice71htt_T0_0-0_C5_0_Confocal-GFP_BGs_MN_ALIGNED_OL_COMP.tif:PID20170120_Slice71htt_T0_0-0_C5_0_Confocal-GFP_0.0_0_5.0_ZS	17	120
PID20170120_Slice71htt_T0_0-0_D4_0_Confocal-GFP_BGs_MN_ALIGNED_OL_COMP.tif:PID20170201_Slice71htt_T12_288-0_D4_0_Confocal-GFP_0.0_0_5.0	17	120
PID20170120_Slice71htt_T0_0-0_D5_0_Confocal-GFP_BGs_MN_ALIGNED_OL_COMP.tif:PID20170125_Slice71htt_T5_120-0_D5_0_Confocal-GFP_0.0_0_5.0_	17	120
PID20170120_Slice71htt_T0_0-0_D5_0_Confocal-GFP_BGs_MN_ALIGNED_OL_COMP.tif:PID20170125_Slice71htt_T5_120-0_D5_0_Confocal-GFP_0.0_0_5.0_	17	120
PID20170120_Slice71htt_T0_0-0_D5_0_Confocal-GFP_BGs_MN_ALIGNED_OL_COMP.tif:PID20170201_Slice71htt_T12_288-0_D5_0_Confocal-GFP_0.0_0_5.0	17	120
PID20170120_Slice71htt_T0_0-0_E3_0_Confocal-GFP_BGs_MN_ALIGNED_OL_COMP.tif:PID20170122_Slice71htt_T2_48-0_E3_0_Confocal-GFP_0.0_0_5.0_Z	17	120
PID20170120_Slice71htt_T0_0-0_E5_0_Confocal-GFP_BGs_MN_ALIGNED_OL_COMP.tif:PID20170129_Slice71htt_T9_216-0_E5_0_Confocal-GFP_0.0_0_5.0_	17	120
PID20170120_Slice71htt_T0_0-0_F4_0_Confocal-GFP_BGs_MN_ALIGNED_OL_COMP.tif:PID20170127_Slice71htt_T7_168-0_F4_0_Confocal-GFP_0.0_0_5.0_	17	120
PID20170120_Slice71htt_T0_0-0_F4_0_Confocal-GFP_BGs_MN_ALIGNED_OL_COMP.tif:PID20170131_Slice71htt_T11_264-0_F4_0_Confocal-GFP_0.0_0_5.0	17	120
PID20170120_Slice71htt_T0_0-0_F4_0_Confocal-GFP_BGs_MN_ALIGNED_OL_COMP.tif:PID20170201_Slice71htt_T12_288-0_F4_0_Confocal-GFP_0.0_0_5.0	17	120
PID20170120_Slice71htt_T0_0-0_C5_0_Confocal-GFP_BGs_MN_ALIGNED_OL_COMP.tif:PID20170201_Slice71htt_T12_288-0_C5_0_Confocal-GFP_0.0_0_5.0	17	121
PID20170120_Slice71htt_T0_0-0_D4_0_Confocal-GFP_BGs_MN_ALIGNED_OL_COMP.tif:PID20170121_Slice71htt_T1_24-0_D4_0_Confocal-GFP_0.0_0_5.0_Z	17	121
PID20170120_Slice71htt_T0_0-0_D5_0_Confocal-GFP_BGs_MN_ALIGNED_OL_COMP.tif:PID20170131_Slice71htt_T11_264-0_D5_0_Confocal-GFP_0.0_0_5.0	17	121
PID20170120_Slice71htt_T0_0-0_E4_0_Confocal-GFP_BGs_MN_ALIGNED_OL_COMP.tif:PID20170125_Slice71htt_T5_120-0_E4_0_Confocal-GFP_0.0_0_5.0_	17	121
PID20170120_Slice71htt_T0_0-0_E4_0_Confocal-GFP_BGs_MN_ALIGNED_OL_COMP.tif:PID20170126_Slice71htt_T6_144-0_E4_0_Confocal-GFP_0.0_0_5.0_	17	121
PID20170120_Slice71htt_T0_0-0_F3_0_Confocal-GFP_BGs_MN_ALIGNED_OL_COMP.tif:PID20170201_Slice71htt_T12_288-0_F3_0_Confocal-GFP_0.0_0_5.0	17	121
PID20170120_Slice71htt_T0_0-0_F3_0_Confocal-GFP_BGs_MN_ALIGNED_OL_COMP.tif:PID20170203_Slice71htt_T14_336-0_F3_0_Confocal-GFP_0.0_0_5.0	17	121
PID20170120_Slice71htt_T0_0-0_F4_0_Confocal-GFP_BGs_MN_ALIGNED_OL_COMP.tif:PID20170120_Slice71htt_T0_0-0_F4_0_Confocal-GFP_0.0_0_5.0_ZS	17	121
PID20170120_Slice71htt_T0_0-0_F5_0_Confocal-GFP_BGs_MN_ALIGNED_OL_COMP.tif:PID20170201_Slice71htt_T12_288-0_F5_0_Confocal-GFP_0.0_0_5.0	17	121
PID20170120_Slice71htt_T0_0-0_C4_0_Confocal-GFP_BGs_MN_ALIGNED_OL_COMP.tif:PID20170123_Slice71htt_T3_72-0_C4_0_Confocal-GFP_0.0_0_5.0_Z	17	122
PID20170120_Slice71htt_T0_0-0_C5_0_Confocal-GFP_BGs_MN_ALIGNED_OL_COMP.tif:PID20170201_Slice71htt_T12_288-0_C5_0_Confocal-GFP_0.0_0_5.0	17	122
PID20170120_Slice71htt_T0_0-0_C5_0_Confocal-GFP_BGs_MN_ALIGNED_OL_COMP.tif:PID20170201_Slice71htt_T12_288-0_C5_0_Confocal-GFP_0.0_0_5.0	17	122
PID20170120_Slice71htt_T0_0-0_D5_0_Confocal-GFP_BGs_MN_ALIGNED_OL_COMP.tif:PID20170120_Slice71htt_T0_0-0_D5_0_Confocal-GFP_0.0_0_5.0_ZS	17	122
PID20170120_Slice71htt_T0_0-0_E3_0_Confocal-GFP_BGs_MN_ALIGNED_OL_COMP.tif:PID20170122_Slice71htt_T2_48-0_E3_0_Confocal-GFP_0.0_0_5.0_Z	17	122
PID20170120_Slice71htt_T0_0-0_E3_0_Confocal-GFP_BGs_MN_ALIGNED_OL_COMP.tif:PID20170123_Slice71htt_T3_72-0_E3_0_Confocal-GFP_0.0_0_5.0_Z	17	122
PID20170120_Slice71htt_T0_0-0_E4_0_Confocal-GFP_BGs_MN_ALIGNED_OL_COMP.tif:PID20170131_Slice71htt_T11_264-0_E4_0_Confocal-GFP_0.0_0_5.0	17	122
PID20170120_Slice71htt_T0_0-0_F4_0_Confocal-GFP_BGs_MN_ALIGNED_OL_COMP.tif:PID20170121_Slice71htt_T1_24-0_F4_0_Confocal-GFP_0.0_0_5.0_Z	17	122
PID20170120_Slice71htt_T0_0-0_F4_0_Confocal-GFP_BGs_MN_ALIGNED_OL_COMP.tif:PID20170202_Slice71htt_T13_312-0_F4_0_Confocal-GFP_0.0_0_5.0	17	122
PID20170120_Slice71htt_T0_0-0_C4_0_Confocal-GFP_BGs_MN_ALIGNED_OL_COMP.tif:PID20170201_Slice71htt_T12_288-0_C4_0_Confocal-GFP_0.0_0_5.0	17	123
PID20170120_Slice71htt_T0_0-0_C5_0_Confocal-GFP_BGs_MN_ALIGNED_OL_COMP.tif:PID20170201_Slice71htt_T12_288-0_C5_0_Confocal-GFP_0.0_0_5.0	17	123
PID20170120_Slice71htt_T0_0-0_D3_0_Confocal-GFP_BGs_MN_ALIGNED_OL_COMP.tif:PID20170120_Slice71htt_T0_0-0_D3_0_Confocal-GFP_0.0_0_5.0_ZS	17	123
PID20170120_Slice71htt_T0_0-0_D3_0_Confocal-GFP_BGs_MN_ALIGNED_OL_COMP.tif:PID20170120_Slice71htt_T0_0-0_D3_0_Confocal-GFP_0.0_0_5.0_ZS	17	123
PID20170120_Slice71htt_T0_0-0_D4_0_Confocal-GFP_BGs_MN_ALIGNED_OL_COMP.tif:PID20170202_Slice71htt_T13_312-0_D4_0_Confocal-GFP_0.0_0_5.0	17	123
PID20170120_Slice71htt_T0_0-0_F3_0_Confocal-GFP_BGs_MN_ALIGNED_OL_COMP.tif:PID20170120_Slice71htt_T0_0-0_F3_0_Confocal-GFP_0.0_0_5.0_ZS	17	123
PID20170120_Slice71htt_T0_0-0_F4_0_Confocal-GFP_BGs_MN_ALIGNED_OL_COMP.tif:PID20170125_Slice71htt_T5_120-0_F4_0_Confocal-GFP_0.0_0_5.0_	17	123
PID20170120_Slice71htt_T0_0-0_F4_0_Confocal-GFP_BGs_MN_ALIGNED_OL_COMP.tif:PID20170129_Slice71htt_T9_216-0_F4_0_Confocal-GFP_0.0_0_5.0_	17	123
PID20170120_Slice71htt_T0_0-0_F4_0_Confocal-GFP_BGs_MN_ALIGNED_OL_COMP.tif:PID20170129_Slice71htt_T9_216-0_F4_0_Confocal-GFP_0.0_0_5.0_	17	123
PID20170120_Slice71htt_T0_0-0_F5_0_Confocal-GFP_BGs_MN_ALIGNED_OL_COMP.tif:PID20170127_Slice71htt_T7_168-0_F5_0_Confocal-GFP_0.0_0_5.0_	17	123
PID20170120_Slice71htt_T0_0-0_F5_0_Confocal-GFP_BGs_MN_ALIGNED_OL_COMP.tif:PID20170201_Slice71htt_T12_288-0_F5_0_Confocal-GFP_0.0_0_5.0	17	123
PID20170120_Slice71htt_T0_0-0_D3_0_Confocal-GFP_BGs_MN_ALIGNED_OL_COMP.tif:PID20170126_Slice71htt_T6_144-0_D3_0_Confocal-GFP_0.0_0_5.0_	17	124
PID20170120_Slice71htt_T0_0-0_D3_0_Confocal-GFP_BGs_MN_ALIGNED_OL_COMP.tif:PID20170127_Slice71htt_T7_168-0_D3_0_Confocal-GFP_0.0_0_5.0_	17	124
PID20170120_Slice71htt_T0_0-0_D5_0_Confocal-GFP_BGs_MN_ALIGNED_OL_COMP.tif:PID20170131_Slice71htt_T11_264-0_D5_0_Confocal-GFP_0.0_0_5.0	17	124
PID20170120_Slice71htt_T0_0-0_E3_0_Confocal-GFP_BGs_MN_ALIGNED_OL_COMP.tif:PID20170127_Slice71htt_T7_168-0_E3_0_Confocal-GFP_0.0_0_5.0_	17	124
[truncated: 5,811 more rows]
