# Supplementary material for: Automated four-dimensional long term imaging enables single cell tracking within organotypic brain slices to study neurodevelopment and degeneration
Source: Commun Biol. 2019 May 1;2:155. doi: 10.1038/s42003-019-0411-9 (PMC6494885; doi:10.1038/s42003-019-0411-9)
Supplement: Supplementary file 6 — Supplementary Data 4 [file 42003_2019_411_MOESM6_ESM.csv]

	Sci_WellID	ObjectLabelsFound	Sci_SampleID	neuron?	Timepoint	Time	Censored	Event	MeasurementTag	BlobArea	0	24	48	72	120	144	168	216	264	288	312	336
45	C3	3	ex1htt Q17-GFP	n	15	360	TRUE	FALSE	RFP-DFTrCy5	1	1	1	2	2	2	2	0	0	0	0	0	0
67	C3	4	ex1htt Q17-GFP	n	10	240	FALSE	TRUE	RFP-DFTrCy5	1	1	2	1	1	0	0	0	0	0	0	0	0
77	C3	6	ex1htt Q17-GFP	n	15	360	TRUE	FALSE	RFP-DFTrCy5	1	1	1	1	1	0	0	0	0	0	0	0	0
83	C3	9	ex1htt Q17-GFP	n	15	360	TRUE	FALSE	RFP-DFTrCy5	1	1	0	0	0	0	0	0	0	0	0	0	0
3	C3	10	ex1htt Q17-GFP	n	15	360	TRUE	FALSE	RFP-DFTrCy5	1	1	1	1	3	0	0	0	0	0	0	0	0
9	C3	13	ex1htt Q17-GFP	n	4	96	FALSE	TRUE	RFP-DFTrCy5	1	1	1	0	0	0	0	0	0	0	0	0	0
11	C3	14	ex1htt Q17-GFP	n	15	360	TRUE	FALSE	RFP-DFTrCy5	1	1	2	2	2	1	1	0	0	0	0	0	0
27	C3	21	ex1htt Q17-GFP	n	10	240	FALSE	TRUE	RFP-DFTrCy5	1	1	1	0	0	0	0	0	0	0	0	0	0
31	C3	23	ex1htt Q17-GFP	n	15	360	TRUE	FALSE	RFP-DFTrCy5	1	1	1	1	1	1	0	0	0	0	0	0	0
35	C3	25	ex1htt Q17-GFP	n	15	360	TRUE	FALSE	RFP-DFTrCy5	1	1	1	0	0	0	0	0	0	0	0	0	0
39	C3	27	ex1htt Q17-GFP	n	10	240	FALSE	TRUE	RFP-DFTrCy5	1	1	1	0	0	0	0	0	0	0	0	0	0
43	C3	29	ex1htt Q17-GFP	n	15	360	TRUE	FALSE	RFP-DFTrCy5	1	1	2	1	3	3	3	1	1	0	0	0	0
47	C3	30	ex1htt Q17-GFP	n	12	288	FALSE	TRUE	RFP-DFTrCy5	1	1	2	2	0	0	0	0	0	0	0	0	0
49	C3	31	ex1htt Q17-GFP	n	4	96	FALSE	TRUE	RFP-DFTrCy5	1	1	0	0	0	0	0	0	0	0	0	0	0
51	C3	32	ex1htt Q17-GFP	n	15	360	TRUE	FALSE	RFP-DFTrCy5	1	1	1	1	1	1	1	0	0	0	0	0	0
57	C3	35	ex1htt Q17-GFP	n	15	360	TRUE	FALSE	RFP-DFTrCy5	1	1	1	1	2	1	1	0	0	0	0	0	0
65	C3	39	ex1htt Q17-GFP	n	10	240	FALSE	TRUE	RFP-DFTrCy5	1	1	1	3	0	0	0	0	0	0	0	0	0
79	C3	7	ex1htt Q17-GFP	n	7	144	FALSE	TRUE	RFP-DFTrCy5	1	1	1	1	1	1	1	0	0	0	0	0	0
81	C3	8	ex1htt Q17-GFP	n	15	336	TRUE	FALSE	RFP-DFTrCy5	1	1	2	4	2	3	2	2	1	1	1	1	1
15	C3	16	ex1htt Q17-GFP	n	15	336	TRUE	FALSE	RFP-DFTrCy5	1	1	1	2	2	1	1	1	1	1	1	1	1
21	C3	19	ex1htt Q17-GFP	n	3	48	FALSE	TRUE	RFP-DFTrCy5	1	1	1	1	0	0	0	0	0	0	0	0	0
25	C3	20	ex1htt Q17-GFP	n	15	336	TRUE	FALSE	RFP-DFTrCy5	1	1	1	1	1	1	1	1	1	1	1	1	1
37	C3	26	ex1htt Q17-GFP	n	7	144	FALSE	TRUE	RFP-DFTrCy5	1	1	1	1	1	1	2	0	0	0	0	0	0
41	C3	28	ex1htt Q17-GFP	n	15	336	TRUE	FALSE	RFP-DFTrCy5	1	1	1	1	1	1	1	2	3	4	4	4	4
55	C3	34	ex1htt Q17-GFP	n	3	48	FALSE	TRUE	RFP-DFTrCy5	1	1	1	1	0	0	0	0	0	0	0	0	0
59	C3	36	ex1htt Q17-GFP	n	15	336	TRUE	FALSE	RFP-DFTrCy5	1	1	1	1	1	2	2	1	1	1	1	1	1
61	C3	37	ex1htt Q17-GFP	n	15	336	TRUE	FALSE	RFP-DFTrCy5	1	1	1	1	1	1	1	1	1	1	1	1	1
63	C3	38	ex1htt Q17-GFP	n	4	72	FALSE	TRUE	RFP-DFTrCy5	1	1	1	1	1	0	0	0	0	0	0	0	0
128	C4	4	ex1htt Q17-GFP	n	15	360	TRUE	FALSE	RFP-DFTrCy5	1	1	0	0	0	0	0	0	0	0	0	0	0
134	C4	7	ex1htt Q17-GFP	n	14	336	FALSE	TRUE	RFP-DFTrCy5	1	1	1	1	2	0	0	0	0	0	0	0	0
136	C4	8	ex1htt Q17-GFP	n	15	360	TRUE	FALSE	RFP-DFTrCy5	1	1	0	0	0	0	0	0	0	0	0	0	0
94	C4	13	ex1htt Q17-GFP	n	15	360	TRUE	FALSE	RFP-DFTrCy5	1	1	0	0	0	0	0	0	0	0	0	0	0
104	C4	18	ex1htt Q17-GFP	n	15	360	TRUE	FALSE	RFP-DFTrCy5	1	1	0	0	0	0	0	0	0	0	0	0	0
106	C4	19	ex1htt Q17-GFP	n	4	96	FALSE	TRUE	RFP-DFTrCy5	1	1	1	1	2	1	0	0	0	0	0	0	0
110	C4	20	ex1htt Q17-GFP	n	15	360	TRUE	FALSE	RFP-DFTrCy5	1	1	1	2	1	1	1	0	0	0	0	0	0
118	C4	24	ex1htt Q17-GFP	n	7	168	FALSE	TRUE	RFP-DFTrCy5	1	1	1	1	1	1	1	1	2	1	1	1	1
108	C4	2	ex1htt Q17-GFP	n	15	336	TRUE	FALSE	RFP-DFTrCy5	1	1	2	2	3	4	4	4	4	3	3	3	3
92	C4	12	ex1htt Q17-GFP	n	15	336	TRUE	FALSE	RFP-DFTrCy5	1	1	1	1	1	1	1	1	1	1	1	1	1
96	C4	14	ex1htt Q17-GFP	n	15	336	TRUE	FALSE	RFP-DFTrCy5	1	1	1	1	1	1	1	1	1	1	1	1	1
100	C4	16	ex1htt Q17-GFP	n	2	24	FALSE	TRUE	RFP-DFTrCy5	1	1	1	0	0	0	0	0	0	0	0	0	0
102	C4	17	ex1htt Q17-GFP	n	15	336	TRUE	FALSE	RFP-DFTrCy5	1	1	1	2	2	2	2	2	2	1	1	1	1
114	C4	22	ex1htt Q17-GFP	n	4	72	FALSE	TRUE	RFP-DFTrCy5	1	1	1	1	1	0	0	0	0	0	0	0	0
124	C4	27	ex1htt Q17-GFP	n	15	336	TRUE	FALSE	RFP-DFTrCy5	1	1	2	2	2	2	2	2	2	2	2	3	3
160	C5	4	ex1htt Q17-GFP	n	15	360	TRUE	FALSE	RFP-DFTrCy5	1	1	1	1	1	1	1	1	1	1	0	0	0
148	C5	13	ex1htt Q17-GFP	n	11	264	FALSE	TRUE	RFP-DFTrCy5	1	1	1	2	1	1	1	0	0	0	0	0	0
152	C5	15	ex1htt Q17-GFP	n	11	264	FALSE	TRUE	RFP-DFTrCy5	1	1	0	0	0	0	0	0	0	0	0	0	0
164	C5	6	ex1htt Q17-GFP	n	15	336	TRUE	FALSE	RFP-DFTrCy5	1	1	1	1	1	1	1	1	1	1	1	1	1
144	C5	11	ex1htt Q17-GFP	n	15	336	TRUE	FALSE	RFP-DFTrCy5	1	1	1	1	2	2	2	2	2	1	1	1	1
216	C7	3	ex1htt Q134-GFP	n	3	72	FALSE	TRUE	RFP-DFTrCy5	1	1	1	1	2	3	2	2	2	4	3	2	2
244	C7	7	ex1htt Q134-GFP	n	7	168	FALSE	TRUE	RFP-DFTrCy5	1	1	1	2	1	1	1	1	1	0	0	0	0
246	C7	8	ex1htt Q134-GFP	n	6	144	FALSE	TRUE	RFP-DFTrCy5	1	1	1	0	0	0	0	0	0	0	0	0	0
248	C7	9	ex1htt Q134-GFP	n	8	192	FALSE	TRUE	RFP-DFTrCy5	1	1	0	0	0	0	0	0	0	0	0	0	0
174	C7	10	ex1htt Q134-GFP	n	6	144	FALSE	TRUE	RFP-DFTrCy5	1	1	2	0	0	0	0	0	0	0	0	0	0
182	C7	14	ex1htt Q134-GFP	n	8	192	FALSE	TRUE	RFP-DFTrCy5	1	1	1	1	2	1	1	1	2	1	1	1	1
186	C7	16	ex1htt Q134-GFP	n	4	96	FALSE	TRUE	RFP-DFTrCy5	1	1	0	0	0	0	0	0	0	0	0	0	0
190	C7	18	ex1htt Q134-GFP	n	4	96	FALSE	TRUE	RFP-DFTrCy5	1	1	1	1	2	1	1	1	1	1	1	0	0
196	C7	20	ex1htt Q134-GFP	n	4	96	FALSE	TRUE	RFP-DFTrCy5	1	1	1	1	1	1	1	1	1	1	0	0	0
200	C7	22	ex1htt Q134-GFP	n	2	48	FALSE	TRUE	RFP-DFTrCy5	1	1	1	1	1	1	1	1	1	1	1	1	1
202	C7	23	ex1htt Q134-GFP	n	6	144	FALSE	TRUE	RFP-DFTrCy5	1	1	2	2	2	2	1	1	1	1	1	1	1
210	C7	27	ex1htt Q134-GFP	n	12	288	FALSE	TRUE	RFP-DFTrCy5	1	1	2	1	1	2	1	1	1	0	0	0	0
212	C7	28	ex1htt Q134-GFP	n	7	168	FALSE	TRUE	RFP-DFTrCy5	1	1	1	1	1	1	1	1	1	1	0	0	0
214	C7	29	ex1htt Q134-GFP	n	7	168	FALSE	TRUE	RFP-DFTrCy5	1	1	1	0	0	0	0	0	0	0	0	0	0
218	C7	30	ex1htt Q134-GFP	n	7	168	FALSE	TRUE	RFP-DFTrCy5	1	1	1	1	1	1	1	1	1	1	1	1	1
224	C7	33	ex1htt Q134-GFP	n	6	144	FALSE	TRUE	RFP-DFTrCy5	1	1	0	0	0	0	0	0	0	0	0	0	0
226	C7	34	ex1htt Q134-GFP	n	6	144	FALSE	TRUE	RFP-DFTrCy5	1	1	0	0	0	0	0	0	0	0	0	0	0
232	C7	37	ex1htt Q134-GFP	n	6	144	FALSE	TRUE	RFP-DFTrCy5	1	1	1	1	1	1	1	1	1	1	0	0	0
234	C7	38	ex1htt Q134-GFP	n	10	240	FALSE	TRUE	RFP-DFTrCy5	1	1	1	1	1	1	1	1	1	1	0	0	0
236	C7	39	ex1htt Q134-GFP	n	3	72	FALSE	TRUE	RFP-DFTrCy5	1	1	1	1	2	2	2	0	0	0	0	0	0
238	C7	4	ex1htt Q134-GFP	n	2	24	FALSE	TRUE	RFP-DFTrCy5	1	1	1	0	0	0	0	0	0	0	0	0	0
240	C7	5	ex1htt Q134-GFP	n	15	336	TRUE	FALSE	RFP-DFTrCy5	1	1	1	1	1	2	1	1	1	1	1	1	1
242	C7	6	ex1htt Q134-GFP	n	10	216	FALSE	TRUE	RFP-DFTrCy5	1	1	1	2	2	2	1	1	2	0	0	0	0
192	C7	19	ex1htt Q134-GFP	n	15	336	TRUE	FALSE	RFP-DFTrCy5	1	1	1	1	1	1	1	1	1	1	1	1	1
222	C7	32	ex1htt Q134-GFP	n	2	24	FALSE	TRUE	RFP-DFTrCy5	1	1	1	0	0	0	0	0	0	0	0	0	0
230	C7	36	ex1htt Q134-GFP	n	4	72	FALSE	TRUE	RFP-DFTrCy5	1	1	1	1	1	0	0	0	0	0	0	0	0
280	C8	23	ex1htt Q134-GFP	n	4	96	FALSE	TRUE	RFP-DFTrCy5	1	1	1	1	1	1	1	1	1	1	1	1	1
290	C8	28	ex1htt Q134-GFP	n	4	96	FALSE	TRUE	RFP-DFTrCy5	1	1	2	3	2	2	1	0	0	0	0	0	0
296	C8	30	ex1htt Q134-GFP	n	10	240	FALSE	TRUE	RFP-DFTrCy5	1	1	1	0	0	0	0	0	0	0	0	0	0
300	C8	32	ex1htt Q134-GFP	n	4	96	FALSE	TRUE	RFP-DFTrCy5	1	1	1	1	1	1	0	0	0	0	0	0	0
304	C8	34	ex1htt Q134-GFP	n	7	168	FALSE	TRUE	RFP-DFTrCy5	1	1	1	2	1	2	2	2	3	2	2	2	2
308	C8	36	ex1htt Q134-GFP	n	3	72	FALSE	TRUE	RFP-DFTrCy5	1	1	0	0	0	0	0	0	0	0	0	0	0
310	C8	37	ex1htt Q134-GFP	n	4	96	FALSE	TRUE	RFP-DFTrCy5	1	1	1	1	3	3	2	2	2	1	1	2	2
312	C8	38	ex1htt Q134-GFP	n	10	240	FALSE	TRUE	RFP-DFTrCy5	1	1	1	1	1	1	1	1	1	1	1	1	1
320	C8	41	ex1htt Q134-GFP	n	8	192	FALSE	TRUE	RFP-DFTrCy5	1	1	1	1	1	1	1	1	1	1	2	2	2
254	C8	11	ex1htt Q134-GFP	n	1	0	FALSE	TRUE	RFP-DFTrCy5	1	1	0	0	0	0	0	0	0	0	0	0	0
260	C8	14	ex1htt Q134-GFP	n	15	336	TRUE	FALSE	RFP-DFTrCy5	1	1	1	1	1	1	1	1	1	1	1	1	1
274	C8	20	ex1htt Q134-GFP	n	6	120	FALSE	TRUE	RFP-DFTrCy5	1	1	1	1	2	1	0	0	0	0	0	0	0
490	D3	7	ex1htt Q17-GFP	n	15	360	TRUE	FALSE	RFP-DFTrCy5	1	1	1	1	1	1	1	0	0	0	0	0	0
492	D3	8	ex1htt Q17-GFP	n	4	96	FALSE	TRUE	RFP-DFTrCy5	1	1	1	1	1	1	1	2	0	0	0	0	0
494	D3	9	ex1htt Q17-GFP	n	7	168	FALSE	TRUE	RFP-DFTrCy5	1	1	1	1	1	1	1	1	1	0	0	0	0
442	D3	12	ex1htt Q17-GFP	n	15	360	TRUE	FALSE	RFP-DFTrCy5	1	1	1	1	1	0	0	0	0	0	0	0	0
448	D3	15	ex1htt Q17-GFP	n	15	360	TRUE	FALSE	RFP-DFTrCy5	1	1	1	1	1	0	0	0	0	0	0	0	0
454	D3	18	ex1htt Q17-GFP	n	10	240	FALSE	TRUE	RFP-DFTrCy5	1	1	1	1	0	0	0	0	0	0	0	0	0
456	D3	19	ex1htt Q17-GFP	n	8	192	FALSE	TRUE	RFP-DFTrCy5	1	1	1	1	1	1	2	2	3	3	2	2	2
460	D3	20	ex1htt Q17-GFP	n	10	240	FALSE	TRUE	RFP-DFTrCy5	1	1	1	2	1	1	0	0	0	0	0	0	0
470	D3	25	ex1htt Q17-GFP	n	3	72	FALSE	TRUE	RFP-DFTrCy5	1	1	1	1	1	0	0	0	0	0	0	0	0
476	D3	28	ex1htt Q17-GFP	n	2	48	FALSE	TRUE	RFP-DFTrCy5	1	1	1	1	2	1	1	1	1	1	0	0	0
438	D3	10	ex1htt Q17-GFP	n	1	0	FALSE	TRUE	RFP-DFTrCy5	1	1	0	0	0	0	0	0	0	0	0	0	0
444	D3	13	ex1htt Q17-GFP	n	15	336	TRUE	FALSE	RFP-DFTrCy5	1	1	1	1	1	1	1	1	2	1	1	1	1
450	D3	16	ex1htt Q17-GFP	n	3	48	FALSE	TRUE	RFP-DFTrCy5	1	1	1	1	0	0	0	0	0	0	0	0	0
568	D4	6	ex1htt Q17-GFP	n	15	360	TRUE	FALSE	RFP-DFTrCy5	1	1	0	0	0	0	0	0	0	0	0	0	0
498	D4	10	ex1htt Q17-GFP	n	12	288	FALSE	TRUE	RFP-DFTrCy5	1	1	2	1	2	1	1	1	1	1	1	1	1
508	D4	15	ex1htt Q17-GFP	n	10	240	FALSE	TRUE	RFP-DFTrCy5	1	1	0	0	0	0	0	0	0	0	0	0	0
512	D4	17	ex1htt Q17-GFP	n	3	72	FALSE	TRUE	RFP-DFTrCy5	1	1	2	1	1	1	0	0	0	0	0	0	0
524	D4	22	ex1htt Q17-GFP	n	7	168	FALSE	TRUE	RFP-DFTrCy5	1	1	1	2	4	3	3	2	3	2	2	1	1
526	D4	23	ex1htt Q17-GFP	n	3	72	FALSE	TRUE	RFP-DFTrCy5	1	1	1	1	1	1	1	1	1	1	1	1	0
528	D4	24	ex1htt Q17-GFP	n	15	360	TRUE	FALSE	RFP-DFTrCy5	1	1	1	1	1	1	1	1	1	1	1	1	0
530	D4	25	ex1htt Q17-GFP	n	7	168	FALSE	TRUE	RFP-DFTrCy5	1	1	1	1	0	0	0	0	0	0	0	0	0
538	D4	29	ex1htt Q17-GFP	n	14	336	FALSE	TRUE	RFP-DFTrCy5	1	1	2	1	1	1	1	0	0	0	0	0	0
546	D4	32	ex1htt Q17-GFP	n	15	360	TRUE	FALSE	RFP-DFTrCy5	1	1	1	1	1	1	1	1	1	0	0	0	0
548	D4	33	ex1htt Q17-GFP	n	3	72	FALSE	TRUE	RFP-DFTrCy5	1	1	1	1	1	1	0	0	0	0	0	0	0
558	D4	38	ex1htt Q17-GFP	n	13	312	FALSE	TRUE	RFP-DFTrCy5	1	1	1	0	0	0	0	0	0	0	0	0	0
560	D4	39	ex1htt Q17-GFP	n	13	312	FALSE	TRUE	RFP-DFTrCy5	1	1	1	1	1	1	1	2	2	2	2	1	1
518	D4	2	ex1htt Q17-GFP	n	15	336	TRUE	FALSE	RFP-DFTrCy5	1	1	1	1	1	1	1	1	1	1	1	1	1
570	D4	7	ex1htt Q17-GFP	n	3	48	FALSE	TRUE	RFP-DFTrCy5	1	1	1	1	0	0	0	0	0	0	0	0	0
572	D4	8	ex1htt Q17-GFP	n	3	48	FALSE	TRUE	RFP-DFTrCy5	1	1	1	1	0	0	0	0	0	0	0	0	0
574	D4	9	ex1htt Q17-GFP	n	1	0	FALSE	TRUE	RFP-DFTrCy5	1	1	0	0	0	0	0	0	0	0	0	0	0
502	D4	12	ex1htt Q17-GFP	n	15	336	TRUE	FALSE	RFP-DFTrCy5	1	1	1	1	1	1	1	1	1	1	1	1	1
552	D4	35	ex1htt Q17-GFP	n	15	336	TRUE	FALSE	RFP-DFTrCy5	1	1	2	2	1	1	2	1	1	1	1	1	1
626	D5	8	ex1htt Q17-GFP	n	3	72	FALSE	TRUE	RFP-DFTrCy5	1	1	1	0	0	0	0	0	0	0	0	0	0
580	D5	11	ex1htt Q17-GFP	n	7	168	FALSE	TRUE	RFP-DFTrCy5	1	1	1	1	1	0	0	0	0	0	0	0	0
584	D5	13	ex1htt Q17-GFP	n	7	168	FALSE	TRUE	RFP-DFTrCy5	1	1	1	1	1	1	2	1	1	1	1	1	2
588	D5	15	ex1htt Q17-GFP	n	10	240	FALSE	TRUE	RFP-DFTrCy5	1	1	1	1	1	1	1	1	1	1	1	1	1
602	D5	21	ex1htt Q17-GFP	n	6	144	FALSE	TRUE	RFP-DFTrCy5	1	1	1	1	1	1	1	1	1	1	1	1	1
606	D5	23	ex1htt Q17-GFP	n	7	168	FALSE	TRUE	RFP-DFTrCy5	1	1	1	1	1	1	1	1	1	1	1	1	1
614	D5	27	ex1htt Q17-GFP	n	8	192	FALSE	TRUE	RFP-DFTrCy5	1	1	1	0	0	0	0	0	0	0	0	0	0
586	D5	14	ex1htt Q17-GFP	n	6	120	FALSE	TRUE	RFP-DFTrCy5	1	1	1	1	1	1	0	0	0	0	0	0	0
594	D5	18	ex1htt Q17-GFP	n	7	144	FALSE	TRUE	RFP-DFTrCy5	1	1	1	1	1	2	2	0	0	0	0	0	0
604	D5	22	ex1htt Q17-GFP	n	10	216	FALSE	TRUE	RFP-DFTrCy5	1	1	2	2	1	2	2	1	1	0	0	0	0
610	D5	25	ex1htt Q17-GFP	n	15	336	TRUE	FALSE	RFP-DFTrCy5	1	1	1	1	1	1	1	1	1	1	1	1	1
636	D7	12	ex1htt Q134-GFP	n	4	96	FALSE	TRUE	RFP-DFTrCy5	1	1	1	1	1	1	0	0	0	0	0	0	0
646	D7	17	ex1htt Q134-GFP	n	10	240	FALSE	TRUE	RFP-DFTrCy5	1	1	1	1	1	1	1	0	0	0	0	0	0
656	D7	21	ex1htt Q134-GFP	n	7	168	FALSE	TRUE	RFP-DFTrCy5	1	1	1	1	1	1	1	1	0	0	0	0	0
660	D7	23	ex1htt Q134-GFP	n	2	48	FALSE	TRUE	RFP-DFTrCy5	1	1	2	2	3	1	1	1	1	1	1	1	1
678	D7	31	ex1htt Q134-GFP	n	10	240	FALSE	TRUE	RFP-DFTrCy5	1	1	1	1	1	0	0	0	0	0	0	0	0
652	D7	2	ex1htt Q134-GFP	n	15	336	TRUE	FALSE	RFP-DFTrCy5	1	1	1	2	1	1	1	1	1	1	1	1	1
688	D7	7	ex1htt Q134-GFP	n	6	120	FALSE	TRUE	RFP-DFTrCy5	1	1	1	1	1	1	0	0	0	0	0	0	0
690	D7	8	ex1htt Q134-GFP	n	15	336	TRUE	FALSE	RFP-DFTrCy5	1	1	1	1	1	1	1	1	1	1	1	1	1
632	D7	10	ex1htt Q134-GFP	n	12	264	FALSE	TRUE	RFP-DFTrCy5	1	1	1	1	1	1	1	1	1	1	0	0	0
634	D7	11	ex1htt Q134-GFP	n	13	288	FALSE	TRUE	RFP-DFTrCy5	1	1	2	2	2	1	1	1	1	1	1	0	0
642	D7	15	ex1htt Q134-GFP	n	13	288	FALSE	TRUE	RFP-DFTrCy5	1	1	1	1	1	1	1	1	1	1	1	0	0
654	D7	20	ex1htt Q134-GFP	n	15	336	TRUE	FALSE	RFP-DFTrCy5	1	1	1	1	1	1	1	1	1	1	1	1	1
664	D7	25	ex1htt Q134-GFP	n	15	336	TRUE	FALSE	RFP-DFTrCy5	1	1	1	1	1	1	1	1	1	1	1	1	1
668	D7	27	ex1htt Q134-GFP	n	15	336	TRUE	FALSE	RFP-DFTrCy5	1	1	1	2	1	1	1	1	1	1	1	1	1
672	D7	29	ex1htt Q134-GFP	n	10	216	FALSE	TRUE	RFP-DFTrCy5	1	1	2	1	2	1	1	1	1	0	0	0	0
676	D7	30	ex1htt Q134-GFP	n	10	216	FALSE	TRUE	RFP-DFTrCy5	1	1	1	1	1	1	1	1	1	0	0	0	0
744	D8	4	ex1htt Q134-GFP	n	7	168	FALSE	TRUE	RFP-DFTrCy5	1	1	1	0	0	0	0	0	0	0	0	0	0
746	D8	5	ex1htt Q134-GFP	n	6	144	FALSE	TRUE	RFP-DFTrCy5	1	1	1	0	0	0	0	0	0	0	0	0	0
750	D8	7	ex1htt Q134-GFP	n	6	144	FALSE	TRUE	RFP-DFTrCy5	1	1	1	1	0	0	0	0	0	0	0	0	0
698	D8	11	ex1htt Q134-GFP	n	4	96	FALSE	TRUE	RFP-DFTrCy5	1	1	1	0	0	0	0	0	0	0	0	0	0
702	D8	13	ex1htt Q134-GFP	n	15	360	TRUE	FALSE	RFP-DFTrCy5	1	1	1	0	0	0	0	0	0	0	0	0	0
704	D8	14	ex1htt Q134-GFP	n	3	72	FALSE	TRUE	RFP-DFTrCy5	1	1	0	0	0	0	0	0	0	0	0	0	0
708	D8	16	ex1htt Q134-GFP	n	3	72	FALSE	TRUE	RFP-DFTrCy5	1	1	1	2	2	2	2	1	1	1	1	1	1
710	D8	17	ex1htt Q134-GFP	n	4	96	FALSE	TRUE	RFP-DFTrCy5	1	1	0	0	0	0	0	0	0	0	0	0	0
718	D8	20	ex1htt Q134-GFP	n	15	360	TRUE	FALSE	RFP-DFTrCy5	1	1	1	2	2	0	0	0	0	0	0	0	0
722	D8	22	ex1htt Q134-GFP	n	3	72	FALSE	TRUE	RFP-DFTrCy5	1	1	1	0	0	0	0	0	0	0	0	0	0
726	D8	24	ex1htt Q134-GFP	n	6	144	FALSE	TRUE	RFP-DFTrCy5	1	1	1	1	1	1	1	0	0	0	0	0	0
730	D8	26	ex1htt Q134-GFP	n	4	96	FALSE	TRUE	RFP-DFTrCy5	1	1	1	0	0	0	0	0	0	0	0	0	0
732	D8	27	ex1htt Q134-GFP	n	10	240	FALSE	TRUE	RFP-DFTrCy5	1	1	2	1	1	1	1	1	1	1	0	0	0
734	D8	28	ex1htt Q134-GFP	n	8	192	FALSE	TRUE	RFP-DFTrCy5	1	1	2	1	3	1	1	1	1	1	1	1	1
724	D8	23	ex1htt Q134-GFP	n	7	144	FALSE	TRUE	RFP-DFTrCy5	1	1	1	1	1	1	1	0	0	0	0	0	0
736	D8	29	ex1htt Q134-GFP	n	4	72	FALSE	TRUE	RFP-DFTrCy5	1	1	1	1	1	0	0	0	0	0	0	0	0
800	D9	3	ex1htt Q134-GFP	n	3	72	FALSE	TRUE	RFP-DFTrCy5	1	1	1	2	2	2	2	1	2	1	1	1	1
850	D9	6	ex1htt Q134-GFP	n	3	72	FALSE	TRUE	RFP-DFTrCy5	1	1	0	0	0	0	0	0	0	0	0	0	0
856	D9	9	ex1htt Q134-GFP	n	15	360	TRUE	FALSE	RFP-DFTrCy5	1	1	0	0	0	0	0	0	0	0	0	0	0
758	D9	10	ex1htt Q134-GFP	n	4	96	FALSE	TRUE	RFP-DFTrCy5	1	1	1	1	1	2	1	0	0	0	0	0	0
770	D9	16	ex1htt Q134-GFP	n	9	216	FALSE	TRUE	RFP-DFTrCy5	1	1	4	3	3	4	2	1	2	2	2	2	2
776	D9	19	ex1htt Q134-GFP	n	10	240	FALSE	TRUE	RFP-DFTrCy5	1	1	0	0	0	0	0	0	0	0	0	0	0
782	D9	21	ex1htt Q134-GFP	n	6	144	FALSE	TRUE	RFP-DFTrCy5	1	1	1	1	1	1	1	1	1	1	1	1	1
786	D9	23	ex1htt Q134-GFP	n	8	192	FALSE	TRUE	RFP-DFTrCy5	1	1	1	1	1	1	0	0	0	0	0	0	0
788	D9	24	ex1htt Q134-GFP	n	13	312	FALSE	TRUE	RFP-DFTrCy5	1	1	1	1	0	0	0	0	0	0	0	0	0
792	D9	26	ex1htt Q134-GFP	n	6	144	FALSE	TRUE	RFP-DFTrCy5	1	1	1	1	0	0	0	0	0	0	0	0	0
798	D9	29	ex1htt Q134-GFP	n	2	48	FALSE	TRUE	RFP-DFTrCy5	1	1	1	1	0	0	0	0	0	0	0	0	0
808	D9	33	ex1htt Q134-GFP	n	4	96	FALSE	TRUE	RFP-DFTrCy5	1	1	1	1	1	1	1	1	1	1	1	1	1
828	D9	42	ex1htt Q134-GFP	n	3	72	FALSE	TRUE	RFP-DFTrCy5	1	1	2	1	1	1	1	1	1	1	1	1	1
832	D9	44	ex1htt Q134-GFP	n	3	72	FALSE	TRUE	RFP-DFTrCy5	1	1	1	1	1	1	2	2	1	1	1	1	1
838	D9	47	ex1htt Q134-GFP	n	8	192	FALSE	TRUE	RFP-DFTrCy5	1	1	1	1	2	2	2	2	3	2	2	2	2
842	D9	49	ex1htt Q134-GFP	n	12	288	FALSE	TRUE	RFP-DFTrCy5	1	1	4	6	4	4	3	2	5	4	4	2	2
768	D9	15	ex1htt Q134-GFP	n	3	48	FALSE	TRUE	RFP-DFTrCy5	1	1	1	1	0	0	0	0	0	0	0	0	0
794	D9	27	ex1htt Q134-GFP	n	3	48	FALSE	TRUE	RFP-DFTrCy5	1	1	1	1	0	0	0	0	0	0	0	0	0
802	D9	30	ex1htt Q134-GFP	n	6	120	FALSE	TRUE	RFP-DFTrCy5	1	1	1	3	2	1	0	0	0	0	0	0	0
806	D9	32	ex1htt Q134-GFP	n	2	24	FALSE	TRUE	RFP-DFTrCy5	1	1	1	0	0	0	0	0	0	0	0	0	0
816	D9	37	ex1htt Q134-GFP	n	10	216	FALSE	TRUE	RFP-DFTrCy5	1	1	1	2	2	2	1	2	2	0	0	0	0
820	D9	39	ex1htt Q134-GFP	n	15	336	TRUE	FALSE	RFP-DFTrCy5	1	1	1	1	1	1	1	1	1	1	1	1	1
836	D9	46	ex1htt Q134-GFP	n	4	72	FALSE	TRUE	RFP-DFTrCy5	1	1	3	2	1	0	0	0	0	0	0	0	0
866	E3	13	ex1htt Q17-GFP	n	8	192	FALSE	TRUE	RFP-DFTrCy5	1	1	1	1	1	1	1	1	1	3	3	2	2
868	E3	14	ex1htt Q17-GFP	n	4	96	FALSE	TRUE	RFP-DFTrCy5	1	1	1	1	1	1	1	1	1	1	1	1	0
872	E3	16	ex1htt Q17-GFP	n	14	336	FALSE	TRUE	RFP-DFTrCy5	1	1	1	1	2	1	1	1	1	0	0	0	0
874	E3	17	ex1htt Q17-GFP	n	3	72	FALSE	TRUE	RFP-DFTrCy5	1	1	0	0	0	0	0	0	0	0	0	0	0
878	E3	19	ex1htt Q17-GFP	n	10	240	FALSE	TRUE	RFP-DFTrCy5	1	1	1	2	2	3	3	1	1	2	3	2	2
884	E3	21	ex1htt Q17-GFP	n	15	360	TRUE	FALSE	RFP-DFTrCy5	1	1	2	2	1	1	2	1	1	0	0	0	0
886	E3	22	ex1htt Q17-GFP	n	6	144	FALSE	TRUE	RFP-DFTrCy5	1	1	0	0	0	0	0	0	0	0	0	0	0
890	E3	24	ex1htt Q17-GFP	n	8	192	FALSE	TRUE	RFP-DFTrCy5	1	1	1	0	0	0	0	0	0	0	0	0	0
862	E3	11	ex1htt Q17-GFP	n	4	72	FALSE	TRUE	RFP-DFTrCy5	1	1	1	1	1	0	0	0	0	0	0	0	0
888	E3	23	ex1htt Q17-GFP	n	15	336	TRUE	FALSE	RFP-DFTrCy5	1	1	1	2	2	2	2	2	2	2	2	3	2
930	E4	20	ex1htt Q17-GFP	n	3	72	FALSE	TRUE	RFP-DFTrCy5	1	1	1	1	1	1	1	1	1	1	1	1	1
934	E4	22	ex1htt Q17-GFP	n	8	192	FALSE	TRUE	RFP-DFTrCy5	1	1	1	2	2	3	4	3	3	2	1	1	0
936	E4	23	ex1htt Q17-GFP	n	4	96	FALSE	TRUE	RFP-DFTrCy5	1	1	0	0	0	0	0	0	0	0	0	0	0
938	E4	24	ex1htt Q17-GFP	n	11	264	FALSE	TRUE	RFP-DFTrCy5	1	1	1	1	0	0	0	0	0	0	0	0	0
940	E4	25	ex1htt Q17-GFP	n	11	264	FALSE	TRUE	RFP-DFTrCy5	1	1	0	0	0	0	0	0	0	0	0	0	0
924	E4	18	ex1htt Q17-GFP	n	4	72	FALSE	TRUE	RFP-DFTrCy5	1	1	1	1	1	0	0	0	0	0	0	0	0
932	E4	21	ex1htt Q17-GFP	n	15	336	TRUE	FALSE	RFP-DFTrCy5	1	1	1	1	1	1	1	1	1	1	1	1	1
1012	E5	5	ex1htt Q17-GFP	n	3	72	FALSE	TRUE	RFP-DFTrCy5	1	1	0	0	0	0	0	0	0	0	0	0	0
1018	E5	8	ex1htt Q17-GFP	n	10	240	FALSE	TRUE	RFP-DFTrCy5	1	1	0	0	0	0	0	0	0	0	0	0	0
964	E5	12	ex1htt Q17-GFP	n	10	240	FALSE	TRUE	RFP-DFTrCy5	1	1	0	0	0	0	0	0	0	0	0	0	0
966	E5	13	ex1htt Q17-GFP	n	15	360	TRUE	FALSE	RFP-DFTrCy5	1	1	1	0	0	0	0	0	0	0	0	0	0
968	E5	14	ex1htt Q17-GFP	n	3	72	FALSE	TRUE	RFP-DFTrCy5	1	1	1	1	1	1	0	0	0	0	0	0	0
976	E5	18	ex1htt Q17-GFP	n	4	96	FALSE	TRUE	RFP-DFTrCy5	1	1	1	1	1	1	1	1	1	1	1	1	1
982	E5	20	ex1htt Q17-GFP	n	6	144	FALSE	TRUE	RFP-DFTrCy5	1	1	2	1	1	1	1	1	1	1	0	0	0
986	E5	22	ex1htt Q17-GFP	n	10	240	FALSE	TRUE	RFP-DFTrCy5	1	1	2	2	1	2	1	3	5	1	1	1	1
988	E5	23	ex1htt Q17-GFP	n	10	240	FALSE	TRUE	RFP-DFTrCy5	1	1	0	0	0	0	0	0	0	0	0	0	0
992	E5	25	ex1htt Q17-GFP	n	13	312	FALSE	TRUE	RFP-DFTrCy5	1	1	1	1	1	1	1	1	1	1	1	1	1
996	E5	27	ex1htt Q17-GFP	n	10	240	FALSE	TRUE	RFP-DFTrCy5	1	1	1	0	0	0	0	0	0	0	0	0	0
998	E5	28	ex1htt Q17-GFP	n	3	72	FALSE	TRUE	RFP-DFTrCy5	1	1	1	1	1	1	1	1	1	1	1	1	0
1000	E5	29	ex1htt Q17-GFP	n	7	168	FALSE	TRUE	RFP-DFTrCy5	1	1	1	0	0	0	0	0	0	0	0	0	0
1014	E5	6	ex1htt Q17-GFP	n	6	120	FALSE	TRUE	RFP-DFTrCy5	1	1	1	1	1	1	0	0	0	0	0	0	0
960	E5	10	ex1htt Q17-GFP	n	4	72	FALSE	TRUE	RFP-DFTrCy5	1	1	1	1	1	0	0	0	0	0	0	0	0
978	E5	19	ex1htt Q17-GFP	n	2	24	FALSE	TRUE	RFP-DFTrCy5	1	1	1	0	0	0	0	0	0	0	0	0	0
1078	E7	4	ex1htt Q134-GFP	n	2	48	FALSE	TRUE	RFP-DFTrCy5	1	1	1	1	0	0	0	0	0	0	0	0	0
1082	E7	6	ex1htt Q134-GFP	n	3	72	FALSE	TRUE	RFP-DFTrCy5	1	1	2	1	1	1	0	0	0	0	0	0	0
1084	E7	7	ex1htt Q134-GFP	n	6	144	FALSE	TRUE	RFP-DFTrCy5	1	1	0	0	0	0	0	0	0	0	0	0	0
1024	E7	10	ex1htt Q134-GFP	n	4	96	FALSE	TRUE	RFP-DFTrCy5	1	1	0	0	0	0	0	0	0	0	0	0	0
1026	E7	11	ex1htt Q134-GFP	n	3	72	FALSE	TRUE	RFP-DFTrCy5	1	1	1	1	1	0	0	0	0	0	0	0	0
1030	E7	13	ex1htt Q134-GFP	n	8	192	FALSE	TRUE	RFP-DFTrCy5	1	1	2	1	1	1	1	1	1	1	1	1	1
1036	E7	16	ex1htt Q134-GFP	n	3	72	FALSE	TRUE	RFP-DFTrCy5	1	1	1	2	1	1	1	1	1	1	1	1	1
1040	E7	18	ex1htt Q134-GFP	n	3	72	FALSE	TRUE	RFP-DFTrCy5	1	1	2	3	3	2	2	2	2	2	1	1	1
1042	E7	19	ex1htt Q134-GFP	n	3	72	FALSE	TRUE	RFP-DFTrCy5	1	1	0	0	0	0	0	0	0	0	0	0	0
1048	E7	21	ex1htt Q134-GFP	n	3	72	FALSE	TRUE	RFP-DFTrCy5	1	1	0	0	0	0	0	0	0	0	0	0	0
1052	E7	23	ex1htt Q134-GFP	n	2	48	FALSE	TRUE	RFP-DFTrCy5	1	1	1	1	1	0	0	0	0	0	0	0	0
1054	E7	24	ex1htt Q134-GFP	n	2	48	FALSE	TRUE	RFP-DFTrCy5	1	1	1	1	1	0	0	0	0	0	0	0	0
1072	E7	32	ex1htt Q134-GFP	n	4	96	FALSE	TRUE	RFP-DFTrCy5	1	1	1	1	1	1	1	0	0	0	0	0	0
1028	E7	12	ex1htt Q134-GFP	n	2	24	FALSE	TRUE	RFP-DFTrCy5	1	1	1	0	0	0	0	0	0	0	0	0	0
1032	E7	14	ex1htt Q134-GFP	n	15	336	TRUE	FALSE	RFP-DFTrCy5	1	1	3	2	1	2	2	2	2	1	1	1	1
1056	E7	25	ex1htt Q134-GFP	n	4	72	FALSE	TRUE	RFP-DFTrCy5	1	1	1	1	1	0	0	0	0	0	0	0	0
1058	E7	26	ex1htt Q134-GFP	n	4	72	FALSE	TRUE	RFP-DFTrCy5	1	1	1	1	1	0	0	0	0	0	0	0	0
1062	E7	28	ex1htt Q134-GFP	n	2	24	FALSE	TRUE	RFP-DFTrCy5	1	1	1	0	0	0	0	0	0	0	0	0	0
1068	E7	30	ex1htt Q134-GFP	n	4	72	FALSE	TRUE	RFP-DFTrCy5	1	1	1	1	1	0	0	0	0	0	0	0	0
1134	E8	3	ex1htt Q134-GFP	n	8	192	FALSE	TRUE	RFP-DFTrCy5	1	1	2	3	5	4	2	2	2	1	1	2	2
1156	E8	6	ex1htt Q134-GFP	n	8	192	FALSE	TRUE	RFP-DFTrCy5	1	1	1	1	1	1	1	1	1	1	1	1	1
1158	E8	7	ex1htt Q134-GFP	n	8	192	FALSE	TRUE	RFP-DFTrCy5	1	1	1	1	1	1	1	1	1	2	2	2	2
1160	E8	8	ex1htt Q134-GFP	n	10	240	FALSE	TRUE	RFP-DFTrCy5	1	1	1	1	1	1	1	1	1	1	1	1	1
1162	E8	9	ex1htt Q134-GFP	n	2	48	FALSE	TRUE	RFP-DFTrCy5	1	1	0	0	0	0	0	0	0	0	0	0	0
1106	E8	17	ex1htt Q134-GFP	n	9	216	FALSE	TRUE	RFP-DFTrCy5	1	1	1	4	4	1	2	1	1	1	1	1	1
1108	E8	18	ex1htt Q134-GFP	n	9	216	FALSE	TRUE	RFP-DFTrCy5	1	1	1	1	2	1	1	1	1	1	1	0	0
1120	E8	23	ex1htt Q134-GFP	n	6	144	FALSE	TRUE	RFP-DFTrCy5	1	1	1	0	0	0	0	0	0	0	0	0	0
1122	E8	24	ex1htt Q134-GFP	n	9	216	FALSE	TRUE	RFP-DFTrCy5	1	1	0	0	0	0	0	0	0	0	0	0	0
1128	E8	27	ex1htt Q134-GFP	n	6	144	FALSE	TRUE	RFP-DFTrCy5	1	1	0	0	0	0	0	0	0	0	0	0	0
1132	E8	29	ex1htt Q134-GFP	n	7	168	FALSE	TRUE	RFP-DFTrCy5	1	1	2	1	1	2	1	2	1	1	2	1	1
1138	E8	31	ex1htt Q134-GFP	n	4	96	FALSE	TRUE	RFP-DFTrCy5	1	1	1	1	1	1	1	2	2	1	1	1	2
1118	E8	22	ex1htt Q134-GFP	n	4	72	FALSE	TRUE	RFP-DFTrCy5	1	1	2	2	2	0	0	0	0	0	0	0	0
1124	E8	25	ex1htt Q134-GFP	n	1	0	FALSE	TRUE	RFP-DFTrCy5	1	1	0	0	0	0	0	0	0	0	0	0	0
1208	E9	3	ex1htt Q134-GFP	n	6	144	FALSE	TRUE	RFP-DFTrCy5	1	1	1	1	1	1	1	0	0	0	0	0	0
1216	E9	5	ex1htt Q134-GFP	n	3	72	FALSE	TRUE	RFP-DFTrCy5	1	1	0	0	0	0	0	0	0	0	0	0	0
1220	E9	7	ex1htt Q134-GFP	n	12	288	FALSE	TRUE	RFP-DFTrCy5	1	1	1	1	1	1	1	1	1	1	1	1	1
1224	E9	9	ex1htt Q134-GFP	n	6	144	FALSE	TRUE	RFP-DFTrCy5	1	1	1	1	2	2	1	1	1	0	0	0	0
1172	E9	13	ex1htt Q134-GFP	n	3	72	FALSE	TRUE	RFP-DFTrCy5	1	1	1	1	1	1	1	0	0	0	0	0	0
1178	E9	16	ex1htt Q134-GFP	n	12	288	FALSE	TRUE	RFP-DFTrCy5	1	1	1	2	1	1	1	1	1	1	1	1	1
1182	E9	18	ex1htt Q134-GFP	n	2	48	FALSE	TRUE	RFP-DFTrCy5	1	1	3	1	1	1	1	1	1	1	2	0	0
1192	E9	22	ex1htt Q134-GFP	n	15	360	TRUE	FALSE	RFP-DFTrCy5	1	1	1	2	2	2	1	1	1	0	0	0	0
1196	E9	24	ex1htt Q134-GFP	n	4	96	FALSE	TRUE	RFP-DFTrCy5	1	1	2	2	2	2	1	1	1	0	0	0	0
1200	E9	26	ex1htt Q134-GFP	n	6	144	FALSE	TRUE	RFP-DFTrCy5	1	1	0	0	0	0	0	0	0	0	0	0	0
1202	E9	27	ex1htt Q134-GFP	n	10	240	FALSE	TRUE	RFP-DFTrCy5	1	1	0	0	0	0	0	0	0	0	0	0	0
1206	E9	29	ex1htt Q134-GFP	n	6	144	FALSE	TRUE	RFP-DFTrCy5	1	1	1	1	1	1	1	0	0	0	0	0	0
1210	E9	30	ex1htt Q134-GFP	n	6	144	FALSE	TRUE	RFP-DFTrCy5	1	1	1	1	1	1	1	0	0	0	0	0	0
1218	E9	6	ex1htt Q134-GFP	n	7	144	FALSE	TRUE	RFP-DFTrCy5	1	1	1	1	1	1	1	0	0	0	0	0	0
1166	E9	10	ex1htt Q134-GFP	n	3	48	FALSE	TRUE	RFP-DFTrCy5	1	1	1	1	0	0	0	0	0	0	0	0	0
1168	E9	11	ex1htt Q134-GFP	n	15	336	TRUE	FALSE	RFP-DFTrCy5	1	1	1	1	1	1	1	1	1	1	1	1	1
1184	E9	19	ex1htt Q134-GFP	n	8	168	FALSE	TRUE	RFP-DFTrCy5	1	1	1	1	1	1	1	1	0	0	0	0	0
1212	E9	31	ex1htt Q134-GFP	n	4	72	FALSE	TRUE	RFP-DFTrCy5	1	1	2	3	3	0	0	0	0	0	0	0	0
1270	F3	3	ex1htt Q17-GFP	n	2	48	FALSE	TRUE	RFP-DFTrCy5	1	1	1	1	1	1	1	0	0	0	0	0	0
1294	F3	6	ex1htt Q17-GFP	n	3	72	FALSE	TRUE	RFP-DFTrCy5	1	1	1	1	1	1	1	1	1	0	0	0	0
1296	F3	7	ex1htt Q17-GFP	n	7	168	FALSE	TRUE	RFP-DFTrCy5	1	1	1	1	1	1	1	1	1	1	2	1	2
1300	F3	9	ex1htt Q17-GFP	n	10	240	FALSE	TRUE	RFP-DFTrCy5	1	1	1	1	1	1	1	1	0	0	0	0	0
1236	F3	14	ex1htt Q17-GFP	n	4	96	FALSE	TRUE	RFP-DFTrCy5	1	1	1	1	1	1	0	0	0	0	0	0	0
1238	F3	15	ex1htt Q17-GFP	n	3	72	FALSE	TRUE	RFP-DFTrCy5	1	1	1	1	1	0	0	0	0	0	0	0	0
1242	F3	17	ex1htt Q17-GFP	n	7	168	FALSE	TRUE	RFP-DFTrCy5	1	1	1	2	2	2	2	3	2	1	1	0	0
1264	F3	27	ex1htt Q17-GFP	n	6	144	FALSE	TRUE	RFP-DFTrCy5	1	1	1	1	2	2	3	2	2	1	1	1	2
1266	F3	28	ex1htt Q17-GFP	n	8	192	FALSE	TRUE	RFP-DFTrCy5	1	1	0	0	0	0	0	0	0	0	0	0	0
1276	F3	32	ex1htt Q17-GFP	n	8	192	FALSE	TRUE	RFP-DFTrCy5	1	1	0	0	0	0	0	0	0	0	0	0	0
1248	F3	2	ex1htt Q17-GFP	n	3	48	FALSE	TRUE	RFP-DFTrCy5	1	1	1	1	0	0	0	0	0	0	0	0	0
1244	F3	18	ex1htt Q17-GFP	n	2	24	FALSE	TRUE	RFP-DFTrCy5	1	1	1	0	0	0	0	0	0	0	0	0	0
1256	F3	23	ex1htt Q17-GFP	n	2	24	FALSE	TRUE	RFP-DFTrCy5	1	1	1	0	0	0	0	0	0	0	0	0	0
1258	F3	24	ex1htt Q17-GFP	n	3	48	FALSE	TRUE	RFP-DFTrCy5	1	1	1	1	0	0	0	0	0	0	0	0	0
1286	F3	37	ex1htt Q17-GFP	n	15	336	TRUE	FALSE	RFP-DFTrCy5	1	1	1	1	1	1	1	1	1	1	1	1	1
1312	F4	14	ex1htt Q17-GFP	n	7	168	FALSE	TRUE	RFP-DFTrCy5	1	1	1	1	1	1	1	1	1	1	1	1	1
1316	F4	16	ex1htt Q17-GFP	n	4	96	FALSE	TRUE	RFP-DFTrCy5	1	1	1	1	1	1	1	1	1	0	0	0	0
1336	F4	25	ex1htt Q17-GFP	n	10	240	FALSE	TRUE	RFP-DFTrCy5	1	1	1	1	1	1	1	1	1	1	1	1	1
1338	F4	26	ex1htt Q17-GFP	n	3	72	FALSE	TRUE	RFP-DFTrCy5	1	1	1	1	1	1	1	1	1	1	1	1	1
1340	F4	27	ex1htt Q17-GFP	n	7	168	FALSE	TRUE	RFP-DFTrCy5	1	1	1	1	2	1	1	1	1	1	1	1	1
1342	F4	28	ex1htt Q17-GFP	n	12	288	FALSE	TRUE	RFP-DFTrCy5	1	1	1	1	1	1	1	4	4	5	5	5	4
1344	F4	29	ex1htt Q17-GFP	n	7	168	FALSE	TRUE	RFP-DFTrCy5	1	1	1	0	0	0	0	0	0	0	0	0	0
1348	F4	30	ex1htt Q17-GFP	n	4	96	FALSE	TRUE	RFP-DFTrCy5	1	1	2	1	3	2	2	2	2	1	1	1	1
1354	F4	33	ex1htt Q17-GFP	n	7	168	FALSE	TRUE	RFP-DFTrCy5	1	1	2	4	3	3	2	1	1	2	2	1	0
1320	F4	18	ex1htt Q17-GFP	n	4	72	FALSE	TRUE	RFP-DFTrCy5	1	1	1	1	1	0	0	0	0	0	0	0	0
1322	F4	19	ex1htt Q17-GFP	n	4	72	FALSE	TRUE	RFP-DFTrCy5	1	1	1	1	1	0	0	0	0	0	0	0	0
1328	F4	21	ex1htt Q17-GFP	n	15	336	TRUE	FALSE	RFP-DFTrCy5	1	1	1	1	1	1	1	1	1	1	1	1	1
1332	F4	23	ex1htt Q17-GFP	n	3	48	FALSE	TRUE	RFP-DFTrCy5	1	1	1	1	0	0	0	0	0	0	0	0	0
1416	F5	4	ex1htt Q17-GFP	n	7	168	FALSE	TRUE	RFP-DFTrCy5	1	1	1	0	0	0	0	0	0	0	0	0	0
1374	F5	12	ex1htt Q17-GFP	n	7	168	FALSE	TRUE	RFP-DFTrCy5	1	1	1	1	0	0	0	0	0	0	0	0	0
1376	F5	13	ex1htt Q17-GFP	n	3	72	FALSE	TRUE	RFP-DFTrCy5	1	1	1	2	3	1	1	0	0	0	0	0	0
1384	F5	17	ex1htt Q17-GFP	n	4	96	FALSE	TRUE	RFP-DFTrCy5	1	1	1	1	1	1	1	1	1	1	1	1	1
1394	F5	21	ex1htt Q17-GFP	n	3	72	FALSE	TRUE	RFP-DFTrCy5	1	1	4	3	3	1	1	1	1	1	1	1	1
1400	F5	24	ex1htt Q17-GFP	n	4	96	FALSE	TRUE	RFP-DFTrCy5	1	1	1	1	1	1	1	1	1	1	1	1	1
1414	F5	30	ex1htt Q17-GFP	n	3	72	FALSE	TRUE	RFP-DFTrCy5	1	1	2	1	1	2	1	0	0	0	0	0	0
1412	F5	3	ex1htt Q17-GFP	n	15	336	TRUE	FALSE	RFP-DFTrCy5	1	1	1	1	2	1	1	1	1	1	1	1	1
1418	F5	5	ex1htt Q17-GFP	n	4	72	FALSE	TRUE	RFP-DFTrCy5	1	1	1	1	1	0	0	0	0	0	0	0	0
1472	F7	3	ex1htt Q134-GFP	n	10	240	FALSE	TRUE	RFP-DFTrCy5	1	1	1	1	1	1	1	1	1	1	1	1	1
1494	F7	4	ex1htt Q134-GFP	n	3	72	FALSE	TRUE	RFP-DFTrCy5	1	1	1	1	1	1	1	1	0	0	0	0	0
1432	F7	11	ex1htt Q134-GFP	n	4	96	FALSE	TRUE	RFP-DFTrCy5	1	1	0	0	0	0	0	0	0	0	0	0	0
1434	F7	12	ex1htt Q134-GFP	n	4	96	FALSE	TRUE	RFP-DFTrCy5	1	1	1	1	2	2	1	0	0	0	0	0	0
1436	F7	13	ex1htt Q134-GFP	n	2	48	FALSE	TRUE	RFP-DFTrCy5	1	1	1	1	0	0	0	0	0	0	0	0	0
1454	F7	21	ex1htt Q134-GFP	n	3	72	FALSE	TRUE	RFP-DFTrCy5	1	1	2	1	2	0	0	0	0	0	0	0	0
1464	F7	26	ex1htt Q134-GFP	n	3	72	FALSE	TRUE	RFP-DFTrCy5	1	1	1	1	1	1	1	0	0	0	0	0	0
1466	F7	27	ex1htt Q134-GFP	n	4	96	FALSE	TRUE	RFP-DFTrCy5	1	1	1	4	5	4	3	2	2	2	2	2	2
1476	F7	31	ex1htt Q134-GFP	n	4	96	FALSE	TRUE	RFP-DFTrCy5	1	1	1	1	1	1	1	1	1	1	1	1	0
1478	F7	32	ex1htt Q134-GFP	n	3	72	FALSE	TRUE	RFP-DFTrCy5	1	1	0	0	0	0	0	0	0	0	0	0	0
1480	F7	33	ex1htt Q134-GFP	n	8	192	FALSE	TRUE	RFP-DFTrCy5	1	1	1	1	1	0	0	0	0	0	0	0	0
1490	F7	38	ex1htt Q134-GFP	n	6	144	FALSE	TRUE	RFP-DFTrCy5	1	1	1	1	1	1	1	1	0	0	0	0	0
1496	F7	40	ex1htt Q134-GFP	n	4	96	FALSE	TRUE	RFP-DFTrCy5	1	1	2	2	2	2	2	2	1	0	0	0	0
1498	F7	5	ex1htt Q134-GFP	n	8	168	FALSE	TRUE	RFP-DFTrCy5	1	1	1	1	2	1	1	1	0	0	0	0	0
1502	F7	7	ex1htt Q134-GFP	n	2	24	FALSE	TRUE	RFP-DFTrCy5	1	1	1	0	0	0	0	0	0	0	0	0	0
1486	F7	36	ex1htt Q134-GFP	n	1	0	FALSE	TRUE	RFP-DFTrCy5	1	1	0	0	0	0	0	0	0	0	0	0	0
1488	F7	37	ex1htt Q134-GFP	n	4	72	FALSE	TRUE	RFP-DFTrCy5	1	1	2	1	1	0	0	0	0	0	0	0	0
1552	F8	3	ex1htt Q134-GFP	n	8	192	FALSE	TRUE	RFP-DFTrCy5	1	1	1	0	0	0	0	0	0	0	0	0	0
1574	F8	4	ex1htt Q134-GFP	n	9	216	FALSE	TRUE	RFP-DFTrCy5	1	1	1	2	0	0	0	0	0	0	0	0	0
1588	F8	7	ex1htt Q134-GFP	n	4	96	FALSE	TRUE	RFP-DFTrCy5	1	1	1	0	0	0	0	0	0	0	0	0	0
1590	F8	8	ex1htt Q134-GFP	n	3	72	FALSE	TRUE	RFP-DFTrCy5	1	1	1	1	1	1	1	0	0	0	0	0	0
1514	F8	12	ex1htt Q134-GFP	n	7	168	FALSE	TRUE	RFP-DFTrCy5	1	1	1	1	1	2	1	1	0	0	0	0	0
1516	F8	13	ex1htt Q134-GFP	n	4	96	FALSE	TRUE	RFP-DFTrCy5	1	1	2	2	1	1	1	1	1	1	1	2	2
1518	F8	14	ex1htt Q134-GFP	n	3	72	FALSE	TRUE	RFP-DFTrCy5	1	1	1	0	0	0	0	0	0	0	0	0	0
1526	F8	18	ex1htt Q134-GFP	n	4	96	FALSE	TRUE	RFP-DFTrCy5	1	1	0	0	0	0	0	0	0	0	0	0	0
1528	F8	19	ex1htt Q134-GFP	n	7	168	FALSE	TRUE	RFP-DFTrCy5	1	1	0	0	0	0	0	0	0	0	0	0	0
1532	F8	20	ex1htt Q134-GFP	n	4	96	FALSE	TRUE	RFP-DFTrCy5	1	1	0	0	0	0	0	0	0	0	0	0	0
1534	F8	21	ex1htt Q134-GFP	n	8	192	FALSE	TRUE	RFP-DFTrCy5	1	1	0	0	0	0	0	0	0	0	0	0	0
1548	F8	28	ex1htt Q134-GFP	n	8	192	FALSE	TRUE	RFP-DFTrCy5	1	1	1	2	2	1	2	2	2	0	0	0	0
1564	F8	35	ex1htt Q134-GFP	n	6	144	FALSE	TRUE	RFP-DFTrCy5	1	1	1	1	1	2	2	1	1	1	1	0	0
1566	F8	36	ex1htt Q134-GFP	n	6	144	FALSE	TRUE	RFP-DFTrCy5	1	1	2	2	3	3	2	1	1	1	1	0	0
1592	F8	9	ex1htt Q134-GFP	n	1	0	FALSE	TRUE	RFP-DFTrCy5	1	1	0	0	0	0	0	0	0	0	0	0	0
1510	F8	10	ex1htt Q134-GFP	n	4	72	FALSE	TRUE	RFP-DFTrCy5	1	1	1	3	2	0	0	0	0	0	0	0	0
1554	F8	30	ex1htt Q134-GFP	n	1	0	FALSE	TRUE	RFP-DFTrCy5	1	1	0	0	0	0	0	0	0	0	0	0	0
1562	F8	34	ex1htt Q134-GFP	n	4	72	FALSE	TRUE	RFP-DFTrCy5	1	1	1	2	2	0	0	0	0	0	0	0	0
1570	F8	38	ex1htt Q134-GFP	n	3	48	FALSE	TRUE	RFP-DFTrCy5	1	1	1	1	0	0	0	0	0	0	0	0	0
