# Supplementary material for: Automated four-dimensional long term imaging enables single cell tracking within organotypic brain slices to study neurodevelopment and degeneration
Source: Commun Biol. 2019 May 1;2:155. doi: 10.1038/s42003-019-0411-9 (PMC6494885; doi:10.1038/s42003-019-0411-9)
Supplement: Supplementary file 7 — Supplementary Data 5 [file 42003_2019_411_MOESM7_ESM.zip]

Archive with 1 entries (1 files):
- COMMSBIO-18-1020-T-s07.stl
